# Supplementary material for: NATpare: a pipeline for high-throughput prediction and functional analysis of nat-siRNAs
Source: Nucleic Acids Res. 2020 May 28;48(12):6481–90. doi: 10.1093/nar/gkaa448 (PMC7337908; doi:10.1093/nar/gkaa448)
Supplement: gkaa448_Supplemental_Files [file gkaa448_supplemental_files.zip]

Archive with 8 entries (8 files):
- SupplementaryFigure1.png
- SupplementaryFigure2.png
- SupplementaryTable1.csv
- SupplementaryTable2.csv
- SupplementaryTable3.xlsx
- SupplementaryTable4.xlsx
- SupplementaryTable5.csv
- SupplementaryTable6.xlsx
