# Supplementary material for: NATpare: a pipeline for high-throughput prediction and functional analysis of nat-siRNAs
Source: Nucleic Acids Res. 2020 May 28;48(12):6481–90. doi: 10.1093/nar/gkaa448 (PMC7337908; doi:10.1093/nar/gkaa448)
Supplement: gkaa448_Supplemental_Files [file gkaa448_supplemental_files.zip › SupplementaryTable1.csv]

Supplementary Table 1: The number of transcripts and cis-NATs in multple species based on their genome annotation
Species	Annotation version	Number of transcripts	cis-NATs with >=1 overlap	cis-NATs with >=100 overlap
Solanum lycopersicum	SL3.0	33925	3005	2942
Oryza sativa	IRGSP-1.0	42378	6058	5816
Arabidopsis thaliana	TAIR10	48359	6678	3294
Glycine max	Glycine_max_v2.1	88412	3015	2823
Triticum aestivum	IWGSC	133744	3045	2550
