# Supplementary material for: NATpare: a pipeline for high-throughput prediction and functional analysis of nat-siRNAs
Source: Nucleic Acids Res. 2020 May 28;48(12):6481–90. doi: 10.1093/nar/gkaa448 (PMC7337908; doi:10.1093/nar/gkaa448)
Supplement: gkaa448_Supplemental_Files [file gkaa448_supplemental_files.zip › SupplementaryTable2.csv]

Supplementary Figure 2: Comparison between the number of G. max cis-NAT-siRNAs reported by Zheng et al. [30], NATpare and NATpipe.
Gene A	Gene B	Overlap length	Zheng et al. reported sRNAs	NATpipe total	NATpare total
Glyma13g11940.1	Glyma13g11970.1	542	1864	0	1802
Glyma13g11820.1	Glyma13g11830.1	428	1285	0	1406
Glyma13g11940.1	Glyma13g11950.1	147	724	0	576
Glyma13g11940.1	Glyma13g11960.1	118	509	0	487
Glyma11g30060.1	Glyma11g30070.1	392	244	209	237
Glyma13g21780.1	Glyma13g21790.1	355	28	0	28
Glyma15g06490.1	Glyma15g06500.1	156	26	0	26
Glyma17g23860.1	Glyma17g23870.1	174	18	11	11
Glyma03g22390.1	Glyma03g22400.1	276	17	16	17
Glyma15g37470.1	Glyma15g37480.1	764	15	0	15
Glyma16g02050.1	Glyma16g02060.1	411	14	0	14
Glyma19g35560.1	Glyma19g35570.1	941	13	11	11
Glyma06g45050.1	Glyma06g45060.1	766	10	0	8
Glyma13g25290.1	Glyma13g25300.1	1230	9	9	9
Glyma04g06500.1	Glyma04g06510.1	100	8	0	8
Glyma11g07270.1	Glyma11g07280.1	2808	8	8	8
Glyma07g32330.1	Glyma07g32340.1	1072	7	0	7
Glyma14g03690.1	Glyma14g03700.1	328	7	7	7
Glyma14g03050.1	Glyma14g03060.1	120	7	0	7
Glyma20g27940.1	Glyma20g27950.1	791	7	0	6
Glyma16g06570.1	Glyma16g06580.1	463	6	6	6
Glyma02g00400.1	Glyma02g00410.1	365	5	5	5
Glyma02g38600.1	Glyma02g38610.1	1621	5	4	4
Glyma03g08280.1	Glyma03g08290.1	555	5	0	5
Glyma08g26140.1	Glyma08g26150.2	479	5	5	5
Glyma13g30260.1	Glyma13g30270.1	288	5	5	5
Glyma13g05620.1	Glyma13g05630.1	669	5	0	3
Glyma03g03520.1	Glyma03g03530.1	890	5	0	0
Glyma19g03030.1	Glyma19g03040.1	1492	5	3	3
Glyma09g28310.1	Glyma09g28320.1	900	4	3	3
Glyma08g27460.1	Glyma08g27470.1	308	4	4	4
Glyma11g35040.1	Glyma11g35050.1	222	4	0	4
Glyma15g00620.1	Glyma15g00630.1	250	4	0	5
Glyma11g05470.1	Glyma11g05480.1	309	4	0	4
Glyma06g12710.1	Glyma06g12720.2	1689	4	4	4
Glyma08g04390.1	Glyma08g04400.1	539	4	0	4
Glyma08g24760.1	Glyma08g24770.1	544	4	0	3
Glyma14g03670.1	Glyma14g03680.1	592	3	3	3
Glyma20g36880.1	Glyma20g36890.1	571	3	0	3
Glyma07g00900.2	Glyma07g00910.1	935	3	0	3
Glyma13g36500.1	Glyma13g36510.1	1539	3	3	3
Glyma05g27180.1	Glyma05g27190.1	312	3	0	3
Glyma02g06620.1	Glyma02g06630.1	319	3	3	3
Glyma13g34520.1	Glyma13g34530.1	698	3	0	3
Glyma16g25500.2	Glyma16g25510.1	357	3	0	3
Glyma04g42070.1	Glyma04g42080.1	1695	3	3	3
Glyma20g39280.1	Glyma20g39290.1	94	2	0	0
Glyma11g21610.1	Glyma11g21620.1	245	2	2	3
Glyma01g04350.1	Glyma01g04360.1	877	2	2	2
Glyma13g13260.1	Glyma13g13270.1	398	2	1	1
Glyma02g42320.1	Glyma02g42330.1	712	2	0	2
Glyma07g30300.1	Glyma07g30310.1	317	2	0	2
Glyma12g34910.1	Glyma12g34920.1	579	2	2	2
Glyma11g14420.2	Glyma11g14430.1	552	2	4	4
Glyma02g37420.1	Glyma02g37430.1	445	2	2	2
Glyma20g35360.1	Glyma20g35370.1	442	2	0	2
Glyma08g14660.1	Glyma08g14670.3	279	2	1	1
Glyma11g10440.1	Glyma11g10450.1	353	2	0	2
Glyma05g36970.1	Glyma05g36980.1	1413	2	0	2
Glyma16g29810.1	Glyma16g29820.1	328	2	0	2
Glyma10g30110.1	Glyma10g30120.1	1066	2	0	2
Glyma17g18520.1	Glyma17g18530.1	313	2	2	2
Glyma11g11290.1	Glyma11g11300.1	432	2	0	2
Glyma03g37780.1	Glyma03g37790.1	649	2	0	2
Glyma07g09050.1	Glyma07g09060.1	454	2	0	2
Glyma01g09160.1	Glyma01g09170.1	473	2	1	1
Glyma09g06420.1	Glyma09g06430.1	159	2	0	2
Glyma12g00390.2	Glyma12g00400.1	545	2	0	2
Glyma10g23440.1	Glyma10g23450.1	1469	2	3	3
Glyma10g30940.1	Glyma10g30950.1	212	2	2	2
Glyma11g13580.1	Glyma11g13590.1	421	2	1	1
Glyma03g39970.1	Glyma03g39980.1	1030	2	2	2
Glyma12g23420.1	Glyma12g23430.1	131	2	0	2
Glyma19g37230.2	Glyma19g37240.1	1110	2	2	2
Glyma03g27770.2	Glyma03g27780.1	586	2	0	2
Glyma06g06700.1	Glyma06g06710.1	606	2	0	2
Glyma07g02420.1	Glyma07g02430.2	948	2	2	2
Glyma02g44760.1	Glyma02g44770.1	256	1	1	1
Glyma20g25810.1	Glyma20g25820.1	163	1	0	1
Glyma12g32590.1	Glyma12g32600.1	490	1	1	1
Glyma15g40010.1	Glyma15g40020.1	78	1	0	0
Glyma17g31970.1	Glyma17g31980.1	129	1	0	1
Glyma02g14310.1	Glyma02g14320.1	707	1	1	1
Glyma10g28270.1	Glyma10g28280.1	508	1	0	4
Glyma15g21020.1	Glyma15g21030.1	146	1	0	1
Glyma10g01820.1	Glyma10g01830.1	208	1	1	1
Glyma17g03120.1	Glyma17g03130.1	932	1	1	1
Glyma18g09360.1	Glyma18g09370.1	161	1	1	1
Glyma09g27820.1	Glyma09g27830.1	171	1	0	1
Glyma14g14480.1	Glyma14g14490.1	100	1	0	1
Glyma20g14250.1	Glyma20g14260.1	168	1	0	0
Glyma04g01930.1	Glyma04g01940.1	111	1	0	0
Glyma04g08000.1	Glyma04g08010.1	421	1	1	1
Glyma09g36230.1	Glyma09g36240.1	354	1	0	1
Glyma12g37060.2	Glyma12g37070.1	1816	1	1	1
Glyma04g00650.1	Glyma04g00660.1	359	1	1	1
Glyma02g29120.1	Glyma02g29130.1	126	1	1	1
Glyma03g07560.1	Glyma03g07570.1	1142	1	1	1
Glyma18g08130.1	Glyma18g08140.1	439	1	0	1
Glyma12g29860.1	Glyma12g29870.1	108	1	0	1
Glyma13g42140.1	Glyma13g42150.1	747	1	1	1
Glyma18g03310.1	Glyma18g03320.1	195	1	0	1
Glyma17g06020.1	Glyma17g06030.1	1202	1	1	1
Glyma11g07950.1	Glyma11g07960.1	228	1	0	1
Glyma06g39320.1	Glyma06g39330.1	86	1	0	0
Glyma20g02570.1	Glyma20g02580.1	1479	1	0	0
Glyma20g02980.1	Glyma20g02990.1	1171	1	0	0
Glyma13g21700.1	Glyma13g21710.1	467	1	1	1
Glyma19g45060.1	Glyma19g45070.1	213	1	0	1
Glyma16g28250.1	Glyma16g28260.1	477	1	0	1
Glyma17g33130.1	Glyma17g33140.2	1341	1	1	1
Glyma05g37240.1	Glyma05g37250.1	420	1	1	1
Glyma20g35210.1	Glyma20g35220.1	1325	1	0	0
Glyma03g40250.2	Glyma03g40260.2	705	1	1	1
Glyma15g42900.1	Glyma15g42910.1	209	1	2	2
Glyma12g13310.1	Glyma12g13320.1	449	1	1	1
Glyma09g12250.1	Glyma09g12260.1	1066	1	0	3
Glyma01g43650.1	Glyma01g43660.1	419	1	0	0
Glyma03g05990.1	Glyma03g06000.1	130	1	0	1
Glyma07g03110.1	Glyma07g03120.1	137	1	0	1
Glyma18g11960.1	Glyma18g11970.1	1190	1	1	1
Glyma10g37670.1	Glyma10g37680.1	292	1	0	0
Glyma16g29340.1	Glyma16g29350.1	323	1	1	1
Glyma11g32920.1	Glyma11g32930.1	406	1	0	1
Glyma13g11090.1	Glyma13g11100.2	747	1	0	1
Glyma07g35500.2	Glyma07g35510.1	324	1	0	1
Glyma09g34830.1	Glyma09g34840.1	715	1	1	1
Glyma20g17280.1	Glyma20g17290.1	420	1	1	1
Glyma09g13570.1	Glyma09g13580.1	215	1	0	1
Glyma20g10810.1	Glyma20g10820.1	200	1	0	0
Glyma16g23800.1	Glyma16g23810.1	162	1	0	1
Glyma06g05530.1	Glyma06g05540.1	927	1	1	1
Glyma15g07870.1	Glyma15g07880.1	692	1	0	1
Glyma20g38100.1	Glyma20g38110.1	458	1	0	1
Glyma18g42670.1	Glyma18g42680.1	190	1	0	1
Glyma19g30730.1	Glyma19g30740.1	222	1	0	1
Glyma17g29550.1	Glyma17g29560.1	127	1	0	0
Glyma17g23070.1	Glyma17g23080.1	135	1	0	1
Glyma15g41180.1	Glyma15g41190.1	213	1	1	1
Glyma19g37430.1	Glyma19g37440.1	259	1	1	1
Glyma02g06340.1	Glyma02g06350.2	541	1	1	1
Glyma11g18520.1	Glyma11g18530.1	214	1	1	1
Glyma11g35410.1	Glyma11g35420.1	199	1	1	1
Glyma16g03900.1	Glyma16g03910.1	1124	1	0	1
Glyma07g11090.1	Glyma07g11100.1	172	1	0	1
Glyma15g39390.1	Glyma15g39400.1	476	1	0	1
Glyma05g23230.1	Glyma05g23240.1	323	1	1	1
Glyma15g03240.2	Glyma15g03250.1	750	1	0	1
Glyma19g41040.1	Glyma19g41050.1	351	1	1	1
Glyma07g38860.1	Glyma07g38870.1	570	1	1	1
Glyma16g03670.1	Glyma16g03680.1	1506	1	1	1
Glyma06g09300.1	Glyma06g09310.6	2522	1	0	0
Glyma11g15340.1	Glyma11g15350.1	270	1	1	1
Glyma14g00580.1	Glyma14g00590.2	752	1	0	1
Glyma17g13180.1	Glyma17g13190.1	537	1	1	1
Glyma15g17990.1	Glyma15g18000.1	125	1	0	1
Glyma17g07720.1	Glyma17g07730.1	571	1	1	1
Glyma01g45290.1	Glyma01g45300.1	793	1	1	1
Glyma15g04610.1	Glyma15g04620.2	490	1	0	1
Glyma06g20120.1	Glyma06g20130.1	157	1	0	1
Glyma08g21220.1	Glyma08g21230.1	83	1	0	0
Glyma13g44330.1	Glyma13g44340.1	89	1	0	0
Glyma04g36470.1	Glyma04g36480.1	831	1	0	1
Glyma19g34520.1	Glyma19g34530.1	675	1	0	1
Glyma05g38300.1	Glyma05g38310.1	279	1	1	1
Glyma12g31700.1	Glyma12g31710.1	819	1	0	1
Glyma04g04080.1	Glyma04g04090.1	423	1	1	1
Glyma07g19850.1	Glyma07g19860.1	533	1	0	1
Glyma11g24370.1	Glyma11g24380.1	156	1	1	1
Glyma12g14870.1	Glyma12g14880.1	81	1	0	0
Glyma03g02590.1	Glyma03g02600.1	1160	1	1	1
Glyma08g01140.1	Glyma08g01160.1	1932	1	1	1
Glyma17g36400.1	Glyma17g36410.1	677	1	0	1
Glyma07g08920.1	Glyma07g08930.1	114	1	0	1
Glyma04g00290.1	Glyma04g00300.1	344	1	0	1
Glyma18g47020.1	Glyma18g47030.1	491	1	1	1
