# Supplementary material for: NATpare: a pipeline for high-throughput prediction and functional analysis of nat-siRNAs
Source: Nucleic Acids Res. 2020 May 28;48(12):6481–90. doi: 10.1093/nar/gkaa448 (PMC7337908; doi:10.1093/nar/gkaa448)
Supplement: gkaa448_Supplemental_Files [file gkaa448_supplemental_files.zip › SupplementaryTable3.xlsx]

## Sheet: Seedling control rep 1
Supplementay Table 3A: The nat-siRNAs predicted by NATpare when analysing the replicate 1 of the control A. thaliana seedling library.
#	Sequence	Read abundance	Biogenesis category	Gene A (originating transcript)	Alignment site	Gene B (corresponding NAT)	Star sequence	Star alignment site	Type	Coverage type	Alignment distribution	Gene A length	Gene A overlap start	Gene A overlap end	Gene B length	Gene B overlap start	Gene B overlap end	NAT alignment density	NAT overlap alignment density
1	AGAAGATAGACTGTGGAGTAG	1	5	AT1G01160.2	1007	AT1G01170.1	N/A	N/A	cis	100nt	Distributed	1129	964	1129	515	350	515	0.00486618	0.00301205
2	AGAGGTGGATTTGGGCAGTGG	2	5	AT1G03410.1	98	AT1G03420.1	N/A	N/A	cis	HC	Distributed	2652	1	1020	1076	1	1020	0.013412	0.0245098
3	TGGATTTGGGCAGTGGAACGGA	1	5	AT1G03410.1	103	AT1G03420.1	N/A	N/A	cis	HC	Distributed	2652	1	1020	1076	1	1020	0.013412	0.0245098
4	TTGGGCAGTGGAACGGAGGCA	1	5	AT1G03410.1	108	AT1G03420.1	N/A	N/A	cis	HC	Distributed	2652	1	1020	1076	1	1020	0.013412	0.0245098
5	TAGATCTATTAGTACCGTCGT	1	5	AT1G03410.1	134	AT1G03420.1	N/A	N/A	cis	HC	Distributed	2652	1	1020	1076	1	1020	0.013412	0.0245098
6	TACTTTGCAACACAACCACCGG	1	5	AT1G03410.1	168	AT1G03420.1	N/A	N/A	cis	HC	Distributed	2652	1	1020	1076	1	1020	0.013412	0.0245098
7	TTGATGGAGACAAAAAACGGA	1	5	AT1G03410.1	414	AT1G03420.1	N/A	N/A	cis	HC	Distributed	2652	1	1020	1076	1	1020	0.013412	0.0245098
8	AAAACGGAGGCTAAAGAAGGGT	1	5	AT1G03410.1	427	AT1G03420.1	N/A	N/A	cis	HC	Distributed	2652	1	1020	1076	1	1020	0.013412	0.0245098
9	TGAACCAAGAAAGACTTCACC	1	5	AT1G03410.1	586	AT1G03420.1	N/A	N/A	cis	HC	Distributed	2652	1	1020	1076	1	1020	0.013412	0.0245098
10	CAATGCCGGAGAAGATAGCTT	1	5	AT1G03410.1	710	AT1G03420.1	N/A	N/A	cis	HC	Distributed	2652	1	1020	1076	1	1020	0.013412	0.0245098
11	AATGCCGGAGAAGATAGCTTG	2	5	AT1G03410.1	711	AT1G03420.1	N/A	N/A	cis	HC	Distributed	2652	1	1020	1076	1	1020	0.013412	0.0245098
12	ATGCCGGAGAAGATAGCTTGC	1	5	AT1G03410.1	712	AT1G03420.1	N/A	N/A	cis	HC	Distributed	2652	1	1020	1076	1	1020	0.013412	0.0245098
13	TGCCGGAGAAGATAGCTTGCC	3	5	AT1G03410.1	713	AT1G03420.1	N/A	N/A	cis	HC	Distributed	2652	1	1020	1076	1	1020	0.013412	0.0245098
14	CTAAGATGAAGAACAGAGGCA	1	5	AT1G03410.1	765	AT1G03420.1	N/A	N/A	cis	HC	Distributed	2652	1	1020	1076	1	1020	0.013412	0.0245098
15	TAAGATGAAGAACAGAGGCAGA	2	5	AT1G03410.1	766	AT1G03420.1	N/A	N/A	cis	HC	Distributed	2652	1	1020	1076	1	1020	0.013412	0.0245098
16	AGATGAAGAACAGAGGCAGAA	1	5	AT1G03410.1	768	AT1G03420.1	N/A	N/A	cis	HC	Distributed	2652	1	1020	1076	1	1020	0.013412	0.0245098
17	ACAGAGGCAGAAAAAACTAGA	1	5	AT1G03410.1	777	AT1G03420.1	N/A	N/A	cis	HC	Distributed	2652	1	1020	1076	1	1020	0.013412	0.0245098
18	AGAAAATGAACAGTAGCGGAA	1	5	AT1G03410.1	830	AT1G03420.1	N/A	N/A	cis	HC	Distributed	2652	1	1020	1076	1	1020	0.013412	0.0245098
19	AAATGAACAGTAGCGGAACGA	2	5	AT1G03410.1	833	AT1G03420.1	N/A	N/A	cis	HC	Distributed	2652	1	1020	1076	1	1020	0.013412	0.0245098
20	AATGAACAGTAGCGGAACGAT	3	5	AT1G03410.1	834	AT1G03420.1	N/A	N/A	cis	HC	Distributed	2652	1	1020	1076	1	1020	0.013412	0.0245098
21	TTTCGAGAGCTAGGCGAGCAA	1	5	AT1G03410.1	911	AT1G03420.1	N/A	N/A	cis	HC	Distributed	2652	1	1020	1076	1	1020	0.013412	0.0245098
22	TAGGCGAGCAACAATGGCGAT	1	5	AT1G03410.1	921	AT1G03420.1	N/A	N/A	cis	HC	Distributed	2652	1	1020	1076	1	1020	0.013412	0.0245098
23	TCCTGGTTATGGACGTCGGTG	1	5	AT1G03420.1	388	AT1G03410.1	N/A	N/A	cis	HC	Distributed	1076	1	1020	2652	1	1020	0.013412	0.0245098
24	CTGGTTATGGACGTCGGTGGA	1	5	AT1G03420.1	390	AT1G03410.1	N/A	N/A	cis	HC	Distributed	1076	1	1020	2652	1	1020	0.013412	0.0245098
25	TGGTTATGGACGTCGGTGGAG	1	5	AT1G03420.1	391	AT1G03410.1	N/A	N/A	cis	HC	Distributed	1076	1	1020	2652	1	1020	0.013412	0.0245098
26	TGGACGTCGGTGGAGATCGGTG	1	5	AT1G03420.1	397	AT1G03410.1	N/A	N/A	cis	HC	Distributed	1076	1	1020	2652	1	1020	0.013412	0.0245098
27	AGACGCTGTAGCTGTGGCGGA	2	5	AT1G03420.1	447	AT1G03410.1	N/A	N/A	cis	HC	Distributed	1076	1	1020	2652	1	1020	0.013412	0.0245098
28	TGTGGATTGGTGGGTTTTCAG	1	5	AT1G03420.1	474	AT1G03410.1	N/A	N/A	cis	HC	Distributed	1076	1	1020	2652	1	1020	0.013412	0.0245098
29	TTAACAAACTGGATCTGAGAT	1	5	AT1G03420.1	509	AT1G03410.1	N/A	N/A	cis	HC	Distributed	1076	1	1020	2652	1	1020	0.013412	0.0245098
30	AACAAACTGGATCTGAGATGG	2	5	AT1G03420.1	511	AT1G03410.1	N/A	N/A	cis	HC	Distributed	1076	1	1020	2652	1	1020	0.013412	0.0245098
31	ACAAACTGGATCTGAGATGGC	1	5	AT1G03420.1	512	AT1G03410.1	N/A	N/A	cis	HC	Distributed	1076	1	1020	2652	1	1020	0.013412	0.0245098
32	ACAAACTGGATCTGAGATGGCT	1	5	AT1G03420.1	512	AT1G03410.1	N/A	N/A	cis	HC	Distributed	1076	1	1020	2652	1	1020	0.013412	0.0245098
33	CAAACTGGATCTGAGATGGCT	1	5	AT1G03420.1	513	AT1G03410.1	N/A	N/A	cis	HC	Distributed	1076	1	1020	2652	1	1020	0.013412	0.0245098
34	AAACTGGATCTGAGATGGCTG	1	5	AT1G03420.1	514	AT1G03410.1	N/A	N/A	cis	HC	Distributed	1076	1	1020	2652	1	1020	0.013412	0.0245098
35	ACTGGATCTGAGATGGCTGTT	1	5	AT1G03420.1	516	AT1G03410.1	N/A	N/A	cis	HC	Distributed	1076	1	1020	2652	1	1020	0.013412	0.0245098
36	TGGATCTGAGATGGCTGTTGC	2	5	AT1G03420.1	518	AT1G03410.1	N/A	N/A	cis	HC	Distributed	1076	1	1020	2652	1	1020	0.013412	0.0245098
37	TCTGAGATGGCTGTTGCGGGT	2	5	AT1G03420.1	522	AT1G03410.1	N/A	N/A	cis	HC	Distributed	1076	1	1020	2652	1	1020	0.013412	0.0245098
38	ATGGCTGTTGCGGGTTCCGGT	1	5	AT1G03420.1	528	AT1G03410.1	N/A	N/A	cis	HC	Distributed	1076	1	1020	2652	1	1020	0.013412	0.0245098
39	TCCGGTTGCTGAAGGGTTGTCT	1	5	AT1G03420.1	543	AT1G03410.1	N/A	N/A	cis	HC	Distributed	1076	1	1020	2652	1	1020	0.013412	0.0245098
40	AAAATTTTCAGATCTAAGGTT	1	5	AT1G03420.1	636	AT1G03410.1	N/A	N/A	cis	HC	Distributed	1076	1	1020	2652	1	1020	0.013412	0.0245098
41	ATCTAAGGTTTTGGAGGTCAGAGG	1	5	AT1G03420.1	647	AT1G03410.1	N/A	N/A	cis	HC	Distributed	1076	1	1020	2652	1	1020	0.013412	0.0245098
42	TAAGGTTTTGGAGGTCAGAGGC	1	5	AT1G03420.1	650	AT1G03410.1	N/A	N/A	cis	HC	Distributed	1076	1	1020	2652	1	1020	0.013412	0.0245098
43	AGGTTTTGGAGGTCAGAGGCT	1	5	AT1G03420.1	652	AT1G03410.1	N/A	N/A	cis	HC	Distributed	1076	1	1020	2652	1	1020	0.013412	0.0245098
44	ATTGGGTGGCGGAGTGTCGGA	1	5	AT1G03420.1	715	AT1G03410.1	N/A	N/A	cis	HC	Distributed	1076	1	1020	2652	1	1020	0.013412	0.0245098
45	TAAGAGATTTGCGGCAGGACT	1	5	AT1G03420.1	785	AT1G03410.1	N/A	N/A	cis	HC	Distributed	1076	1	1020	2652	1	1020	0.013412	0.0245098
46	TGCGGCAGGACTCGTATACTTCGG	1	5	AT1G03420.1	794	AT1G03410.1	N/A	N/A	cis	HC	Distributed	1076	1	1020	2652	1	1020	0.013412	0.0245098
47	GGCAGGACTCGTATACTTCGGC	1	5	AT1G03420.1	797	AT1G03410.1	N/A	N/A	cis	HC	Distributed	1076	1	1020	2652	1	1020	0.013412	0.0245098
48	GCAGGACTCGTATACTTCGGC	1	5	AT1G03420.1	798	AT1G03410.1	N/A	N/A	cis	HC	Distributed	1076	1	1020	2652	1	1020	0.013412	0.0245098
49	TGATCTCGTTCCGGTGGTTGT	1	5	AT1G03420.1	822	AT1G03410.1	N/A	N/A	cis	HC	Distributed	1076	1	1020	2652	1	1020	0.013412	0.0245098
50	TTGTGTTGCAAAGTAGTGGGC	1	5	AT1G03420.1	839	AT1G03410.1	N/A	N/A	cis	HC	Distributed	1076	1	1020	2652	1	1020	0.013412	0.0245098
51	TGTGTTGCAAAGTAGTGGGCC	1	5	AT1G03420.1	840	AT1G03410.1	N/A	N/A	cis	HC	Distributed	1076	1	1020	2652	1	1020	0.013412	0.0245098
52	TGGGCCTTGTATACGACGGTA	4	5	AT1G03420.1	855	AT1G03410.1	N/A	N/A	cis	HC	Distributed	1076	1	1020	2652	1	1020	0.013412	0.0245098
53	GGCGACATAGTAGATGGAGTTAG	1	5	AT1G04030.1	1521	AT1G04040.1	N/A	N/A	cis	100nt	Distributed	1846	1521	1698	1063	681	858	0.000687521	0.00280899
54	AGTGGAGCTAAGACAAGTAGA	4	5	AT1G05560.1	38	AT1G05562.1	N/A	N/A	cis	HC	Distributed	1650	1	1273	1288	1	1273	0.0418652	0.0443833
55	TGGAGCTAAGACAAGTAGAAA	1	5	AT1G05560.1	40	AT1G05562.1	N/A	N/A	cis	HC	Distributed	1650	1	1273	1288	1	1273	0.0418652	0.0443833
56	AGACAAGTAGAAAAAAAATGG	2	5	AT1G05560.1	48	AT1G05562.1	N/A	N/A	cis	HC	Distributed	1650	1	1273	1288	1	1273	0.0418652	0.0443833
57	GACAAGTAGAAAAAAAATGGC	1	5	AT1G05560.1	49	AT1G05562.1	N/A	N/A	cis	HC	Distributed	1650	1	1273	1288	1	1273	0.0418652	0.0443833
58	GACAAGTAGAAAAAAAATGGCG	2	5	AT1G05560.1	49	AT1G05562.1	N/A	N/A	cis	HC	Distributed	1650	1	1273	1288	1	1273	0.0418652	0.0443833
59	GACAAGTAGAAAAAAAATGGCGCC	1	5	AT1G05560.1	49	AT1G05562.1	N/A	N/A	cis	HC	Distributed	1650	1	1273	1288	1	1273	0.0418652	0.0443833
60	ACAAGTAGAAAAAAAATGGCG	1	5	AT1G05560.1	50	AT1G05562.1	N/A	N/A	cis	HC	Distributed	1650	1	1273	1288	1	1273	0.0418652	0.0443833
61	ACAAGTAGAAAAAAAATGGCGC	1	5	AT1G05560.1	50	AT1G05562.1	N/A	N/A	cis	HC	Distributed	1650	1	1273	1288	1	1273	0.0418652	0.0443833
62	CAAGTAGAAAAAAAATGGCGC	4	5	AT1G05560.1	51	AT1G05562.1	N/A	N/A	cis	HC	Distributed	1650	1	1273	1288	1	1273	0.0418652	0.0443833
63	CAAGTAGAAAAAAAATGGCGCC	2	5	AT1G05560.1	51	AT1G05562.1	N/A	N/A	cis	HC	Distributed	1650	1	1273	1288	1	1273	0.0418652	0.0443833
64	AAGTAGAAAAAAAATGGCGCC	1	5	AT1G05560.1	52	AT1G05562.1	N/A	N/A	cis	HC	Distributed	1650	1	1273	1288	1	1273	0.0418652	0.0443833
65	AGTAGAAAAAAAATGGCGCCA	1	5	AT1G05560.1	53	AT1G05562.1	N/A	N/A	cis	HC	Distributed	1650	1	1273	1288	1	1273	0.0418652	0.0443833
66	TCTCCGTTTTGCTCGTCGGCT	1	5	AT1G05560.1	124	AT1G05562.1	N/A	N/A	cis	HC	Distributed	1650	1	1273	1288	1	1273	0.0418652	0.0443833
67	TCCGTTTTGCTCGTCGGCTCA	1	5	AT1G05560.1	126	AT1G05562.1	N/A	N/A	cis	HC	Distributed	1650	1	1273	1288	1	1273	0.0418652	0.0443833
68	CTCATCAAAAGAACCGGCGCA	2	5	AT1G05560.1	143	AT1G05562.1	N/A	N/A	cis	HC	Distributed	1650	1	1273	1288	1	1273	0.0418652	0.0443833
69	TCATCAAAAGAACCGGCGCAC	2	5	AT1G05560.1	144	AT1G05562.1	N/A	N/A	cis	HC	Distributed	1650	1	1273	1288	1	1273	0.0418652	0.0443833
70	AAAAGAACCGGCGCACGTGTC	1	5	AT1G05560.1	149	AT1G05562.1	N/A	N/A	cis	HC	Distributed	1650	1	1273	1288	1	1273	0.0418652	0.0443833
71	AAAGAACCGGCGCACGTGTCA	1	5	AT1G05560.1	150	AT1G05562.1	N/A	N/A	cis	HC	Distributed	1650	1	1273	1288	1	1273	0.0418652	0.0443833
72	TCCACAACTCCATGATCGCAA	1	5	AT1G05560.1	195	AT1G05562.1	N/A	N/A	cis	HC	Distributed	1650	1	1273	1288	1	1273	0.0418652	0.0443833
73	CAACTCCATGATCGCAAACCA	1	5	AT1G05560.1	199	AT1G05562.1	N/A	N/A	cis	HC	Distributed	1650	1	1273	1288	1	1273	0.0418652	0.0443833
74	TCCGACGGTTTCGACGATGGA	1	5	AT1G05560.1	254	AT1G05562.1	N/A	N/A	cis	HC	Distributed	1650	1	1273	1288	1	1273	0.0418652	0.0443833
75	ACGGTTTCGACGATGGAGGCA	2	5	AT1G05560.1	258	AT1G05562.1	N/A	N/A	cis	HC	Distributed	1650	1	1273	1288	1	1273	0.0418652	0.0443833
76	CATTTCCACCTACGAAGACCG	1	5	AT1G05560.1	277	AT1G05562.1	N/A	N/A	cis	HC	Distributed	1650	1	1273	1288	1	1273	0.0418652	0.0443833
77	TTAACGGCGATAAGGCACTAT	1	5	AT1G05560.1	324	AT1G05562.1	N/A	N/A	cis	HC	Distributed	1650	1	1273	1288	1	1273	0.0418652	0.0443833
78	ATAAGGCACTATCGGATTTCA	1	5	AT1G05560.1	333	AT1G05562.1	N/A	N/A	cis	HC	Distributed	1650	1	1273	1288	1	1273	0.0418652	0.0443833
79	TAAGGCACTATCGGATTTCAT	3	5	AT1G05560.1	334	AT1G05562.1	N/A	N/A	cis	HC	Distributed	1650	1	1273	1288	1	1273	0.0418652	0.0443833
80	ATGGTGACTCTCCCGTGACTT	1	5	AT1G05560.1	369	AT1G05562.1	N/A	N/A	cis	HC	Distributed	1650	1	1273	1288	1	1273	0.0418652	0.0443833
81	AAAGTAGCACGTAGATTTCAA	2	5	AT1G05560.1	425	AT1G05562.1	N/A	N/A	cis	HC	Distributed	1650	1	1273	1288	1	1273	0.0418652	0.0443833
82	TTCTCTGGATCCAACCGGCTT	2	5	AT1G05560.1	459	AT1G05562.1	N/A	N/A	cis	HC	Distributed	1650	1	1273	1288	1	1273	0.0418652	0.0443833
83	TTTCCCGAATATCGATATGGTG	1	5	AT1G05560.1	709	AT1G05562.1	N/A	N/A	cis	HC	Distributed	1650	1	1273	1288	1	1273	0.0418652	0.0443833
84	ATATCGATATGGTGGCGGTTG	1	5	AT1G05560.1	717	AT1G05562.1	N/A	N/A	cis	HC	Distributed	1650	1	1273	1288	1	1273	0.0418652	0.0443833
85	AAGATCAAAGTAGTAGTTATA	1	5	AT1G05560.1	789	AT1G05562.1	N/A	N/A	cis	HC	Distributed	1650	1	1273	1288	1	1273	0.0418652	0.0443833
86	TATACACTTTGGCTAGACTCG	1	5	AT1G05560.1	806	AT1G05562.1	N/A	N/A	cis	HC	Distributed	1650	1	1273	1288	1	1273	0.0418652	0.0443833
87	TCCTCTGTTATTTACGTTTCCT	1	5	AT1G05560.1	836	AT1G05562.1	N/A	N/A	cis	HC	Distributed	1650	1	1273	1288	1	1273	0.0418652	0.0443833
88	TTTCCTTTGGAACAATGGTTGAGT	1	5	AT1G05560.1	852	AT1G05562.1	N/A	N/A	cis	HC	Distributed	1650	1	1273	1288	1	1273	0.0418652	0.0443833
89	AAGAAACAGATAGAGGAACTA	1	5	AT1G05560.1	881	AT1G05562.1	N/A	N/A	cis	HC	Distributed	1650	1	1273	1288	1	1273	0.0418652	0.0443833
90	AAACAGATAGAGGAACTAGCG	2	5	AT1G05560.1	884	AT1G05562.1	N/A	N/A	cis	HC	Distributed	1650	1	1273	1288	1	1273	0.0418652	0.0443833
91	AACAGATAGAGGAACTAGCGA	7	5	AT1G05560.1	885	AT1G05562.1	N/A	N/A	cis	HC	Distributed	1650	1	1273	1288	1	1273	0.0418652	0.0443833
92	ACAGATAGAGGAACTAGCGAG	2	5	AT1G05560.1	886	AT1G05562.1	N/A	N/A	cis	HC	Distributed	1650	1	1273	1288	1	1273	0.0418652	0.0443833
93	ACAGATAGAGGAACTAGCGAGAG	1	5	AT1G05560.1	886	AT1G05562.1	N/A	N/A	cis	HC	Distributed	1650	1	1273	1288	1	1273	0.0418652	0.0443833
94	TCCAACAGAGAAACGAAAACAG	1	5	AT1G05560.1	956	AT1G05562.1	N/A	N/A	cis	HC	Distributed	1650	1	1273	1288	1	1273	0.0418652	0.0443833
95	AAACGAAAACAGAAGGAGAAGAAG	1	5	AT1G05560.1	966	AT1G05562.1	N/A	N/A	cis	HC	Distributed	1650	1	1273	1288	1	1273	0.0418652	0.0443833
96	AAAACAGAAGGAGAAGAAGAG	2	5	AT1G05560.1	971	AT1G05562.1	N/A	N/A	cis	HC	Distributed	1650	1	1273	1288	1	1273	0.0418652	0.0443833
97	ACAGAAGGAGAAGAAGAGACAG	1	5	AT1G05560.1	974	AT1G05562.1	N/A	N/A	cis	HC	Distributed	1650	1	1273	1288	1	1273	0.0418652	0.0443833
98	AAGGAGAAGAAGAGACAGAGA	1	5	AT1G05560.1	978	AT1G05562.1	N/A	N/A	cis	HC	Distributed	1650	1	1273	1288	1	1273	0.0418652	0.0443833
99	AGAAGAGACAGAGATTGAGAA	1	5	AT1G05560.1	985	AT1G05562.1	N/A	N/A	cis	HC	Distributed	1650	1	1273	1288	1	1273	0.0418652	0.0443833
100	ACAGAGATTGAGAAGATAGCT	1	5	AT1G05560.1	992	AT1G05562.1	N/A	N/A	cis	HC	Distributed	1650	1	1273	1288	1	1273	0.0418652	0.0443833
101	ACAGAGATTGAGAAGATAGCTG	1	5	AT1G05560.1	992	AT1G05562.1	N/A	N/A	cis	HC	Distributed	1650	1	1273	1288	1	1273	0.0418652	0.0443833
102	AGAGATTGAGAAGATAGCTGG	4	5	AT1G05560.1	994	AT1G05562.1	N/A	N/A	cis	HC	Distributed	1650	1	1273	1288	1	1273	0.0418652	0.0443833
103	AGATTGAGAAGATAGCTGGAT	1	5	AT1G05560.1	996	AT1G05562.1	N/A	N/A	cis	HC	Distributed	1650	1	1273	1288	1	1273	0.0418652	0.0443833
104	ATTGAGAAGATAGCTGGATTC	1	5	AT1G05560.1	998	AT1G05562.1	N/A	N/A	cis	HC	Distributed	1650	1	1273	1288	1	1273	0.0418652	0.0443833
105	TTGAGAAGATAGCTGGATTCA	1	5	AT1G05560.1	999	AT1G05562.1	N/A	N/A	cis	HC	Distributed	1650	1	1273	1288	1	1273	0.0418652	0.0443833
106	TTGAGAAGATAGCTGGATTCAG	2	5	AT1G05560.1	999	AT1G05562.1	N/A	N/A	cis	HC	Distributed	1650	1	1273	1288	1	1273	0.0418652	0.0443833
107	TTCAGACACGAGCTTGAAGAG	3	5	AT1G05560.1	1016	AT1G05562.1	N/A	N/A	cis	HC	Distributed	1650	1	1273	1288	1	1273	0.0418652	0.0443833
108	TTCAGACACGAGCTTGAAGAGG	1	5	AT1G05560.1	1016	AT1G05562.1	N/A	N/A	cis	HC	Distributed	1650	1	1273	1288	1	1273	0.0418652	0.0443833
109	TCAGACACGAGCTTGAAGAGGTTG	1	5	AT1G05560.1	1017	AT1G05562.1	N/A	N/A	cis	HC	Distributed	1650	1	1273	1288	1	1273	0.0418652	0.0443833
110	AGAGGTTGGGATGATTGTGTC	1	5	AT1G05560.1	1033	AT1G05562.1	N/A	N/A	cis	HC	Distributed	1650	1	1273	1288	1	1273	0.0418652	0.0443833
111	GTTGGGATGATTGTGTCGTGG	1	5	AT1G05560.1	1037	AT1G05562.1	N/A	N/A	cis	HC	Distributed	1650	1	1273	1288	1	1273	0.0418652	0.0443833
112	TGGGATGATTGTGTCGTGGTG	1	5	AT1G05560.1	1039	AT1G05562.1	N/A	N/A	cis	HC	Distributed	1650	1	1273	1288	1	1273	0.0418652	0.0443833
113	TGATTGTGTCGTGGTGTTCGC	1	5	AT1G05560.1	1044	AT1G05562.1	N/A	N/A	cis	HC	Distributed	1650	1	1273	1288	1	1273	0.0418652	0.0443833
114	ATTGTGTCGTGGTGTTCGCAG	2	5	AT1G05560.1	1046	AT1G05562.1	N/A	N/A	cis	HC	Distributed	1650	1	1273	1288	1	1273	0.0418652	0.0443833
115	TGGTGTTCGCAGATAGAGGTT	9	5	AT1G05560.1	1055	AT1G05562.1	N/A	N/A	cis	HC	Distributed	1650	1	1273	1288	1	1273	0.0418652	0.0443833
116	TGGTGTTCGCAGATAGAGGTTT	1	5	AT1G05560.1	1055	AT1G05562.1	N/A	N/A	cis	HC	Distributed	1650	1	1273	1288	1	1273	0.0418652	0.0443833
117	TGGGTGGAGCTCGACGCTGGAG	1	5	AT1G05560.1	1114	AT1G05562.1	N/A	N/A	cis	HC	Distributed	1650	1	1273	1288	1	1273	0.0418652	0.0443833
118	TGGAGCTCGACGCTGGAGAGTT	1	5	AT1G05560.1	1118	AT1G05562.1	N/A	N/A	cis	HC	Distributed	1650	1	1273	1288	1	1273	0.0418652	0.0443833
119	TCGACGCTGGAGAGTTTGGTT	3	5	AT1G05560.1	1124	AT1G05562.1	N/A	N/A	cis	HC	Distributed	1650	1	1273	1288	1	1273	0.0418652	0.0443833
120	ACGCTGGAGAGTTTGGTTCTT	1	5	AT1G05560.1	1127	AT1G05562.1	N/A	N/A	cis	HC	Distributed	1650	1	1273	1288	1	1273	0.0418652	0.0443833
121	TACTGGAAGAAAGTTGGAAGAC	1	5	AT1G05560.1	1203	AT1G05562.1	N/A	N/A	cis	HC	Distributed	1650	1	1273	1288	1	1273	0.0418652	0.0443833
122	TGGAAGAAAGTTGGAAGACTG	1	5	AT1G05560.1	1206	AT1G05562.1	N/A	N/A	cis	HC	Distributed	1650	1	1273	1288	1	1273	0.0418652	0.0443833
123	AAGTTGGAAGACTGGTGTGAG	3	5	AT1G05560.1	1213	AT1G05562.1	N/A	N/A	cis	HC	Distributed	1650	1	1273	1288	1	1273	0.0418652	0.0443833
124	TGGAAGACTGGTGTGAGGGTA	1	5	AT1G05560.1	1217	AT1G05562.1	N/A	N/A	cis	HC	Distributed	1650	1	1273	1288	1	1273	0.0418652	0.0443833
125	AGACTGGTGTGAGGGTAAGAG	3	5	AT1G05560.1	1221	AT1G05562.1	N/A	N/A	cis	HC	Distributed	1650	1	1273	1288	1	1273	0.0418652	0.0443833
126	TAAGAGAGAACAAGGATGGTT	1	5	AT1G05560.1	1236	AT1G05562.1	N/A	N/A	cis	HC	Distributed	1650	1	1273	1288	1	1273	0.0418652	0.0443833
127	AAGAGAGAACAAGGATGGTTT	2	5	AT1G05560.1	1237	AT1G05562.1	N/A	N/A	cis	HC	Distributed	1650	1	1273	1288	1	1273	0.0418652	0.0443833
128	ACAAGGATGGTTTGGTGGAGA	2	5	AT1G05560.1	1245	AT1G05562.1	N/A	N/A	cis	HC	Distributed	1650	1	1273	1288	1	1273	0.0418652	0.0443833
129	AGGATGGTTTGGTGGAGAGAG	1	5	AT1G05560.1	1248	AT1G05562.1	N/A	N/A	cis	HC	Distributed	1650	1	1273	1288	1	1273	0.0418652	0.0443833
130	ATGGTTTGGTGGAGAGAGGAG	3	5	AT1G05560.1	1251	AT1G05562.1	N/A	N/A	cis	HC	Distributed	1650	1	1273	1288	1	1273	0.0418652	0.0443833
131	AGAGATCAGGAGGTGTTTGGA	6	5	AT1G05560.1	1270	AT1G05562.1	N/A	N/A	cis	HC	Distributed	1650	1	1273	1288	1	1273	0.0418652	0.0443833
132	TCACACCAGTCTTCCAACTTT	1	5	AT1G05562.1	42	AT1G05560.1	N/A	N/A	cis	HC	Site-specific	1288	1	1273	1650	1	1273	0.0418652	0.0443833
133	TCTTCCAGTAGCTTCGCGTTCGT	1	5	AT1G05562.1	62	AT1G05560.1	N/A	N/A	cis	HC	Site-specific	1288	1	1273	1650	1	1273	0.0418652	0.0443833
134	AGTAGCTTCGCGTTCGTCGGT	2	5	AT1G05562.1	68	AT1G05560.1	N/A	N/A	cis	HC	Site-specific	1288	1	1273	1650	1	1273	0.0418652	0.0443833
135	AGCTTCGCGTTCGTCGGTTGA	2	5	AT1G05562.1	71	AT1G05560.1	N/A	N/A	cis	HC	Site-specific	1288	1	1273	1650	1	1273	0.0418652	0.0443833
136	TCGGAAACGCCACAACCGGAA	1	5	AT1G05562.1	102	AT1G05560.1	N/A	N/A	cis	HC	Site-specific	1288	1	1273	1650	1	1273	0.0418652	0.0443833
137	AGAACCAAACTCTCCAGCGTC	1	5	AT1G05562.1	128	AT1G05560.1	N/A	N/A	cis	HC	Site-specific	1288	1	1273	1650	1	1273	0.0418652	0.0443833
138	TCACAAAACAACCTACGGCTC	1	5	AT1G05562.1	168	AT1G05560.1	N/A	N/A	cis	HC	Site-specific	1288	1	1273	1650	1	1273	0.0418652	0.0443833
139	AACAACCTACGGCTCGGTGAC	1	5	AT1G05562.1	174	AT1G05560.1	N/A	N/A	cis	HC	Site-specific	1288	1	1273	1650	1	1273	0.0418652	0.0443833
140	AAACCTCTATCTGCGAACACC	1	5	AT1G05562.1	198	AT1G05560.1	N/A	N/A	cis	HC	Site-specific	1288	1	1273	1650	1	1273	0.0418652	0.0443833
141	TCTCCTTCTGTTTTCGTTTCT	1	5	AT1G05562.1	290	AT1G05560.1	N/A	N/A	cis	HC	Site-specific	1288	1	1273	1650	1	1273	0.0418652	0.0443833
142	TTTTCGTTTCTCTGTTGGATT	1	5	AT1G05562.1	300	AT1G05560.1	N/A	N/A	cis	HC	Site-specific	1288	1	1273	1650	1	1273	0.0418652	0.0443833
143	AAAACGGTCGTTTCCCTTCTA	1	5	AT1G05562.1	339	AT1G05560.1	N/A	N/A	cis	HC	Site-specific	1288	1	1273	1650	1	1273	0.0418652	0.0443833
144	CAAAGGAAACGTAAATAACAGAGG	1	5	AT1G05562.1	414	AT1G05560.1	N/A	N/A	cis	HC	Site-specific	1288	1	1273	1650	1	1273	0.0418652	0.0443833
145	AAGTAAAGGACCAACCGCCAC	3	5	AT1G05562.1	526	AT1G05560.1	N/A	N/A	cis	HC	Site-specific	1288	1	1273	1650	1	1273	0.0418652	0.0443833
146	TCGATATTCGGGAAAGCCGTT	1	5	AT1G05562.1	551	AT1G05560.1	N/A	N/A	cis	HC	Site-specific	1288	1	1273	1650	1	1273	0.0418652	0.0443833
147	AAGTGTTGATGAGAATTTTCGG	1	5	AT1G05562.1	597	AT1G05560.1	N/A	N/A	cis	HC	Site-specific	1288	1	1273	1650	1	1273	0.0418652	0.0443833
148	AGAATTTTCGGTTTGGTTTCT	2	5	AT1G05562.1	608	AT1G05560.1	N/A	N/A	cis	HC	Site-specific	1288	1	1273	1650	1	1273	0.0418652	0.0443833
149	TTTGTTTGTGTTGGAAGGTGT	1	5	AT1G05562.1	673	AT1G05560.1	N/A	N/A	cis	HC	Site-specific	1288	1	1273	1650	1	1273	0.0418652	0.0443833
150	TTGTGTTGGAAGGTGTGAGGA	1	5	AT1G05562.1	678	AT1G05560.1	N/A	N/A	cis	HC	Site-specific	1288	1	1273	1650	1	1273	0.0418652	0.0443833
151	AAGGTGTGAGGAAAGATGGAA	3	5	AT1G05562.1	687	AT1G05560.1	N/A	N/A	cis	HC	Site-specific	1288	1	1273	1650	1	1273	0.0418652	0.0443833
152	ATTTCCAGAGAAGACAGATTA	1	5	AT1G05562.1	716	AT1G05560.1	N/A	N/A	cis	HC	Site-specific	1288	1	1273	1650	1	1273	0.0418652	0.0443833
153	AGAAGACAGATTAGGTAACTC	2	5	AT1G05562.1	724	AT1G05560.1	N/A	N/A	cis	HC	Site-specific	1288	1	1273	1650	1	1273	0.0418652	0.0443833
154	AAGACAGATTAGGTAACTCGA	6	5	AT1G05562.1	726	AT1G05560.1	N/A	N/A	cis	HC	Site-specific	1288	1	1273	1650	1	1273	0.0418652	0.0443833
155	AAGACAGATTAGGTAACTCGAA	2	5	AT1G05562.1	726	AT1G05560.1	N/A	N/A	cis	HC	Site-specific	1288	1	1273	1650	1	1273	0.0418652	0.0443833
156	AGACAGATTAGGTAACTCGAA	1	5	AT1G05562.1	727	AT1G05560.1	N/A	N/A	cis	HC	Site-specific	1288	1	1273	1650	1	1273	0.0418652	0.0443833
157	TAACTCGAAAACGGACTTGTT	1	5	AT1G05562.1	739	AT1G05560.1	N/A	N/A	cis	HC	Site-specific	1288	1	1273	1650	1	1273	0.0418652	0.0443833
158	TTGAAAACCAAAGCCGGTTGGA	1	5	AT1G05562.1	785	AT1G05560.1	N/A	N/A	cis	HC	Site-specific	1288	1	1273	1650	1	1273	0.0418652	0.0443833
159	TTGGATCCAGAGAAGAGCGGA	2	5	AT1G05562.1	802	AT1G05560.1	N/A	N/A	cis	HC	Site-specific	1288	1	1273	1650	1	1273	0.0418652	0.0443833
160	AGAGAAGAGCGGAGGGAAGTT	2	5	AT1G05562.1	810	AT1G05560.1	N/A	N/A	cis	HC	Site-specific	1288	1	1273	1650	1	1273	0.0418652	0.0443833
161	AGAAGAGCGGAGGGAAGTTGA	4	5	AT1G05562.1	812	AT1G05560.1	N/A	N/A	cis	HC	Site-specific	1288	1	1273	1650	1	1273	0.0418652	0.0443833
162	AGAAGAGCGGAGGGAAGTTGAA	1	5	AT1G05562.1	812	AT1G05560.1	N/A	N/A	cis	HC	Site-specific	1288	1	1273	1650	1	1273	0.0418652	0.0443833
163	TTGGAGCCCAATTGAGAAGAA	1	5	AT1G05562.1	849	AT1G05560.1	N/A	N/A	cis	HC	Site-specific	1288	1	1273	1650	1	1273	0.0418652	0.0443833
164	AATTGAGAAGAATCGTGTAGA	1	5	AT1G05562.1	858	AT1G05560.1	N/A	N/A	cis	HC	Site-specific	1288	1	1273	1650	1	1273	0.0418652	0.0443833
165	TGTAGATCAAGCAAGTCACGG	1	5	AT1G05562.1	873	AT1G05560.1	N/A	N/A	cis	HC	Site-specific	1288	1	1273	1650	1	1273	0.0418652	0.0443833
166	TGTAGATCAAGCAAGTCACGGG	1	5	AT1G05562.1	873	AT1G05560.1	N/A	N/A	cis	HC	Site-specific	1288	1	1273	1650	1	1273	0.0418652	0.0443833
167	TTCTGACGGTCTTCGTAGGTG	1	5	AT1G05562.1	971	AT1G05560.1	N/A	N/A	cis	HC	Site-specific	1288	1	1273	1650	1	1273	0.0418652	0.0443833
168	ATCGTCGAAACCGTCGGAGAA	1	5	AT1G05562.1	1003	AT1G05560.1	N/A	N/A	cis	HC	Site-specific	1288	1	1273	1650	1	1273	0.0418652	0.0443833
169	TCGAAACCGTCGGAGAAAGTA	1	5	AT1G05562.1	1007	AT1G05560.1	N/A	N/A	cis	HC	Site-specific	1288	1	1273	1650	1	1273	0.0418652	0.0443833
170	ATCATGGAGTTGTGGAAGACG	1	5	AT1G05562.1	1064	AT1G05560.1	N/A	N/A	cis	HC	Site-specific	1288	1	1273	1650	1	1273	0.0418652	0.0443833
171	ATCATGGAGTTGTGGAAGACGG	1	5	AT1G05562.1	1064	AT1G05560.1	N/A	N/A	cis	HC	Site-specific	1288	1	1273	1650	1	1273	0.0418652	0.0443833
172	TCATGGAGTTGTGGAAGACGG	2	5	AT1G05562.1	1065	AT1G05560.1	N/A	N/A	cis	HC	Site-specific	1288	1	1273	1650	1	1273	0.0418652	0.0443833
173	ATGGAGTTGTGGAAGACGGAG	15	5	AT1G05562.1	1067	AT1G05560.1	N/A	N/A	cis	HC	Site-specific	1288	1	1273	1650	1	1273	0.0418652	0.0443833
174	ATGGAGTTGTGGAAGACGGAGA	2	5	AT1G05562.1	1067	AT1G05560.1	N/A	N/A	cis	HC	Site-specific	1288	1	1273	1650	1	1273	0.0418652	0.0443833
175	TTGTGGAAGACGGAGACACAA	1	5	AT1G05562.1	1073	AT1G05560.1	N/A	N/A	cis	HC	Site-specific	1288	1	1273	1650	1	1273	0.0418652	0.0443833
176	TGGAAGACGGAGACACAAGTG	3	5	AT1G05562.1	1076	AT1G05560.1	N/A	N/A	cis	HC	Site-specific	1288	1	1273	1650	1	1273	0.0418652	0.0443833
177	AGACGGAGACACAAGTGACGA	2	5	AT1G05562.1	1080	AT1G05560.1	N/A	N/A	cis	HC	Site-specific	1288	1	1273	1650	1	1273	0.0418652	0.0443833
178	TGAGCCGACGAGCAAAACGGAG	1	5	AT1G05562.1	1128	AT1G05560.1	N/A	N/A	cis	HC	Site-specific	1288	1	1273	1650	1	1273	0.0418652	0.0443833
179	TTACCAGTAGAAAATGCGGTG	1	5	AT1G05562.1	1182	AT1G05560.1	N/A	N/A	cis	HC	Site-specific	1288	1	1273	1650	1	1273	0.0418652	0.0443833
180	AAATGCGGTGGCGCCATTTTT	1	5	AT1G05562.1	1193	AT1G05560.1	N/A	N/A	cis	HC	Site-specific	1288	1	1273	1650	1	1273	0.0418652	0.0443833
181	TGTGGGCTCAAGAAGATAGAA	1	5	AT1G06000.1	559	AT1G06002.1	N/A	N/A	cis	HC	Distributed	1587	1	918	942	1	918	0.00632661	0.00653595
182	TGGGCTCAAGAAGATAGAAGC	1	5	AT1G06000.1	561	AT1G06002.1	N/A	N/A	cis	HC	Distributed	1587	1	918	942	1	918	0.00632661	0.00653595
183	ACCGTATATGGACCGTCGGACC	1	5	AT1G06000.1	697	AT1G06002.1	N/A	N/A	cis	HC	Distributed	1587	1	918	942	1	918	0.00632661	0.00653595
184	TCAATCCCGCCGGCGAAAGTC	1	5	AT1G06000.1	762	AT1G06002.1	N/A	N/A	cis	HC	Distributed	1587	1	918	942	1	918	0.00632661	0.00653595
185	TCTAACCAAGCCGAGACTTTCG	1	5	AT1G06002.1	123	AT1G06000.1	N/A	N/A	cis	HC	Distributed	942	1	918	1587	1	918	0.00632661	0.00653595
186	AAACTGTTGATGACGAGCCCGT	1	5	AT1G06002.1	279	AT1G06000.1	N/A	N/A	cis	HC	Distributed	942	1	918	1587	1	918	0.00632661	0.00653595
187	ATGAGCTTCCTAGGATGGCGT	2	5	AT1G06002.1	451	AT1G06000.1	N/A	N/A	cis	HC	Distributed	942	1	918	1587	1	918	0.00632661	0.00653595
188	AGAGGGTCGTGGAGACGAGAG	1	5	AT1G06002.1	513	AT1G06000.1	N/A	N/A	cis	HC	Distributed	942	1	918	1587	1	918	0.00632661	0.00653595
189	GGGAGTGAAGAGAACGGAGAG	1	5	AT1G06002.1	649	AT1G06000.1	N/A	N/A	cis	HC	Distributed	942	1	918	1587	1	918	0.00632661	0.00653595
190	TAGGAAGAGTTTTTGGGTGTG	1	5	AT1G06002.1	678	AT1G06000.1	N/A	N/A	cis	HC	Distributed	942	1	918	1587	1	918	0.00632661	0.00653595
191	TTGGGTGTGACGAGGACAGTGA	1	5	AT1G06002.1	690	AT1G06000.1	N/A	N/A	cis	HC	Distributed	942	1	918	1587	1	918	0.00632661	0.00653595
192	TGTGACGAGGACAGTGACGGT	1	5	AT1G06002.1	695	AT1G06000.1	N/A	N/A	cis	HC	Distributed	942	1	918	1587	1	918	0.00632661	0.00653595
193	TGTGACGAGGACAGTGACGGTG	3	5	AT1G06002.1	695	AT1G06000.1	N/A	N/A	cis	HC	Distributed	942	1	918	1587	1	918	0.00632661	0.00653595
194	AAAAGACCAAACTATTTTACAT	1	5	AT1G06450.1	1340	AT1G06460.1	N/A	N/A	cis	100nt	Distributed	1380	1248	1380	1226	1094	1226	0.00038373	0.0037594
195	TTGGTTGAGCCACATGACGCA	1	5	AT1G07128.1	263	AT1G07130.1	N/A	N/A	cis	HC	Distributed	797	1	642	958	1	642	0.0017094	0.00155763
196	GGCTGGGACTGGAGAGAAGA	1	5	AT1G07128.1	491	AT1G07130.1	N/A	N/A	cis	HC	Distributed	797	1	642	958	1	642	0.0017094	0.00155763
197	AGAACTTGGTGGTATGACTTC	1	5	AT1G08590.1	942	AT1G08592.1	N/A	N/A	cis	HC	Distributed	3444	98	1425	1614	287	1614	0.000395413	0.000753012
198	TCATCAAATTTAGAAGCTGCA	1	5	AT1G08592.1	655	AT1G08590.1	N/A	N/A	cis	HC	Distributed	1614	287	1614	3444	98	1425	0.000395413	0.000753012
199	ACTTTAATCTTTGTCGTCGTT	1	5	AT1G09270.1	2022	AT1G09280.1	N/A	N/A	cis	100nt	Distributed	2143	2021	2143	1917	1795	1917	0.000985222	0.00406504
200	TCGGCAGCAAAAGACTTCCCAC	2	5	AT1G10490.1	3390	AT1G10500.1	N/A	N/A	cis	100nt	Distributed	3843	3223	3527	848	544	848	0.00127904	0.00163934
201	TAGAGACAAAAGTAGGTGAGA	1	5	AT1G12480.1	1789	AT1G12470.1	N/A	N/A	cis	100nt	Distributed	1881	1757	1881	3236	3112	3236	0.000781708	0.004
202	TGAACTTGTGAACATGACGTA	2	5	AT1G15002.1	397	AT1G15000.1	N/A	N/A	cis	100nt	Site-specific	496	370	496	1471	1345	1471	0.00559227	0.00393701
203	GCAAAGAAATGAAGTTGTGGA	1	5	AT1G15810.1	1530	AT1G15820.1	N/A	N/A	cis	100nt	Distributed	1631	1529	1631	1183	1081	1183	0.00426439	0.00485437
204	AGATAAGTGATTGTTGGACAGGTC	1	5	AT1G17255.1	955	AT1G17250.1	N/A	N/A	cis	HC	Distributed	3072	622	2892	2271	1	2271	0.000187161	0.000220167
205	TGGCTGTAACATACTTCCCGGC	1	5	AT1G18415.1	136	AT1G18420.1	N/A	N/A	cis	100nt	Distributed	2189	1	423	1746	1297	1719	0.000508259	0.00118203
206	AAATCAGCGACGGAGATTCTTGGA	1	5	AT1G20690.1	671	AT1G20691.1	N/A	N/A	cis	HC	Distributed	1940	147	1940	1870	77	1870	0.00104987	0.00111483
207	AATCAGGAGCAGAGAGTGTGA	1	5	AT1G20690.1	1657	AT1G20691.1	N/A	N/A	cis	HC	Distributed	1940	147	1940	1870	77	1870	0.00104987	0.00111483
208	AAGGAATCAGTTAGAAAGAGATGA	1	5	AT1G20691.1	636	AT1G20690.1	N/A	N/A	cis	HC	Distributed	1870	77	1870	1940	147	1940	0.00104987	0.00111483
209	TGAGCAAGGGAGTAGGATGAT	1	5	AT1G20691.1	657	AT1G20690.1	N/A	N/A	cis	HC	Distributed	1870	77	1870	1940	147	1940	0.00104987	0.00111483
210	ACGGGGACGGCGACGGAGAAAC	1	5	AT1G21770.1	46	AT1G21780.1	N/A	N/A	cis	100nt	Distributed	572	13	260	1478	1	248	0.00829268	0.0322581
211	ACGGAGAAACCGAAGATCGTG	1	5	AT1G21770.1	58	AT1G21780.1	N/A	N/A	cis	100nt	Distributed	572	13	260	1478	1	248	0.00829268	0.0322581
212	GGAGAAACCGAAGATCGTGTGGA	1	5	AT1G21770.1	60	AT1G21780.1	N/A	N/A	cis	100nt	Distributed	572	13	260	1478	1	248	0.00829268	0.0322581
213	AGAAACCGAAGATCGTGTGGA	1	5	AT1G21770.1	62	AT1G21780.1	N/A	N/A	cis	100nt	Distributed	572	13	260	1478	1	248	0.00829268	0.0322581
214	GTGTGGAACGAAGGAAGACATAG	1	5	AT1G21770.1	76	AT1G21780.1	N/A	N/A	cis	100nt	Distributed	572	13	260	1478	1	248	0.00829268	0.0322581
215	TGTGGAACGAAGGAAGACAT	1	5	AT1G21770.1	77	AT1G21780.1	N/A	N/A	cis	100nt	Distributed	572	13	260	1478	1	248	0.00829268	0.0322581
216	TGTGGAACGAAGGAAGACATAG	2	5	AT1G21770.1	77	AT1G21780.1	N/A	N/A	cis	100nt	Distributed	572	13	260	1478	1	248	0.00829268	0.0322581
217	GTGGAACGAAGGAAGACATAGAT	1	5	AT1G21770.1	78	AT1G21780.1	N/A	N/A	cis	100nt	Distributed	572	13	260	1478	1	248	0.00829268	0.0322581
218	TGGAACGAAGGAAGACATAGAT	1	5	AT1G21770.1	79	AT1G21780.1	N/A	N/A	cis	100nt	Distributed	572	13	260	1478	1	248	0.00829268	0.0322581
219	GGAACGAAGGAAGACATAGA	1	5	AT1G21770.1	80	AT1G21780.1	N/A	N/A	cis	100nt	Distributed	572	13	260	1478	1	248	0.00829268	0.0322581
220	TACAAGATGAAGAATGACGGT	2	5	AT1G21770.1	133	AT1G21780.1	N/A	N/A	cis	100nt	Distributed	572	13	260	1478	1	248	0.00829268	0.0322581
221	ATGAAGAATGACGGTAAAGTC	1	5	AT1G21770.1	139	AT1G21780.1	N/A	N/A	cis	100nt	Distributed	572	13	260	1478	1	248	0.00829268	0.0322581
222	TAAAGTCATGGATCTGGTTCGA	1	5	AT1G21770.1	153	AT1G21780.1	N/A	N/A	cis	100nt	Distributed	572	13	260	1478	1	248	0.00829268	0.0322581
223	AAGCAGGACTTGGTTTAGCTTCG	1	5	AT1G21770.1	194	AT1G21780.1	N/A	N/A	cis	100nt	Distributed	572	13	260	1478	1	248	0.00829268	0.0322581
224	AGGCGTGTTCGAAAGCGGCGA	1	5	AT1G21780.1	14	AT1G21770.1	N/A	N/A	cis	100nt	Distributed	1478	1	248	572	13	260	0.00829268	0.0322581
225	TTTGACGGCGGTACGAAGGTT	2	5	AT1G21780.1	67	AT1G21770.1	N/A	N/A	cis	100nt	Distributed	1478	1	248	572	13	260	0.00829268	0.0322581
226	ATGAAGGCTTCGTGATCATCA	1	5	AT1G21780.1	133	AT1G21770.1	N/A	N/A	cis	100nt	Distributed	1478	1	248	572	13	260	0.00829268	0.0322581
227	TGAACACAAACGATCATGGCC	2	5	AT1G23050.1	190	AT1G23052.1	N/A	N/A	cis	HC	Distributed	825	1	825	825	1	825	0.0121212	0.0121212
228	TGAGGATCGTAGCCGTGGCAA	1	5	AT1G23050.1	607	AT1G23052.1	N/A	N/A	cis	HC	Distributed	825	1	825	825	1	825	0.0121212	0.0121212
229	TCTTGTGGTTGTTGGAGTTCT	1	5	AT1G23050.1	629	AT1G23052.1	N/A	N/A	cis	HC	Distributed	825	1	825	825	1	825	0.0121212	0.0121212
230	CTTTAGAATATACTGAAGCGGA	1	5	AT1G23050.1	736	AT1G23052.1	N/A	N/A	cis	HC	Distributed	825	1	825	825	1	825	0.0121212	0.0121212
231	TTTGCCACGGCTACGATCCTC	2	5	AT1G23052.1	198	AT1G23050.1	N/A	N/A	cis	HC	Distributed	825	1	825	825	1	825	0.0121212	0.0121212
232	TACGGCAAAATAGCATTCGGC	1	5	AT1G23052.1	306	AT1G23050.1	N/A	N/A	cis	HC	Distributed	825	1	825	825	1	825	0.0121212	0.0121212
233	TACGGCAAAATAGCATTCGGCG	1	5	AT1G23052.1	306	AT1G23050.1	N/A	N/A	cis	HC	Distributed	825	1	825	825	1	825	0.0121212	0.0121212
234	TAGCATTCGGCGGTGGAGGGC	1	5	AT1G23052.1	316	AT1G23050.1	N/A	N/A	cis	HC	Distributed	825	1	825	825	1	825	0.0121212	0.0121212
235	ATTCGGCGGTGGAGGGCCATA	1	5	AT1G23052.1	320	AT1G23050.1	N/A	N/A	cis	HC	Distributed	825	1	825	825	1	825	0.0121212	0.0121212
236	TGGAGAAGGGTAGTTAGGTAT	3	5	AT1G23052.1	377	AT1G23050.1	N/A	N/A	cis	HC	Distributed	825	1	825	825	1	825	0.0121212	0.0121212
237	AATAGGCGGCGTTGGATAACA	1	5	AT1G23052.1	512	AT1G23050.1	N/A	N/A	cis	HC	Distributed	825	1	825	825	1	825	0.0121212	0.0121212
238	ATAACACGGGTAGGGACATGG	1	5	AT1G23052.1	527	AT1G23050.1	N/A	N/A	cis	HC	Distributed	825	1	825	825	1	825	0.0121212	0.0121212
239	ACGGGTAGGGACATGGTGTGT	1	5	AT1G23052.1	532	AT1G23050.1	N/A	N/A	cis	HC	Distributed	825	1	825	825	1	825	0.0121212	0.0121212
240	GTAGGGACATGGTGTGTCGGA	1	5	AT1G23052.1	536	AT1G23050.1	N/A	N/A	cis	HC	Distributed	825	1	825	825	1	825	0.0121212	0.0121212
241	TCGGATATGACTAAGTAGGGG	1	5	AT1G23052.1	552	AT1G23050.1	N/A	N/A	cis	HC	Distributed	825	1	825	825	1	825	0.0121212	0.0121212
242	TATGACTAAGTAGGGGAAGTA	2	5	AT1G23052.1	557	AT1G23050.1	N/A	N/A	cis	HC	Distributed	825	1	825	825	1	825	0.0121212	0.0121212
243	ATGACTAAGTAGGGGAAGTAA	1	5	AT1G23052.1	558	AT1G23050.1	N/A	N/A	cis	HC	Distributed	825	1	825	825	1	825	0.0121212	0.0121212
244	TAGGGGAAGTAAACAAGAGAA	1	5	AT1G23052.1	567	AT1G23050.1	N/A	N/A	cis	HC	Distributed	825	1	825	825	1	825	0.0121212	0.0121212
245	AAGAGAAAAGACGAAGATTAA	1	5	AT1G23052.1	581	AT1G23050.1	N/A	N/A	cis	HC	Distributed	825	1	825	825	1	825	0.0121212	0.0121212
246	AGACGAAGATTAAGGTCAAGAA	1	5	AT1G23052.1	589	AT1G23050.1	N/A	N/A	cis	HC	Distributed	825	1	825	825	1	825	0.0121212	0.0121212
247	AGGCCATGATCGTTTGTGTTCA	1	5	AT1G23052.1	615	AT1G23050.1	N/A	N/A	cis	HC	Distributed	825	1	825	825	1	825	0.0121212	0.0121212
248	TCTTGAGCAGACTCGACCACCC	2	5	AT1G24030.1	537	AT1G24040.1	N/A	N/A	cis	100nt	Distributed	1553	456	639	1398	1086	1269	0.000677736	0.00271739
249	ATGCCAGGCTCGGCCTTCATCCGT	1	5	AT1G24388.1	164	AT1G24390.1	N/A	N/A	cis	100nt	Distributed	414	72	178	455	72	178	0.0115075	0.0280374
250	ATAAAGGATAACCAAGGCAGGACA	1	5	AT1G24390.1	85	AT1G24388.1	N/A	N/A	cis	100nt	Distributed	455	72	178	414	72	178	0.0115075	0.0280374
251	AGGATAACCAAGGCAGGACATGGA	3	5	AT1G24390.1	89	AT1G24388.1	N/A	N/A	cis	100nt	Distributed	455	72	178	414	72	178	0.0115075	0.0280374
252	ATAAAGGAACTCTAGAAGCGACAA	2	5	AT1G24390.1	167	AT1G24388.1	N/A	N/A	cis	100nt	Distributed	455	72	178	414	72	178	0.0115075	0.0280374
253	AAAGGAACTCTAGAAGCGACAAGA	2	5	AT1G24390.1	169	AT1G24388.1	N/A	N/A	cis	100nt	Distributed	455	72	178	414	72	178	0.0115075	0.0280374
254	AAGGAACTCTAGAAGCGACAAGAA	2	5	AT1G24390.1	170	AT1G24388.1	N/A	N/A	cis	100nt	Distributed	455	72	178	414	72	178	0.0115075	0.0280374
255	TGTTTCTTGCATTGTCGTCTG	1	5	AT1G25211.1	1475	AT1G25220.2	N/A	N/A	cis	100nt	Distributed	1622	1450	1622	1536	1364	1536	0.0117163	0.00578035
256	TTTGCTTAAGGATGGTGCAAG	2	5	AT1G25220.2	1430	AT1G25211.1	N/A	N/A	cis	100nt	Site-specific	1536	1364	1536	1622	1450	1622	0.0117163	0.00578035
257	TCGAACAACAGAAGGACTTAAC	1	5	AT1G26220.1	200	AT1G26218.1	N/A	N/A	cis	HC	Distributed	722	1	722	1135	332	1053	0.000538503	0.000692521
258	TGCAAGTAGAAGCTCCTGTTG	1	5	AT1G28100.4	1240	AT1G28110.1	N/A	N/A	cis	100nt	Distributed	1391	1164	1391	1738	1511	1738	0.000639182	0.00219298
259	TTTGTCTGCACAGTGAAGATAA	1	5	AT1G31800.1	2007	AT1G31810.1	N/A	N/A	cis	100nt	Distributed	2070	1963	2070	4209	4102	4209	0.00191113	0.00462963
260	GTCCTTGTGTCAATGTAGGAGGCA	1	5	AT1G35545.1	446	AT1G35540.1	N/A	N/A	cis	100nt	Distributed	814	341	491	1818	1132	1282	0.0254559	0.00993377
261	AATGTAGGAGGCAAGAGATGTGAT	1	5	AT1G35545.1	457	AT1G35540.1	N/A	N/A	cis	100nt	Distributed	814	341	491	1818	1132	1282	0.0254559	0.00993377
262	AGGAGGCAAGAGATGTGATGA	1	5	AT1G35545.1	462	AT1G35540.1	N/A	N/A	cis	100nt	Distributed	814	341	491	1818	1132	1282	0.0254559	0.00993377
263	AACGACAAGCTTTGTGAAACGC	1	5	AT1G36992.1	274	AT1G36990.1	N/A	N/A	cis	100nt	Distributed	742	126	474	2837	1	349	0.00111763	0.00143266
264	ACCCGGACTCAGAGGAGCGGGCTC	1	5	AT1G40137.1	3846	AT1G40106.1	N/A	N/A	cis	100nt	Distributed	3894	3754	3894	2427	2287	2427	0.0169277	0.0035461
265	AGGCGTGGTACCGAGTTTGTGGGA	1	5	AT1G44120.1	432	AT1G44125.1	N/A	N/A	cis	100nt	Distributed	6345	1	2062	5159	3094	5155	0.000608484	0.00121242
266	ACACTTGAAGATGGCGGAGTAGAT	1	5	AT1G44120.1	556	AT1G44125.1	N/A	N/A	cis	100nt	Distributed	6345	1	2062	5159	3094	5155	0.000608484	0.00121242
267	ATAGAACGGTTAGGACTGAAGCGG	1	5	AT1G44125.1	4900	AT1G44120.1	N/A	N/A	cis	100nt	Distributed	5159	3094	5155	6345	1	2062	0.000608484	0.00121242
268	TAGAACGGTTAGGACTGAAGCGGA	1	5	AT1G44125.1	4901	AT1G44120.1	N/A	N/A	cis	100nt	Distributed	5159	3094	5155	6345	1	2062	0.000608484	0.00121242
269	GGTTAGGACTGAAGCGGAATTGAG	1	5	AT1G44125.1	4907	AT1G44120.1	N/A	N/A	cis	100nt	Distributed	5159	3094	5155	6345	1	2062	0.000608484	0.00121242
270	TATCCGGATCCGTAACAGGCCTA	2	5	AT1G45163.1	515	AT1G45165.1	N/A	N/A	cis	HC	Distributed	788	127	658	532	1	532	0.00227273	0.00281955
271	ATCCGGATCCGTAACAGGCCTA	2	5	AT1G45163.1	516	AT1G45165.1	N/A	N/A	cis	HC	Distributed	788	127	658	532	1	532	0.00227273	0.00281955
272	TTTGGTGGAGGAGGATGACGAT	2	5	AT1G45165.1	467	AT1G45163.1	N/A	N/A	cis	HC	Distributed	532	1	532	788	127	658	0.00227273	0.00281955
273	CAAATGATCTTTCGTAGTGTA	1	5	AT1G48310.1	2186	AT1G48300.1	N/A	N/A	cis	100nt	Distributed	2297	2154	2297	1119	976	1119	0.00380562	0.00347222
274	TCAATAAAGGAGTCTCCGGCC	1	5	AT1G50659.1	338	AT1G50660.1	N/A	N/A	cis	HC	Distributed	994	104	994	2928	1	891	0.00152983	0.00280584
275	TCTGCCACCAGAAGGACCGGA	1	5	AT1G50659.1	366	AT1G50660.1	N/A	N/A	cis	HC	Distributed	994	104	994	2928	1	891	0.00152983	0.00280584
276	ATCTGGACCGTGAGAGAAGAG	1	5	AT1G50659.1	462	AT1G50660.1	N/A	N/A	cis	HC	Distributed	994	104	994	2928	1	891	0.00152983	0.00280584
277	AGAGCTCGAGAATCACAGACGA	1	5	AT1G50659.1	609	AT1G50660.1	N/A	N/A	cis	HC	Distributed	994	104	994	2928	1	891	0.00152983	0.00280584
278	TAGAGGGAGAGAGATAGCTTT	1	5	AT1G50659.1	649	AT1G50660.1	N/A	N/A	cis	HC	Distributed	994	104	994	2928	1	891	0.00152983	0.00280584
279	TGCTTGCAGTAGAAGGAACCT	1	5	AT1G50900.1	365	AT1G50910.1	N/A	N/A	cis	HC	Distributed	793	343	793	1927	1476	1926	0.00257353	0.00776053
280	TCAAGGACGCTGATGGAAGAA	1	5	AT1G50900.1	512	AT1G50910.1	N/A	N/A	cis	HC	Distributed	793	343	793	1927	1476	1926	0.00257353	0.00776053
281	GCTGATGGAAGAACCGCTAT	1	5	AT1G50900.1	520	AT1G50910.1	N/A	N/A	cis	HC	Distributed	793	343	793	1927	1476	1926	0.00257353	0.00776053
282	AAAAAGGAAGAAGATGGATTTTA	1	5	AT1G50910.1	1532	AT1G50900.1	N/A	N/A	cis	HC	Distributed	1927	1476	1926	793	343	793	0.00257353	0.00776053
283	ATCCGCGGAACACAGAAAGAC	1	5	AT1G50910.1	1565	AT1G50900.1	N/A	N/A	cis	HC	Distributed	1927	1476	1926	793	343	793	0.00257353	0.00776053
284	TCTGTCACCTTCTGTAGCGGCT	1	5	AT1G50910.1	1801	AT1G50900.1	N/A	N/A	cis	HC	Distributed	1927	1476	1926	793	343	793	0.00257353	0.00776053
285	ACCTTCTGTAGCGGCTAACATC	1	5	AT1G50910.1	1807	AT1G50900.1	N/A	N/A	cis	HC	Distributed	1927	1476	1926	793	343	793	0.00257353	0.00776053
286	AACAGCAGACGAAGCCTCACGGTG	1	5	AT1G51400.1	160	AT1G51402.1	N/A	N/A	cis	HC	Distributed	560	83	390	500	1	308	0.00754717	0.0113636
287	GTGGCAATGGCAGACGATGA	1	5	AT1G51400.1	307	AT1G51402.1	N/A	N/A	cis	HC	Distributed	560	83	390	500	1	308	0.00754717	0.0113636
288	AAAGAGAGGAACAGAAGCTGCC	1	5	AT1G51400.1	330	AT1G51402.1	N/A	N/A	cis	HC	Distributed	560	83	390	500	1	308	0.00754717	0.0113636
289	AAGAGAGGAACAGAAGCTGCCA	1	5	AT1G51400.1	331	AT1G51402.1	N/A	N/A	cis	HC	Distributed	560	83	390	500	1	308	0.00754717	0.0113636
290	GAGAGGAACAGAAGCTGCCAAGA	1	5	AT1G51400.1	333	AT1G51402.1	N/A	N/A	cis	HC	Distributed	560	83	390	500	1	308	0.00754717	0.0113636
291	TCTGCTGTTGCTGGAGATGTT	1	5	AT1G51402.1	223	AT1G51400.1	N/A	N/A	cis	HC	Distributed	500	1	308	560	83	390	0.00754717	0.0113636
292	TGTTGCTGGAGATGTTTGCCG	1	5	AT1G51402.1	228	AT1G51400.1	N/A	N/A	cis	HC	Distributed	500	1	308	560	83	390	0.00754717	0.0113636
293	ATTCAATTACGTCTTCTTCTT	1	5	AT1G53230.1	80	AT1G53233.1	N/A	N/A	cis	HC	Distributed	1844	1	1440	1938	97	1536	0.00581703	0.00659722
294	TAGGGTTTGGGATTTGGAGGA	1	5	AT1G53230.1	136	AT1G53233.1	N/A	N/A	cis	HC	Distributed	1844	1	1440	1938	97	1536	0.00581703	0.00659722
295	AATCAGCGACGGAGAACGGTG	1	5	AT1G53230.1	358	AT1G53233.1	N/A	N/A	cis	HC	Distributed	1844	1	1440	1938	97	1536	0.00581703	0.00659722
296	AATCAGCGACGGAGAACGGTGG	1	5	AT1G53230.1	358	AT1G53233.1	N/A	N/A	cis	HC	Distributed	1844	1	1440	1938	97	1536	0.00581703	0.00659722
297	AGGAGGTCACATTGTTCGGT	1	5	AT1G53230.1	407	AT1G53233.1	N/A	N/A	cis	HC	Distributed	1844	1	1440	1938	97	1536	0.00581703	0.00659722
298	AATCGGAGAAGAAGAAGATAA	2	5	AT1G53230.1	746	AT1G53233.1	N/A	N/A	cis	HC	Distributed	1844	1	1440	1938	97	1536	0.00581703	0.00659722
299	TGACTCATCGACGGCAAGCTG	1	5	AT1G53230.1	1004	AT1G53233.1	N/A	N/A	cis	HC	Distributed	1844	1	1440	1938	97	1536	0.00581703	0.00659722
300	TCATGGAACAACGTCGGAGCAG	1	5	AT1G53230.1	1074	AT1G53233.1	N/A	N/A	cis	HC	Distributed	1844	1	1440	1938	97	1536	0.00581703	0.00659722
301	CTGTTTGATTAGGAAAAGGTG	1	5	AT1G53233.1	577	AT1G53230.1	N/A	N/A	cis	HC	Site-specific	1938	97	1536	1844	1	1440	0.00581703	0.00659722
302	TTAGGAAAAGGTGGACCATTT	2	5	AT1G53233.1	585	AT1G53230.1	N/A	N/A	cis	HC	Site-specific	1938	97	1536	1844	1	1440	0.00581703	0.00659722
303	AAGATTGAAGCGAGAGACGAA	1	5	AT1G53233.1	610	AT1G53230.1	N/A	N/A	cis	HC	Site-specific	1938	97	1536	1844	1	1440	0.00581703	0.00659722
304	TTGCCTCGTGACGGTGGCTGAT	1	5	AT1G53233.1	651	AT1G53230.1	N/A	N/A	cis	HC	Site-specific	1938	97	1536	1844	1	1440	0.00581703	0.00659722
305	TGACGGTGGCTGATGATGATAG	1	5	AT1G53233.1	659	AT1G53230.1	N/A	N/A	cis	HC	Site-specific	1938	97	1536	1844	1	1440	0.00581703	0.00659722
306	AGCAAGATCATCAATGGCGGA	1	5	AT1G53233.1	923	AT1G53230.1	N/A	N/A	cis	HC	Site-specific	1938	97	1536	1844	1	1440	0.00581703	0.00659722
307	TTGTGGAAATTCAAGGTCGTT	1	5	AT1G53233.1	1259	AT1G53230.1	N/A	N/A	cis	HC	Site-specific	1938	97	1536	1844	1	1440	0.00581703	0.00659722
308	AAATTCAAGGTCGTTGATGGT	1	5	AT1G53233.1	1265	AT1G53230.1	N/A	N/A	cis	HC	Site-specific	1938	97	1536	1844	1	1440	0.00581703	0.00659722
309	GAAGAAGAAGAAGAAGAAGAAG	1	5	AT1G53233.1	1424	AT1G53230.1	N/A	N/A	cis	HC	Site-specific	1938	97	1536	1844	1	1440	0.00581703	0.00659722
310	AGAAGAAGAAGAAGAAGAAGA	1	5	AT1G53233.1	1426	AT1G53230.1	N/A	N/A	cis	HC	Site-specific	1938	97	1536	1844	1	1440	0.00581703	0.00659722
311	AAGAAGAAGAAGAAGAAGACGT	5	5	AT1G53233.1	1428	AT1G53230.1	N/A	N/A	cis	HC	Site-specific	1938	97	1536	1844	1	1440	0.00581703	0.00659722
312	AAGAAGAAGAAGAAGAAGACGTA	4	5	AT1G53233.1	1428	AT1G53230.1	N/A	N/A	cis	HC	Site-specific	1938	97	1536	1844	1	1440	0.00581703	0.00659722
313	AAGAAGAAGAAGAAGAAGACGTAA	2	5	AT1G53233.1	1428	AT1G53230.1	N/A	N/A	cis	HC	Site-specific	1938	97	1536	1844	1	1440	0.00581703	0.00659722
314	AGAAGAAGAAGAAGAAGACGT	3	5	AT1G53233.1	1429	AT1G53230.1	N/A	N/A	cis	HC	Site-specific	1938	97	1536	1844	1	1440	0.00581703	0.00659722
315	AGAAGAAGAAGAAGAAGACGTA	1	5	AT1G53233.1	1429	AT1G53230.1	N/A	N/A	cis	HC	Site-specific	1938	97	1536	1844	1	1440	0.00581703	0.00659722
316	AGAAGAAGAAGAAGAAGACGTAA	1	5	AT1G53233.1	1429	AT1G53230.1	N/A	N/A	cis	HC	Site-specific	1938	97	1536	1844	1	1440	0.00581703	0.00659722
317	AAACGTGAAGCTGATCCAAGTGG	1	5	AT1G53440.1	2848	AT1G53450.1	N/A	N/A	cis	100nt	Distributed	3108	2781	3108	2150	1823	2150	0.00152149	0.00457317
318	TAACATCTTTGCTCGGATCAG	1	5	AT1G53450.1	1906	AT1G53440.1	N/A	N/A	cis	100nt	Distributed	2150	1823	2150	3108	2781	3108	0.00152149	0.00457317
319	TTTTTCCTTGTAGCATACTTA	2	5	AT1G53450.1	2107	AT1G53440.1	N/A	N/A	cis	100nt	Distributed	2150	1823	2150	3108	2781	3108	0.00152149	0.00457317
320	AAAGAGTTTTAAGTCGACGGC	1	5	AT1G53480.1	143	AT1G53490.1	N/A	N/A	cis	HC	Site-specific	844	109	791	2252	1	683	0.00710594	0.0146413
321	AAGAGTTTTAAGTCGACGGCG	2	5	AT1G53480.1	144	AT1G53490.1	N/A	N/A	cis	HC	Site-specific	844	109	791	2252	1	683	0.00710594	0.0146413
322	CTCAGATGGAGGTTCGTTGGT	1	5	AT1G53480.1	180	AT1G53490.1	N/A	N/A	cis	HC	Site-specific	844	109	791	2252	1	683	0.00710594	0.0146413
323	TCAGATGGAGGTTCGTTGGTA	2	5	AT1G53480.1	181	AT1G53490.1	N/A	N/A	cis	HC	Site-specific	844	109	791	2252	1	683	0.00710594	0.0146413
324	AACTATGACTCTCGACGACGG	2	5	AT1G53480.1	216	AT1G53490.1	N/A	N/A	cis	HC	Site-specific	844	109	791	2252	1	683	0.00710594	0.0146413
325	ACTATGACTCTCGACGACGGC	1	5	AT1G53480.1	217	AT1G53490.1	N/A	N/A	cis	HC	Site-specific	844	109	791	2252	1	683	0.00710594	0.0146413
326	TATGACTCTCGACGACGGCAG	3	5	AT1G53480.1	219	AT1G53490.1	N/A	N/A	cis	HC	Site-specific	844	109	791	2252	1	683	0.00710594	0.0146413
327	TCTCGACGACGGCAGCAGATC	1	5	AT1G53480.1	225	AT1G53490.1	N/A	N/A	cis	HC	Site-specific	844	109	791	2252	1	683	0.00710594	0.0146413
328	TTAAGAAGGTACAGAGGTAGG	1	5	AT1G53480.1	322	AT1G53490.1	N/A	N/A	cis	HC	Site-specific	844	109	791	2252	1	683	0.00710594	0.0146413
329	TAAGAAGGTACAGAGGTAGGCG	1	5	AT1G53480.1	323	AT1G53490.1	N/A	N/A	cis	HC	Site-specific	844	109	791	2252	1	683	0.00710594	0.0146413
330	AAGAAGGTACAGAGGTAGGCG	1	5	AT1G53480.1	324	AT1G53490.1	N/A	N/A	cis	HC	Site-specific	844	109	791	2252	1	683	0.00710594	0.0146413
331	AAGAAGGTACAGAGGTAGGCGGAT	1	5	AT1G53480.1	324	AT1G53490.1	N/A	N/A	cis	HC	Site-specific	844	109	791	2252	1	683	0.00710594	0.0146413
332	AAGGTACAGAGGTAGGCGGAT	1	5	AT1G53480.1	327	AT1G53490.1	N/A	N/A	cis	HC	Site-specific	844	109	791	2252	1	683	0.00710594	0.0146413
333	TACAGAGGTAGGCGGATCGTG	1	5	AT1G53480.1	331	AT1G53490.1	N/A	N/A	cis	HC	Site-specific	844	109	791	2252	1	683	0.00710594	0.0146413
334	AGATCCTATCGATCCCGGGCA	1	5	AT1G53480.1	372	AT1G53490.1	N/A	N/A	cis	HC	Site-specific	844	109	791	2252	1	683	0.00710594	0.0146413
335	ATAGCTTGGAATTGGATTGGA	1	5	AT1G53480.1	704	AT1G53490.1	N/A	N/A	cis	HC	Site-specific	844	109	791	2252	1	683	0.00710594	0.0146413
336	TAGCTTGGAATTGGATTGGAT	1	5	AT1G53480.1	705	AT1G53490.1	N/A	N/A	cis	HC	Site-specific	844	109	791	2252	1	683	0.00710594	0.0146413
337	TCCATCAGGAGTCGTTGACGG	1	5	AT1G53490.1	345	AT1G53480.1	N/A	N/A	cis	HC	Distributed	2252	1	683	844	109	791	0.00710594	0.0146413
338	TCTGCCCGGGATCGATAGGAT	1	5	AT1G53490.1	398	AT1G53480.1	N/A	N/A	cis	HC	Distributed	2252	1	683	844	109	791	0.00710594	0.0146413
339	AGATCTGCTGCCGTCGTCGAG	1	5	AT1G53490.1	546	AT1G53480.1	N/A	N/A	cis	HC	Distributed	2252	1	683	844	109	791	0.00710594	0.0146413
340	ATCTGCTGCCGTCGTCGAGAG	1	5	AT1G53490.1	548	AT1G53480.1	N/A	N/A	cis	HC	Distributed	2252	1	683	844	109	791	0.00710594	0.0146413
341	TTAGCGGCGAAAATGGAAACT	1	5	AT1G53887.1	232	AT1G53910.1	N/A	N/A	cis	100nt	Distributed	441	137	320	1596	1	184	0.00245459	0.00543478
342	TTACACCCTCAAGAATCGCCG	1	5	AT1G53910.1	108	AT1G53887.1	N/A	N/A	cis	100nt	Distributed	1596	1	184	441	137	320	0.00245459	0.00543478
343	TCTTAGCCTGTCGTCGATCACC	1	5	AT1G59710.1	1648	AT1G59720.1	N/A	N/A	cis	100nt	Distributed	1670	1238	1670	2033	1601	2033	0.00162031	0.00115473
344	ACAACCCTTCGCAATACGATCG	1	5	AT1G60545.1	239	AT1G60540.1	N/A	N/A	cis	HC	Distributed	2305	1	1590	2031	436	2025	0.000461255	0.000628931
345	TGTGTAATCGGTAAGCTTCTC	2	5	AT1G60545.1	466	AT1G60540.1	N/A	N/A	cis	HC	Distributed	2305	1	1590	2031	436	2025	0.000461255	0.000628931
346	TGGAGGGAAAGAAGATTAGTC	1	5	AT1G63980.1	1266	AT1G63990.1	N/A	N/A	cis	100nt	Distributed	1554	1239	1554	1656	1196	1511	0.00218069	0.00158228
347	TGGGTCTGGAGAATACACGC	1	5	AT1G65970.1	402	AT1G65960.2	N/A	N/A	cis	100nt	Distributed	737	379	737	2053	1695	2053	0.00394265	0.00417827
348	TAGGTCAAGGAGATTCGCT	1	5	AT1G65970.1	468	AT1G65960.2	N/A	N/A	cis	100nt	Distributed	737	379	737	2053	1695	2053	0.00394265	0.00417827
349	TGTGTTTGACTTGCTTGGCAT	2	5	AT1G65970.1	673	AT1G65960.2	N/A	N/A	cis	100nt	Distributed	737	379	737	2053	1695	2053	0.00394265	0.00417827
350	AGGATCCTGAGTGGATAGAGGCCG	1	5	AT1G67330.1	652	AT1G67328.1	N/A	N/A	cis	HC	Distributed	1323	1	1199	1208	1	1199	0.000395101	0.000417014
351	TCAGGAGAGAAATCAACGGCT	1	5	AT1G69570.1	618	AT1G69572.1	N/A	N/A	cis	HC	Distributed	1709	476	1430	1064	110	1064	0.00757303	0.00994764
352	AACTACAACGTGAACCAGCCA	1	5	AT1G69570.1	711	AT1G69572.1	N/A	N/A	cis	HC	Distributed	1709	476	1430	1064	110	1064	0.00757303	0.00994764
353	TCAGAGGTATTGGACAGCTGG	1	5	AT1G69570.1	752	AT1G69572.1	N/A	N/A	cis	HC	Distributed	1709	476	1430	1064	110	1064	0.00757303	0.00994764
354	CAGCTGGTGGATCTATGAGGA	1	5	AT1G69570.1	766	AT1G69572.1	N/A	N/A	cis	HC	Distributed	1709	476	1430	1064	110	1064	0.00757303	0.00994764
355	TTGGCTCAGGTCGTCGCAAGA	1	5	AT1G69570.1	796	AT1G69572.1	N/A	N/A	cis	HC	Distributed	1709	476	1430	1064	110	1064	0.00757303	0.00994764
356	TCGGTTCTTCGGAGTCTTCGG	1	5	AT1G69570.1	901	AT1G69572.1	N/A	N/A	cis	HC	Distributed	1709	476	1430	1064	110	1064	0.00757303	0.00994764
357	TTACAGAGACTGGTAAGCATC	1	5	AT1G69570.1	922	AT1G69572.1	N/A	N/A	cis	HC	Distributed	1709	476	1430	1064	110	1064	0.00757303	0.00994764
358	TACAGAGACTGGTAAGCATCA	1	5	AT1G69570.1	923	AT1G69572.1	N/A	N/A	cis	HC	Distributed	1709	476	1430	1064	110	1064	0.00757303	0.00994764
359	TCTACTGGGGATGCACGGTTC	1	5	AT1G69570.1	1105	AT1G69572.1	N/A	N/A	cis	HC	Distributed	1709	476	1430	1064	110	1064	0.00757303	0.00994764
360	TACCCTACCTCAGAGACTTCA	1	5	AT1G69570.1	1131	AT1G69572.1	N/A	N/A	cis	HC	Distributed	1709	476	1430	1064	110	1064	0.00757303	0.00994764
361	TCAGAGACTTCATCATGTTTA	1	5	AT1G69570.1	1140	AT1G69572.1	N/A	N/A	cis	HC	Distributed	1709	476	1430	1064	110	1064	0.00757303	0.00994764
362	TCAAACTGAAGGAAGAATCAA	1	5	AT1G69570.1	1178	AT1G69572.1	N/A	N/A	cis	HC	Distributed	1709	476	1430	1064	110	1064	0.00757303	0.00994764
363	AGAAGTAGCTTGGTCTCCGAA	1	5	AT1G69570.1	1371	AT1G69572.1	N/A	N/A	cis	HC	Distributed	1709	476	1430	1064	110	1064	0.00757303	0.00994764
364	GAAACTTCTCACAGTCTACAAG	1	5	AT1G69570.1	1389	AT1G69572.1	N/A	N/A	cis	HC	Distributed	1709	476	1430	1064	110	1064	0.00757303	0.00994764
365	TCAGTTTGATCTCTTGACCGT	1	5	AT1G69572.1	354	AT1G69570.1	N/A	N/A	cis	HC	Distributed	1064	110	1064	1709	476	1430	0.00757303	0.00994764
366	TATATCGGAACCGTGCATCCCC	1	5	AT1G69572.1	408	AT1G69570.1	N/A	N/A	cis	HC	Distributed	1064	110	1064	1709	476	1430	0.00757303	0.00994764
367	TCTGTAACCGAAGACTCCGAA	2	5	AT1G69572.1	612	AT1G69570.1	N/A	N/A	cis	HC	Distributed	1064	110	1064	1709	476	1430	0.00757303	0.00994764
368	AGTGACTTGCAAGTAATGGTT	1	5	AT1G69572.1	683	AT1G69570.1	N/A	N/A	cis	HC	Distributed	1064	110	1064	1709	476	1430	0.00757303	0.00994764
369	AAGCTTGTCCGGTTTCTTGAG	1	5	AT1G69572.1	881	AT1G69570.1	N/A	N/A	cis	HC	Distributed	1064	110	1064	1709	476	1430	0.00757303	0.00994764
370	ACTGAGACACTCGGAGACTGCA	1	5	AT1G70330.1	1268	AT1G70340.1	N/A	N/A	cis	100nt	Distributed	1623	965	1623	2363	1705	2363	0.000501756	0.000758725
371	TGAGTGGGAGGAATGGATGGG	1	5	AT1G72070.1	424	AT1G72060.1	N/A	N/A	cis	HC	Distributed	711	357	693	461	89	425	0.000853242	0.00148368
372	ATTTAGGACATGGATGATGACA	1	5	AT1G74550.1	1589	AT1G74560.3	N/A	N/A	cis	100nt	Distributed	1667	1540	1667	1123	996	1123	0.00107527	0.00390625
373	TCATTACAGATTATTCGTCGT	2	5	AT1G76878.1	36	AT1G76880.1	N/A	N/A	cis	HC	Distributed	1566	1	1566	2200	379	1944	0.0180563	0.0213921
374	TTCCTCATCTTCATCGTCGTA	2	5	AT1G76878.1	123	AT1G76880.1	N/A	N/A	cis	HC	Distributed	1566	1	1566	2200	379	1944	0.0180563	0.0213921
375	TTCCTCATCTTCATCGTCGTAC	1	5	AT1G76878.1	123	AT1G76880.1	N/A	N/A	cis	HC	Distributed	1566	1	1566	2200	379	1944	0.0180563	0.0213921
376	TCCTCATCTTCATCGTCGTAC	1	5	AT1G76878.1	124	AT1G76880.1	N/A	N/A	cis	HC	Distributed	1566	1	1566	2200	379	1944	0.0180563	0.0213921
377	ATCTTCATCGTCGTACTCTTC	1	5	AT1G76878.1	129	AT1G76880.1	N/A	N/A	cis	HC	Distributed	1566	1	1566	2200	379	1944	0.0180563	0.0213921
378	TTCTGCTCCGACGGCTGAGAT	1	5	AT1G76878.1	175	AT1G76880.1	N/A	N/A	cis	HC	Distributed	1566	1	1566	2200	379	1944	0.0180563	0.0213921
379	TGAGATTGCTGATCAGGCTGA	1	5	AT1G76878.1	190	AT1G76880.1	N/A	N/A	cis	HC	Distributed	1566	1	1566	2200	379	1944	0.0180563	0.0213921
380	TGAGATTGCTGATCAGGCTGAG	1	5	AT1G76878.1	190	AT1G76880.1	N/A	N/A	cis	HC	Distributed	1566	1	1566	2200	379	1944	0.0180563	0.0213921
381	TGCTGATCAGGCTGAGCCGCT	2	5	AT1G76878.1	196	AT1G76880.1	N/A	N/A	cis	HC	Distributed	1566	1	1566	2200	379	1944	0.0180563	0.0213921
382	AAGGGAACAGAATTATCCGGT	1	5	AT1G76878.1	277	AT1G76880.1	N/A	N/A	cis	HC	Distributed	1566	1	1566	2200	379	1944	0.0180563	0.0213921
383	AGGGAACAGAATTATCCGGTT	1	5	AT1G76878.1	278	AT1G76880.1	N/A	N/A	cis	HC	Distributed	1566	1	1566	2200	379	1944	0.0180563	0.0213921
384	ACAAGACCGGAAGATGAAGAA	1	5	AT1G76878.1	301	AT1G76880.1	N/A	N/A	cis	HC	Distributed	1566	1	1566	2200	379	1944	0.0180563	0.0213921
385	AGACCGGAAGATGAAGAAGAA	1	5	AT1G76878.1	304	AT1G76880.1	N/A	N/A	cis	HC	Distributed	1566	1	1566	2200	379	1944	0.0180563	0.0213921
386	AAGATGAAGAAGAAGCTGCAA	1	5	AT1G76878.1	311	AT1G76880.1	N/A	N/A	cis	HC	Distributed	1566	1	1566	2200	379	1944	0.0180563	0.0213921
387	TGGTGAAAGTAAGGGCAAGTCT	1	5	AT1G76878.1	382	AT1G76880.1	N/A	N/A	cis	HC	Distributed	1566	1	1566	2200	379	1944	0.0180563	0.0213921
388	TTGGAATCTTCGGGACGTTTC	1	5	AT1G76878.1	403	AT1G76880.1	N/A	N/A	cis	HC	Distributed	1566	1	1566	2200	379	1944	0.0180563	0.0213921
389	CTCGCTGAAGCTGCAGGAGTC	1	5	AT1G76878.1	637	AT1G76880.1	N/A	N/A	cis	HC	Distributed	1566	1	1566	2200	379	1944	0.0180563	0.0213921
390	TCGCTGAAGCTGCAGGAGTCA	1	5	AT1G76878.1	638	AT1G76880.1	N/A	N/A	cis	HC	Distributed	1566	1	1566	2200	379	1944	0.0180563	0.0213921
391	TGAAGCTGCAGGAGTCATATT	2	5	AT1G76878.1	642	AT1G76880.1	N/A	N/A	cis	HC	Distributed	1566	1	1566	2200	379	1944	0.0180563	0.0213921
392	TGAAGCTGCAGGAGTCATATTC	1	5	AT1G76878.1	642	AT1G76880.1	N/A	N/A	cis	HC	Distributed	1566	1	1566	2200	379	1944	0.0180563	0.0213921
393	CCATTGTCCGTTTTCGTTGTG	1	3	AT1G76878.1	673	AT1G76880.1	CAACGAAAACGGACAATGGTG	1254	cis	HC	Distributed	1566	1	1566	2200	379	1944	0.0180563	0.0213921
394	TAAGATCTCGTGCTCGCGGTTG	1	5	AT1G76878.1	924	AT1G76880.1	N/A	N/A	cis	HC	Distributed	1566	1	1566	2200	379	1944	0.0180563	0.0213921
395	TCTCCATGTCAGAAGAAGTCG	1	5	AT1G76878.1	1136	AT1G76880.1	N/A	N/A	cis	HC	Distributed	1566	1	1566	2200	379	1944	0.0180563	0.0213921
396	TCTCCATGTCAGAAGAAGTCGA	1	5	AT1G76878.1	1136	AT1G76880.1	N/A	N/A	cis	HC	Distributed	1566	1	1566	2200	379	1944	0.0180563	0.0213921
397	TCCATGTCAGAAGAAGTCGAAT	1	5	AT1G76878.1	1138	AT1G76880.1	N/A	N/A	cis	HC	Distributed	1566	1	1566	2200	379	1944	0.0180563	0.0213921
398	TAAGAAGACGAAGACGATGTA	1	5	AT1G76878.1	1159	AT1G76880.1	N/A	N/A	cis	HC	Distributed	1566	1	1566	2200	379	1944	0.0180563	0.0213921
399	ATGAAGAAGGAAGCGTCGGCA	3	5	AT1G76878.1	1256	AT1G76880.1	N/A	N/A	cis	HC	Distributed	1566	1	1566	2200	379	1944	0.0180563	0.0213921
400	TGCTGTGGTCGAAGAGGCGTT	1	5	AT1G76878.1	1351	AT1G76880.1	N/A	N/A	cis	HC	Distributed	1566	1	1566	2200	379	1944	0.0180563	0.0213921
401	TCTTTGGTTCGTTTGTGGTAT	1	5	AT1G76878.1	1474	AT1G76880.1	N/A	N/A	cis	HC	Distributed	1566	1	1566	2200	379	1944	0.0180563	0.0213921
402	TTTGATCAATTAGAAGCTCTCGAG	1	5	AT1G76880.1	512	AT1G76878.1	N/A	N/A	cis	HC	Distributed	2200	379	1944	1566	1	1566	0.0180563	0.0213921
403	TAATTCTACATCGTCTTCGTC	1	5	AT1G76880.1	760	AT1G76878.1	N/A	N/A	cis	HC	Distributed	2200	379	1944	1566	1	1566	0.0180563	0.0213921
404	TCTGACATGGAGATGGGTGGT	2	5	AT1G76880.1	797	AT1G76878.1	N/A	N/A	cis	HC	Distributed	2200	379	1944	1566	1	1566	0.0180563	0.0213921
405	TGGAACTGCGACTACAAGGAA	3	5	AT1G76880.1	817	AT1G76878.1	N/A	N/A	cis	HC	Distributed	2200	379	1944	1566	1	1566	0.0180563	0.0213921
406	AGAAAAGGAAGAGGAAATGGA	1	5	AT1G76880.1	837	AT1G76878.1	N/A	N/A	cis	HC	Distributed	2200	379	1944	1566	1	1566	0.0180563	0.0213921
407	GAAAAGGAAGAGGAAATGGA	1	5	AT1G76880.1	838	AT1G76878.1	N/A	N/A	cis	HC	Distributed	2200	379	1944	1566	1	1566	0.0180563	0.0213921
408	AGGAAGAGGAAATGGAAGGTGTTT	1	5	AT1G76880.1	842	AT1G76878.1	N/A	N/A	cis	HC	Distributed	2200	379	1944	1566	1	1566	0.0180563	0.0213921
409	TCGAGCGGTTGATGAAACAAG	2	5	AT1G76880.1	867	AT1G76878.1	N/A	N/A	cis	HC	Distributed	2200	379	1944	1566	1	1566	0.0180563	0.0213921
410	TCTTCAAAAACTGTCAGAGAA	1	5	AT1G76880.1	1072	AT1G76878.1	N/A	N/A	cis	HC	Distributed	2200	379	1944	1566	1	1566	0.0180563	0.0213921
411	TTCGACCATCAATGCAGCTTA	1	5	AT1G76880.1	1134	AT1G76878.1	N/A	N/A	cis	HC	Distributed	2200	379	1944	1566	1	1566	0.0180563	0.0213921
412	AGACACAACGAAAACGGACAA	2	5	AT1G76880.1	1249	AT1G76878.1	N/A	N/A	cis	HC	Distributed	2200	379	1944	1566	1	1566	0.0180563	0.0213921
413	GACACAACGAAAACGGACAATGGT	1	5	AT1G76880.1	1250	AT1G76878.1	N/A	N/A	cis	HC	Distributed	2200	379	1944	1566	1	1566	0.0180563	0.0213921
414	CAACGAAAACGGACAATGGTG	2	3	AT1G76880.1	1254	AT1G76878.1	CCATTGTCCGTTTTCGTTGTG	673	cis	HC	Distributed	2200	379	1944	1566	1	1566	0.0180563	0.0213921
415	ACGAAAACGGACAATGGTG	1	5	AT1G76880.1	1256	AT1G76878.1	N/A	N/A	cis	HC	Distributed	2200	379	1944	1566	1	1566	0.0180563	0.0213921
416	ACGAAAACGGACAATGGTGGT	2	5	AT1G76880.1	1256	AT1G76878.1	N/A	N/A	cis	HC	Distributed	2200	379	1944	1566	1	1566	0.0180563	0.0213921
417	ACGAAAACGGACAATGGTGGTG	1	5	AT1G76880.1	1256	AT1G76878.1	N/A	N/A	cis	HC	Distributed	2200	379	1944	1566	1	1566	0.0180563	0.0213921
418	AAAACGGACAATGGTGGTGAT	1	5	AT1G76880.1	1259	AT1G76878.1	N/A	N/A	cis	HC	Distributed	2200	379	1944	1566	1	1566	0.0180563	0.0213921
419	ACGGACAATGGTGGTGATCAG	1	5	AT1G76880.1	1262	AT1G76878.1	N/A	N/A	cis	HC	Distributed	2200	379	1944	1566	1	1566	0.0180563	0.0213921
420	TCAGAATATGACTCCTGCAGC	1	5	AT1G76880.1	1279	AT1G76878.1	N/A	N/A	cis	HC	Distributed	2200	379	1944	1566	1	1566	0.0180563	0.0213921
421	AGTGGAGATAGAAGCATTGAT	1	5	AT1G76880.1	1327	AT1G76878.1	N/A	N/A	cis	HC	Distributed	2200	379	1944	1566	1	1566	0.0180563	0.0213921
422	TGGAGATAGAAGCATTGATAA	1	5	AT1G76880.1	1329	AT1G76878.1	N/A	N/A	cis	HC	Distributed	2200	379	1944	1566	1	1566	0.0180563	0.0213921
423	ATTGATAAAGCTGAGGACGAAT	1	5	AT1G76880.1	1342	AT1G76878.1	N/A	N/A	cis	HC	Distributed	2200	379	1944	1566	1	1566	0.0180563	0.0213921
424	TTGATAAAGCTGAGGACGAATC	1	5	AT1G76880.1	1343	AT1G76878.1	N/A	N/A	cis	HC	Distributed	2200	379	1944	1566	1	1566	0.0180563	0.0213921
425	AAAGCTGAGGACGAATCTTGA	2	5	AT1G76880.1	1348	AT1G76878.1	N/A	N/A	cis	HC	Distributed	2200	379	1944	1566	1	1566	0.0180563	0.0213921
426	AAAGCTGAGGACGAATCTTGAT	1	5	AT1G76880.1	1348	AT1G76878.1	N/A	N/A	cis	HC	Distributed	2200	379	1944	1566	1	1566	0.0180563	0.0213921
427	AAGCTGAGGACGAATCTTGAT	2	5	AT1G76880.1	1349	AT1G76878.1	N/A	N/A	cis	HC	Distributed	2200	379	1944	1566	1	1566	0.0180563	0.0213921
428	AGAGATATCAGCGGGAATGAG	1	5	AT1G76880.1	1411	AT1G76878.1	N/A	N/A	cis	HC	Distributed	2200	379	1944	1566	1	1566	0.0180563	0.0213921
429	ATCAGCGGGAATGAGAAGGTT	1	5	AT1G76880.1	1417	AT1G76878.1	N/A	N/A	cis	HC	Distributed	2200	379	1944	1566	1	1566	0.0180563	0.0213921
430	ATCAGCGGGAATGAGAAGGTTA	1	5	AT1G76880.1	1417	AT1G76878.1	N/A	N/A	cis	HC	Distributed	2200	379	1944	1566	1	1566	0.0180563	0.0213921
431	TCAGCGGGAATGAGAAGGTTA	3	5	AT1G76880.1	1418	AT1G76878.1	N/A	N/A	cis	HC	Distributed	2200	379	1944	1566	1	1566	0.0180563	0.0213921
432	TCAGCGGGAATGAGAAGGTTAG	2	5	AT1G76880.1	1418	AT1G76878.1	N/A	N/A	cis	HC	Distributed	2200	379	1944	1566	1	1566	0.0180563	0.0213921
433	AATGAGAAGGTTAGGATTCAA	1	5	AT1G76880.1	1426	AT1G76878.1	N/A	N/A	cis	HC	Distributed	2200	379	1944	1566	1	1566	0.0180563	0.0213921
434	ACAGGAACTCAAAGAGATGCA	1	5	AT1G76880.1	1446	AT1G76878.1	N/A	N/A	cis	HC	Distributed	2200	379	1944	1566	1	1566	0.0180563	0.0213921
435	CAGGAACTCAAAGAGATGCAA	1	5	AT1G76880.1	1447	AT1G76878.1	N/A	N/A	cis	HC	Distributed	2200	379	1944	1566	1	1566	0.0180563	0.0213921
436	AAGAGAAATGGGAAAACATAA	1	5	AT1G76880.1	1467	AT1G76878.1	N/A	N/A	cis	HC	Distributed	2200	379	1944	1566	1	1566	0.0180563	0.0213921
437	TCAAGAAAGTCAAAGAGAGCA	1	5	AT1G76880.1	1497	AT1G76878.1	N/A	N/A	cis	HC	Distributed	2200	379	1944	1566	1	1566	0.0180563	0.0213921
438	AAGAGAGCAACAAGAAACGTC	1	5	AT1G76880.1	1509	AT1G76878.1	N/A	N/A	cis	HC	Distributed	2200	379	1944	1566	1	1566	0.0180563	0.0213921
439	ACGACTGCGACAACTACTCCCG	1	5	AT1G76880.1	1706	AT1G76878.1	N/A	N/A	cis	HC	Distributed	2200	379	1944	1566	1	1566	0.0180563	0.0213921
440	ATCAGCAATCTCAGCCGTCGG	1	5	AT1G76880.1	1743	AT1G76878.1	N/A	N/A	cis	HC	Distributed	2200	379	1944	1566	1	1566	0.0180563	0.0213921
441	AATCTCAGCCGTCGGAGCAGA	3	5	AT1G76880.1	1749	AT1G76878.1	N/A	N/A	cis	HC	Distributed	2200	379	1944	1566	1	1566	0.0180563	0.0213921
442	TACAGATGAAGAGTACGACGA	1	5	AT1G76880.1	1789	AT1G76878.1	N/A	N/A	cis	HC	Distributed	2200	379	1944	1566	1	1566	0.0180563	0.0213921
443	ATGAAGATGAGGAAGAGGAGAA	1	5	AT1G76880.1	1809	AT1G76878.1	N/A	N/A	cis	HC	Distributed	2200	379	1944	1566	1	1566	0.0180563	0.0213921
444	TGAAGATGAGGAAGAGGAGAA	1	5	AT1G76880.1	1810	AT1G76878.1	N/A	N/A	cis	HC	Distributed	2200	379	1944	1566	1	1566	0.0180563	0.0213921
445	AGAGGAGAATGAAGAAGAGGA	1	5	AT1G76880.1	1822	AT1G76878.1	N/A	N/A	cis	HC	Distributed	2200	379	1944	1566	1	1566	0.0180563	0.0213921
446	AGAGGAAGGAGGTGAGTTCGA	1	5	AT1G76880.1	1837	AT1G76878.1	N/A	N/A	cis	HC	Distributed	2200	379	1944	1566	1	1566	0.0180563	0.0213921
447	CAACAACAAGACGACGAATAA	1	5	AT1G76880.1	1879	AT1G76878.1	N/A	N/A	cis	HC	Distributed	2200	379	1944	1566	1	1566	0.0180563	0.0213921
448	TGATTCGAGTTCGAACCGGTT	1	5	AT1G76880.1	1913	AT1G76878.1	N/A	N/A	cis	HC	Distributed	2200	379	1944	1566	1	1566	0.0180563	0.0213921
449	TATCAACCTGAACCTGAGTCGC	1	5	AT1G76890.2	483	AT1G76892.1	N/A	N/A	cis	HC	Distributed	1969	315	1757	1488	1	1443	0.00376049	0.004158
450	TCAACCTGAACCTGAGTCGCA	1	5	AT1G76890.2	485	AT1G76892.1	N/A	N/A	cis	HC	Distributed	1969	315	1757	1488	1	1443	0.00376049	0.004158
451	TCAACAGAGAACACGAAACATT	1	5	AT1G76890.2	1015	AT1G76892.1	N/A	N/A	cis	HC	Distributed	1969	315	1757	1488	1	1443	0.00376049	0.004158
452	CCGAGGGCGGTTCTATTGGAT	1	5	AT1G76890.2	1200	AT1G76892.1	N/A	N/A	cis	HC	Distributed	1969	315	1757	1488	1	1443	0.00376049	0.004158
453	ATCAAGAAAACGGTACTAAGGGAC	1	5	AT1G76890.2	1339	AT1G76892.1	N/A	N/A	cis	HC	Distributed	1969	315	1757	1488	1	1443	0.00376049	0.004158
454	AAGAGATCTCTGCAGGGATGA	1	5	AT1G76890.2	1372	AT1G76892.1	N/A	N/A	cis	HC	Distributed	1969	315	1757	1488	1	1443	0.00376049	0.004158
455	TCTCTGCAGGGATGAGAAGAT	1	5	AT1G76890.2	1378	AT1G76892.1	N/A	N/A	cis	HC	Distributed	1969	315	1757	1488	1	1443	0.00376049	0.004158
456	TGGGATACAATAGAAGCGCGA	1	5	AT1G76890.2	1399	AT1G76892.1	N/A	N/A	cis	HC	Distributed	1969	315	1757	1488	1	1443	0.00376049	0.004158
457	AGGAGAGAGTGAAGAAGATGA	1	5	AT1G76890.2	1688	AT1G76892.1	N/A	N/A	cis	HC	Distributed	1969	315	1757	1488	1	1443	0.00376049	0.004158
458	TGAGACAAGTGAGTTCGAGAT	2	5	AT1G76890.2	1742	AT1G76892.1	N/A	N/A	cis	HC	Distributed	1969	315	1757	1488	1	1443	0.00376049	0.004158
459	TCTTGAAGAACTAGGAGACAC	1	5	AT1G76892.1	478	AT1G76890.2	N/A	N/A	cis	HC	Distributed	1488	1	1443	1969	315	1757	0.00376049	0.004158
460	TCGTGGAAGATGGTTGCTTGGC	2	5	AT1G76892.1	1071	AT1G76890.2	N/A	N/A	cis	HC	Distributed	1488	1	1443	1969	315	1757	0.00376049	0.004158
461	TATGGAGAGAGGAGACCTG	1	5	AT1G77240.1	698	AT1G77230.1	N/A	N/A	cis	HC	Distributed	1832	22	1832	2561	751	2561	0.00113817	0.00138045
462	TAACCGTCCGGTATACCTGTG	1	5	AT1G77240.1	866	AT1G77230.1	N/A	N/A	cis	HC	Distributed	1832	22	1832	2561	751	2561	0.00113817	0.00138045
463	TGATGGAGCAACTGTGGGAGA	1	5	AT1G77240.1	1346	AT1G77230.1	N/A	N/A	cis	HC	Distributed	1832	22	1832	2561	751	2561	0.00113817	0.00138045
464	AGGAGAGAACATCAGCAGCACG	1	5	AT1G77240.1	1535	AT1G77230.1	N/A	N/A	cis	HC	Distributed	1832	22	1832	2561	751	2561	0.00113817	0.00138045
465	ATTAAGGAAGCAGCTGTGGTG	1	5	AT1G77240.1	1590	AT1G77230.1	N/A	N/A	cis	HC	Distributed	1832	22	1832	2561	751	2561	0.00113817	0.00138045
466	AGAAAAGTAGAAGTGTATTTGACC	1	5	AT1G78780.2	741	AT1G78770.1	N/A	N/A	cis	100nt	Distributed	840	733	840	2308	2201	2308	0.000317662	0.00462963
467	TTTGTAAATGGAAGGTGGCAA	1	5	AT1G79710.1	2122	AT1G79720.1	N/A	N/A	cis	HC	Distributed	2585	1654	2585	1681	750	1681	0.00117206	0.00107296
468	TGTACTAACGGCGTGTAGGAA	1	5	AT1G79710.1	2267	AT1G79720.1	N/A	N/A	cis	HC	Distributed	2585	1654	2585	1681	750	1681	0.00117206	0.00107296
469	TCTTCTCGTTGATTTTGGCCT	1	5	AT2G01290.1	1207	AT2G01280.1	N/A	N/A	cis	100nt	Distributed	1464	989	1464	2257	1782	2257	0.00161247	0.00105042
470	GGGAATGGTTTGGTATAGAA	1	5	AT2G01410.1	1042	AT2G01400.1	N/A	N/A	cis	HC	Distributed	1368	791	1368	1022	445	1022	0.00041841	0.000865052
471	AAGAAGTCGGTTTCTTGTCTCA	1	5	AT2G03680.1	539	AT2G03690.1	N/A	N/A	cis	100nt	Distributed	659	504	659	1063	908	1063	0.00058072	0.00320513
472	CGAAGAAAATGAGAATGGGCC	1	5	AT2G04380.1	180	AT2G04378.2	N/A	N/A	cis	100nt	Distributed	697	102	265	848	1	164	0.00647249	0.00304878
473	CGACTCGAGAAAGACGGTGTT	1	5	AT2G05810.1	894	AT2G05812.1	N/A	N/A	cis	HC	Site-specific	2282	10	1924	1915	1	1915	0.0111985	0.0122715
474	ACGGTGTTCGAACAAGGCGGA	2	5	AT2G05810.1	907	AT2G05812.1	N/A	N/A	cis	HC	Site-specific	2282	10	1924	1915	1	1915	0.0111985	0.0122715
475	ATTGCTAGAAACCGGATCTTCA	1	5	AT2G05810.1	945	AT2G05812.1	N/A	N/A	cis	HC	Site-specific	2282	10	1924	1915	1	1915	0.0111985	0.0122715
476	TTGCTAGAAACCGGATCTTCA	1	5	AT2G05810.1	946	AT2G05812.1	N/A	N/A	cis	HC	Site-specific	2282	10	1924	1915	1	1915	0.0111985	0.0122715
477	TGAAGAAGGAGCTATACCGGTT	1	5	AT2G05810.1	1161	AT2G05812.1	N/A	N/A	cis	HC	Site-specific	2282	10	1924	1915	1	1915	0.0111985	0.0122715
478	ATCAGCGACGGTAACAAACGA	1	5	AT2G05810.1	1513	AT2G05812.1	N/A	N/A	cis	HC	Site-specific	2282	10	1924	1915	1	1915	0.0111985	0.0122715
479	TGAATAATAAAGAGCTTCCGG	1	5	AT2G05810.1	1721	AT2G05812.1	N/A	N/A	cis	HC	Site-specific	2282	10	1924	1915	1	1915	0.0111985	0.0122715
480	AATAATAAAGAGCTTCCGGTG	1	5	AT2G05810.1	1723	AT2G05812.1	N/A	N/A	cis	HC	Site-specific	2282	10	1924	1915	1	1915	0.0111985	0.0122715
481	GGTGATGGTTGTGACGGCGATT	1	5	AT2G05810.1	1740	AT2G05812.1	N/A	N/A	cis	HC	Site-specific	2282	10	1924	1915	1	1915	0.0111985	0.0122715
482	ATGGTTGTGACGGCGATTTTA	3	5	AT2G05810.1	1744	AT2G05812.1	N/A	N/A	cis	HC	Site-specific	2282	10	1924	1915	1	1915	0.0111985	0.0122715
483	TGGTTGTGACGGCGATTTTAT	1	5	AT2G05810.1	1745	AT2G05812.1	N/A	N/A	cis	HC	Site-specific	2282	10	1924	1915	1	1915	0.0111985	0.0122715
484	TTATCAGGTGGAAGTTATGCG	1	5	AT2G05810.1	1762	AT2G05812.1	N/A	N/A	cis	HC	Site-specific	2282	10	1924	1915	1	1915	0.0111985	0.0122715
485	ATCAGGTGGAAGTTATGCGGCGAG	1	5	AT2G05810.1	1764	AT2G05812.1	N/A	N/A	cis	HC	Site-specific	2282	10	1924	1915	1	1915	0.0111985	0.0122715
486	TCAGGTGGAAGTTATGCGGCG	2	5	AT2G05810.1	1765	AT2G05812.1	N/A	N/A	cis	HC	Site-specific	2282	10	1924	1915	1	1915	0.0111985	0.0122715
487	CAGGTGGAAGTTATGCGGCGA	1	5	AT2G05810.1	1766	AT2G05812.1	N/A	N/A	cis	HC	Site-specific	2282	10	1924	1915	1	1915	0.0111985	0.0122715
488	AGGTGGAAGTTATGCGGCGAG	1	5	AT2G05810.1	1767	AT2G05812.1	N/A	N/A	cis	HC	Site-specific	2282	10	1924	1915	1	1915	0.0111985	0.0122715
489	ATCAACTTCGTCCTCGCCGCA	1	5	AT2G05812.1	126	AT2G05810.1	N/A	N/A	cis	HC	Distributed	1915	1	1915	2282	10	1924	0.0111985	0.0122715
490	ATTCCTCGGATCCAACATTTG	1	5	AT2G05812.1	212	AT2G05810.1	N/A	N/A	cis	HC	Distributed	1915	1	1915	2282	10	1924	0.0111985	0.0122715
491	ACGAGCTTAAACAATCAGCGA	1	5	AT2G05812.1	367	AT2G05810.1	N/A	N/A	cis	HC	Distributed	1915	1	1915	2282	10	1924	0.0111985	0.0122715
492	TCCATGGCAGAGATCTGAGAG	2	5	AT2G05812.1	531	AT2G05810.1	N/A	N/A	cis	HC	Distributed	1915	1	1915	2282	10	1924	0.0111985	0.0122715
493	TCTGTAATACTCACCGGAAGAT	1	5	AT2G05812.1	650	AT2G05810.1	N/A	N/A	cis	HC	Distributed	1915	1	1915	2282	10	1924	0.0111985	0.0122715
494	CCGGAAGATGAGATCAAGGAG	2	5	AT2G05812.1	663	AT2G05810.1	N/A	N/A	cis	HC	Distributed	1915	1	1915	2282	10	1924	0.0111985	0.0122715
495	TCAAGGAGATGAAATTCGCGG	1	5	AT2G05812.1	676	AT2G05810.1	N/A	N/A	cis	HC	Distributed	1915	1	1915	2282	10	1924	0.0111985	0.0122715
496	AAGGAGATGAAATTCGCGGTT	2	5	AT2G05812.1	678	AT2G05810.1	N/A	N/A	cis	HC	Distributed	1915	1	1915	2282	10	1924	0.0111985	0.0122715
497	AGAGTTGGATAAGAACCGGTA	2	5	AT2G05812.1	730	AT2G05810.1	N/A	N/A	cis	HC	Distributed	1915	1	1915	2282	10	1924	0.0111985	0.0122715
498	ATAAGAACCGGTATAGCTCCT	1	5	AT2G05812.1	738	AT2G05810.1	N/A	N/A	cis	HC	Distributed	1915	1	1915	2282	10	1924	0.0111985	0.0122715
499	TAAGAACCGGTATAGCTCCTT	2	5	AT2G05812.1	739	AT2G05810.1	N/A	N/A	cis	HC	Distributed	1915	1	1915	2282	10	1924	0.0111985	0.0122715
500	TAAGAACCGGTATAGCTCCTTC	1	5	AT2G05812.1	739	AT2G05810.1	N/A	N/A	cis	HC	Distributed	1915	1	1915	2282	10	1924	0.0111985	0.0122715
501	AGAACCGGTATAGCTCCTTCT	2	5	AT2G05812.1	741	AT2G05810.1	N/A	N/A	cis	HC	Distributed	1915	1	1915	2282	10	1924	0.0111985	0.0122715
502	AGAACCGGTATAGCTCCTTCTT	1	5	AT2G05812.1	741	AT2G05810.1	N/A	N/A	cis	HC	Distributed	1915	1	1915	2282	10	1924	0.0111985	0.0122715
503	TCTGATTTCTTCAACGGCGGC	1	5	AT2G05812.1	776	AT2G05810.1	N/A	N/A	cis	HC	Distributed	1915	1	1915	2282	10	1924	0.0111985	0.0122715
504	TCAACGGCGGCGATGTTGCTTA	1	5	AT2G05812.1	786	AT2G05810.1	N/A	N/A	cis	HC	Distributed	1915	1	1915	2282	10	1924	0.0111985	0.0122715
505	CAATCGTAGTAATGGACCTAA	1	5	AT2G05812.1	977	AT2G05810.1	N/A	N/A	cis	HC	Distributed	1915	1	1915	2282	10	1924	0.0111985	0.0122715
506	TGCTCACGGATTAGAGGATGG	3	5	AT2G05812.1	1071	AT2G05810.1	N/A	N/A	cis	HC	Distributed	1915	1	1915	2282	10	1924	0.0111985	0.0122715
507	CACGGATTAGAGGATGGTGAT	2	5	AT2G05812.1	1075	AT2G05810.1	N/A	N/A	cis	HC	Distributed	1915	1	1915	2282	10	1924	0.0111985	0.0122715
508	AGACGAGTGAAGAGGTCTCTGA	1	5	AT2G05812.1	1230	AT2G05810.1	N/A	N/A	cis	HC	Distributed	1915	1	1915	2282	10	1924	0.0111985	0.0122715
509	TGGGAGTGATAAAACGATGGC	2	5	AT2G05812.1	1289	AT2G05810.1	N/A	N/A	cis	HC	Distributed	1915	1	1915	2282	10	1924	0.0111985	0.0122715
510	AGGACACCGGATCTGAGGAGGAGG	1	5	AT2G05812.1	1323	AT2G05810.1	N/A	N/A	cis	HC	Distributed	1915	1	1915	2282	10	1924	0.0111985	0.0122715
511	AATGAAGCGGAGGAGCATTGGT	1	5	AT2G05812.1	1425	AT2G05810.1	N/A	N/A	cis	HC	Distributed	1915	1	1915	2282	10	1924	0.0111985	0.0122715
512	TGAAGCGGAGGAGCATTGGTC	1	5	AT2G05812.1	1427	AT2G05810.1	N/A	N/A	cis	HC	Distributed	1915	1	1915	2282	10	1924	0.0111985	0.0122715
513	GGAGGAGCATTGGTCGGAGAG	1	5	AT2G05812.1	1433	AT2G05810.1	N/A	N/A	cis	HC	Distributed	1915	1	1915	2282	10	1924	0.0111985	0.0122715
514	TCGGAGAGTGAAGAGAGGCGT	1	5	AT2G05812.1	1446	AT2G05810.1	N/A	N/A	cis	HC	Distributed	1915	1	1915	2282	10	1924	0.0111985	0.0122715
515	AGAGAGGCGTTGGAGATTTGA	1	5	AT2G05812.1	1457	AT2G05810.1	N/A	N/A	cis	HC	Distributed	1915	1	1915	2282	10	1924	0.0111985	0.0122715
516	GAGAGGAGAGAAGGGAGGAGA	1	5	AT2G05812.1	1476	AT2G05810.1	N/A	N/A	cis	HC	Distributed	1915	1	1915	2282	10	1924	0.0111985	0.0122715
517	TAAGGAAGAGAGAGATGAGTT	1	5	AT2G05812.1	1538	AT2G05810.1	N/A	N/A	cis	HC	Distributed	1915	1	1915	2282	10	1924	0.0111985	0.0122715
518	AGAGAGATGAGTTTAGTGTGA	1	5	AT2G05812.1	1546	AT2G05810.1	N/A	N/A	cis	HC	Distributed	1915	1	1915	2282	10	1924	0.0111985	0.0122715
519	GTTATTAGGTCAACAAGTGGT	1	5	AT2G05812.1	1650	AT2G05810.1	N/A	N/A	cis	HC	Distributed	1915	1	1915	2282	10	1924	0.0111985	0.0122715
520	TGGTTTTGTGAGTTCGCCGGA	1	5	AT2G05812.1	1688	AT2G05810.1	N/A	N/A	cis	HC	Distributed	1915	1	1915	2282	10	1924	0.0111985	0.0122715
521	TGGTCACATAAGAGAAGGGTT	1	5	AT2G05812.1	1740	AT2G05810.1	N/A	N/A	cis	HC	Distributed	1915	1	1915	2282	10	1924	0.0111985	0.0122715
522	TGTCTCAGTTTCGGATCACGGCCA	2	5	AT2G05914.1	387	AT2G05915.1	N/A	N/A	cis	HC	Distributed	1392	278	570	351	59	351	0.00803213	0.0153584
523	TTTCGGATCACGGCCAGCGACTGT	1	5	AT2G05914.1	395	AT2G05915.1	N/A	N/A	cis	HC	Distributed	1392	278	570	351	59	351	0.00803213	0.0153584
524	TCACCGGAGATGTTGCAGTCAC	1	5	AT2G05914.1	436	AT2G05915.1	N/A	N/A	cis	HC	Distributed	1392	278	570	351	59	351	0.00803213	0.0153584
525	TTGGGCCAAAAGAAGAAAGTA	3	5	AT2G05915.1	61	AT2G05914.1	N/A	N/A	cis	HC	Site-specific	351	59	351	1392	278	570	0.00803213	0.0153584
526	TTGGGCCAAAAGAAGAAAGTAGGT	1	5	AT2G05915.1	61	AT2G05914.1	N/A	N/A	cis	HC	Site-specific	351	59	351	1392	278	570	0.00803213	0.0153584
527	AAAGAAGAAAGTAGGTCCACTGGG	1	5	AT2G05915.1	69	AT2G05914.1	N/A	N/A	cis	HC	Site-specific	351	59	351	1392	278	570	0.00803213	0.0153584
528	AGAAGAAAGTAGGTCCACTGGGAA	1	5	AT2G05915.1	71	AT2G05914.1	N/A	N/A	cis	HC	Site-specific	351	59	351	1392	278	570	0.00803213	0.0153584
529	TTGCGAAGACAATTGCGGTGACTG	2	5	AT2G05915.1	155	AT2G05914.1	N/A	N/A	cis	HC	Site-specific	351	59	351	1392	278	570	0.00803213	0.0153584
530	AGACAATTGCGGTGACTGCAACAT	1	5	AT2G05915.1	161	AT2G05914.1	N/A	N/A	cis	HC	Site-specific	351	59	351	1392	278	570	0.00803213	0.0153584
531	AGGGTTCAGATCTGAAGCGAGGG	1	5	AT2G05915.1	251	AT2G05914.1	N/A	N/A	cis	HC	Site-specific	351	59	351	1392	278	570	0.00803213	0.0153584
532	CAGAGATGATTTGGTCGCTGAT	1	5	AT2G06645.1	47	AT2G06650.1	N/A	N/A	cis	100nt	Distributed	1264	18	243	3033	171	396	0.011636	0.00884956
533	ACAAGGAGTTGGCATTAGTATGAG	1	5	AT2G06645.1	144	AT2G06650.1	N/A	N/A	cis	100nt	Distributed	1264	18	243	3033	171	396	0.011636	0.00884956
534	AAGGAGTTGGCATTAGTATGAGTT	1	5	AT2G06645.1	146	AT2G06650.1	N/A	N/A	cis	100nt	Distributed	1264	18	243	3033	171	396	0.011636	0.00884956
535	AGGAGTTGGCATTAGTATGAGTTT	2	5	AT2G06645.1	147	AT2G06650.1	N/A	N/A	cis	100nt	Distributed	1264	18	243	3033	171	396	0.011636	0.00884956
536	CAGATTGCTGGGCAAGAAGCGTT	1	5	AT2G07215.1	505	AT2G07213.1	N/A	N/A	cis	100nt	Distributed	738	396	604	1330	438	646	0.00773694	0.00478469
537	AGGGGTACGGACCGCGTCGTTGGA	1	5	AT2G07215.1	550	AT2G07213.1	N/A	N/A	cis	100nt	Distributed	738	396	604	1330	438	646	0.00773694	0.00478469
538	CAATGGGTTTGGATAGTAACGATA	1	5	AT2G07682.1	3385	ATMG00870.1	N/A	N/A	cis	HC	Distributed	4888	3338	3892	555	1	555	0.0191071	0.018018
539	AATGGGTTTGGATAGTAACGATAT	2	5	AT2G07682.1	3386	ATMG00870.1	N/A	N/A	cis	HC	Distributed	4888	3338	3892	555	1	555	0.0191071	0.018018
540	TTGCGACTCCTCGGGCAAGACGAT	1	5	AT2G07682.1	3588	ATMG00870.1	N/A	N/A	cis	HC	Distributed	4888	3338	3892	555	1	555	0.0191071	0.018018
541	AGAAAACCAGGGAAGCGTGAC	1	5	AT2G07682.1	3665	ATMG00870.1	N/A	N/A	cis	HC	Distributed	4888	3338	3892	555	1	555	0.0191071	0.018018
542	TTTCTGCTTGATCTTGGTTAC	1	5	AT2G07682.1	3803	ATMG00870.1	N/A	N/A	cis	HC	Distributed	4888	3338	3892	555	1	555	0.0191071	0.018018
543	TGGTTACGATAGTATGTCGCTG	1	5	AT2G07682.1	3817	ATMG00870.1	N/A	N/A	cis	HC	Distributed	4888	3338	3892	555	1	555	0.0191071	0.018018
544	AAGAGTTTGATTTGGTTATAAAGG	1	5	AT2G07686.1	925	ATMG00740.1	N/A	N/A	cis	HC	Distributed	2013	915	1217	303	1	303	0.0993092	0.0709571
545	AGTTTGATTTGGTTATAAAGGACA	1	5	AT2G07686.1	928	ATMG00740.1	N/A	N/A	cis	HC	Distributed	2013	915	1217	303	1	303	0.0993092	0.0709571
546	TGGTTATAAAGGACAAGAAAGGAA	1	5	AT2G07686.1	937	ATMG00740.1	N/A	N/A	cis	HC	Distributed	2013	915	1217	303	1	303	0.0993092	0.0709571
547	AAGGACAAGAAAGGAATTGAG	1	5	AT2G07686.1	945	ATMG00740.1	N/A	N/A	cis	HC	Distributed	2013	915	1217	303	1	303	0.0993092	0.0709571
548	AAGGACAAGAAAGGAATTGAGAAT	1	5	AT2G07686.1	945	ATMG00740.1	N/A	N/A	cis	HC	Distributed	2013	915	1217	303	1	303	0.0993092	0.0709571
549	CAAGAAAGGAATTGAGAATGGA	1	5	AT2G07686.1	950	ATMG00740.1	N/A	N/A	cis	HC	Distributed	2013	915	1217	303	1	303	0.0993092	0.0709571
550	AGAAAGGAATTGAGAATGGAGTCG	1	5	AT2G07686.1	952	ATMG00740.1	N/A	N/A	cis	HC	Distributed	2013	915	1217	303	1	303	0.0993092	0.0709571
551	AAAGGAATTGAGAATGGAGTCGCG	2	5	AT2G07686.1	954	ATMG00740.1	N/A	N/A	cis	HC	Distributed	2013	915	1217	303	1	303	0.0993092	0.0709571
552	AAGGAATTGAGAATGGAGTCGCGA	2	5	AT2G07686.1	955	ATMG00740.1	N/A	N/A	cis	HC	Distributed	2013	915	1217	303	1	303	0.0993092	0.0709571
553	AGGAATTGAGAATGGAGTCGCGAA	5	5	AT2G07686.1	956	ATMG00740.1	N/A	N/A	cis	HC	Distributed	2013	915	1217	303	1	303	0.0993092	0.0709571
554	AATTGAGAATGGAGTCGCGAATCA	1	5	AT2G07686.1	959	ATMG00740.1	N/A	N/A	cis	HC	Distributed	2013	915	1217	303	1	303	0.0993092	0.0709571
555	ATTGAGAATGGAGTCGCGAATCAC	1	5	AT2G07686.1	960	ATMG00740.1	N/A	N/A	cis	HC	Distributed	2013	915	1217	303	1	303	0.0993092	0.0709571
556	TCGCGAATCACTTGTCTAGACTTC	2	5	AT2G07686.1	973	ATMG00740.1	N/A	N/A	cis	HC	Distributed	2013	915	1217	303	1	303	0.0993092	0.0709571
557	GCGAATCACTTGTCTAGACTTCGG	1	5	AT2G07686.1	975	ATMG00740.1	N/A	N/A	cis	HC	Distributed	2013	915	1217	303	1	303	0.0993092	0.0709571
558	TCACTTGTCTAGACTTCGGGT	1	5	AT2G07686.1	980	ATMG00740.1	N/A	N/A	cis	HC	Distributed	2013	915	1217	303	1	303	0.0993092	0.0709571
559	TCTAGACTTCGGGTCGAGGAGGAC	1	5	AT2G07686.1	987	ATMG00740.1	N/A	N/A	cis	HC	Distributed	2013	915	1217	303	1	303	0.0993092	0.0709571
560	TAGACTTCGGGTCGAGGAGGAC	1	5	AT2G07686.1	989	ATMG00740.1	N/A	N/A	cis	HC	Distributed	2013	915	1217	303	1	303	0.0993092	0.0709571
561	AGACTTCGGGTCGAGGAGGACATA	16	5	AT2G07686.1	990	ATMG00740.1	N/A	N/A	cis	HC	Distributed	2013	915	1217	303	1	303	0.0993092	0.0709571
562	ACTTCGGGTCGAGGAGGACATACC	1	5	AT2G07686.1	992	ATMG00740.1	N/A	N/A	cis	HC	Distributed	2013	915	1217	303	1	303	0.0993092	0.0709571
563	CTTCGGGTCGAGGAGGACATAC	1	5	AT2G07686.1	993	ATMG00740.1	N/A	N/A	cis	HC	Distributed	2013	915	1217	303	1	303	0.0993092	0.0709571
564	GGGTCGAGGAGGACATACCGATAG	2	5	AT2G07686.1	997	ATMG00740.1	N/A	N/A	cis	HC	Distributed	2013	915	1217	303	1	303	0.0993092	0.0709571
565	TCGAGGAGGACATACCGATAGATG	1	5	AT2G07686.1	1000	ATMG00740.1	N/A	N/A	cis	HC	Distributed	2013	915	1217	303	1	303	0.0993092	0.0709571
566	AGGACATACCGATAGATGATAGCC	9	5	AT2G07686.1	1006	ATMG00740.1	N/A	N/A	cis	HC	Distributed	2013	915	1217	303	1	303	0.0993092	0.0709571
567	AGAGTATCCCGCGGTTATGATTTT	1	5	AT2G07686.1	1073	ATMG00740.1	N/A	N/A	cis	HC	Distributed	2013	915	1217	303	1	303	0.0993092	0.0709571
568	TATCCCGCGGTTATGATTTTGGAA	1	5	AT2G07686.1	1077	ATMG00740.1	N/A	N/A	cis	HC	Distributed	2013	915	1217	303	1	303	0.0993092	0.0709571
569	ATCCCGCGGTTATGATTTTGGA	1	5	AT2G07686.1	1078	ATMG00740.1	N/A	N/A	cis	HC	Distributed	2013	915	1217	303	1	303	0.0993092	0.0709571
570	GTTATGATTTTGGAAAGCATGGA	1	5	AT2G07686.1	1086	ATMG00740.1	N/A	N/A	cis	HC	Distributed	2013	915	1217	303	1	303	0.0993092	0.0709571
571	TTTGGAAAGCATGGAAGATGACCT	2	5	AT2G07686.1	1094	ATMG00740.1	N/A	N/A	cis	HC	Distributed	2013	915	1217	303	1	303	0.0993092	0.0709571
572	ATAGAACGGAGATGGTAATTAGGC	1	5	AT2G07692.1	6	AT2G07693.1	N/A	N/A	cis	100nt	Site-specific	839	1	153	1421	1	153	0.0159292	0.0294118
573	AGAACGGAGATGGTAATTAGG	2	5	AT2G07692.1	8	AT2G07693.1	N/A	N/A	cis	100nt	Site-specific	839	1	153	1421	1	153	0.0159292	0.0294118
574	AGAACGGAGATGGTAATTAGGCTG	1	5	AT2G07692.1	8	AT2G07693.1	N/A	N/A	cis	100nt	Site-specific	839	1	153	1421	1	153	0.0159292	0.0294118
575	AACGGAGATGGTAATTAGGCTGCT	1	5	AT2G07692.1	10	AT2G07693.1	N/A	N/A	cis	100nt	Site-specific	839	1	153	1421	1	153	0.0159292	0.0294118
576	GGCATTAGCGGAATAAGAGCAGTG	1	5	AT2G07692.1	149	AT2G07693.1	N/A	N/A	cis	100nt	Site-specific	839	1	153	1421	1	153	0.0159292	0.0294118
577	ATCCCTCTGGAATTGCAATTGGAG	1	5	AT2G07693.1	26	AT2G07692.1	N/A	N/A	cis	100nt	Distributed	1421	1	153	839	1	153	0.0159292	0.0294118
578	TCTGGAATTGCAATTGGAGAAA	1	5	AT2G07693.1	31	AT2G07692.1	N/A	N/A	cis	100nt	Distributed	1421	1	153	839	1	153	0.0159292	0.0294118
579	GCAATTGGAGAAAAGGGGCTTT	1	5	AT2G07693.1	40	AT2G07692.1	N/A	N/A	cis	100nt	Distributed	1421	1	153	839	1	153	0.0159292	0.0294118
580	TCAAAGGCATGAAGTGAAGGAGGT	1	5	AT2G07693.1	148	AT2G07692.1	N/A	N/A	cis	100nt	Distributed	1421	1	153	839	1	153	0.0159292	0.0294118
581	AAAGGCATGAAGTGAAGGAGGTTA	1	5	AT2G07693.1	150	AT2G07692.1	N/A	N/A	cis	100nt	Distributed	1421	1	153	839	1	153	0.0159292	0.0294118
582	AAAGAGGATCGGTTACTTGTCT	2	5	AT2G07693.1	481	ATMG01290.1	N/A	N/A	cis	HC	Distributed	1421	431	766	336	1	336	0.0136596	0.00744048
583	TAGAGTAGATTGAGGAAGAAG	1	5	AT2G07693.1	634	ATMG01290.1	N/A	N/A	cis	HC	Distributed	1421	431	766	336	1	336	0.0136596	0.00744048
584	AGAGTAGATTGAGGAAGAAGTGGA	1	5	AT2G07693.1	635	ATMG01290.1	N/A	N/A	cis	HC	Distributed	1421	431	766	336	1	336	0.0136596	0.00744048
585	AAAACAAAAGGAAGATCTCAT	1	5	AT2G07737.1	241	ATMG00320.1	N/A	N/A	cis	HC	Distributed	982	104	487	384	1	384	0.010981	0.0104167
586	AAAAGGAAGATCTCATGGGTA	1	5	AT2G07737.1	246	ATMG00320.1	N/A	N/A	cis	HC	Distributed	982	104	487	384	1	384	0.010981	0.0104167
587	AAAGGAAGATCTCATGGGTAG	2	5	AT2G07737.1	247	ATMG00320.1	N/A	N/A	cis	HC	Distributed	982	104	487	384	1	384	0.010981	0.0104167
588	AAAGAAGATGATGGTGGTTTGGGT	1	5	AT2G07737.1	291	ATMG00320.1	N/A	N/A	cis	HC	Distributed	982	104	487	384	1	384	0.010981	0.0104167
589	TCTTTCCGGATTATACACCAAC	1	5	AT2G07737.1	360	ATMG00320.1	N/A	N/A	cis	HC	Distributed	982	104	487	384	1	384	0.010981	0.0104167
590	ATCCGGCAGGCGGAGAGTTTGATT	2	5	AT2G07749.1	1925	AT2G07798.1	N/A	N/A	cis	100nt	Distributed	2124	1922	2031	1480	1	110	0.0441176	0.0363636
591	TCCGGCAGGCGGAGAGTTTGAT	1	5	AT2G07749.1	1926	AT2G07798.1	N/A	N/A	cis	100nt	Distributed	2124	1922	2031	1480	1	110	0.0441176	0.0363636
592	TTCTCGTAGAGCACTCCCAGAAGC	1	5	AT2G07749.1	2029	AT2G07798.1	N/A	N/A	cis	100nt	Distributed	2124	1922	2031	1480	1	110	0.0441176	0.0363636
593	TCTCGTAGAGCACTCCCAGAAG	2	5	AT2G07749.1	2030	AT2G07798.1	N/A	N/A	cis	100nt	Distributed	2124	1922	2031	1480	1	110	0.0441176	0.0363636
594	CAAGGAGCAGTTGAGACAGAT	1	5	AT2G07749.1	1867	AT2G07812.1	N/A	N/A	cis	HC	Distributed	2124	1844	2124	318	38	318	0.0495495	0.0373665
595	AGGAGCAGTTGAGACAGATGCGGA	1	5	AT2G07749.1	1869	AT2G07812.1	N/A	N/A	cis	HC	Distributed	2124	1844	2124	318	38	318	0.0495495	0.0373665
596	TGAGACAGATGCGGAAGAAGGTG	1	5	AT2G07749.1	1878	AT2G07812.1	N/A	N/A	cis	HC	Distributed	2124	1844	2124	318	38	318	0.0495495	0.0373665
597	ACAGATGCGGAAGAAGGTGCGGCC	1	5	AT2G07749.1	1882	AT2G07812.1	N/A	N/A	cis	HC	Distributed	2124	1844	2124	318	38	318	0.0495495	0.0373665
598	GATGCGGAAGAAGGTGCGGCCGAG	1	5	AT2G07749.1	1885	AT2G07812.1	N/A	N/A	cis	HC	Distributed	2124	1844	2124	318	38	318	0.0495495	0.0373665
599	TGCGGAAGAAGGTGCGGCCGAG	1	5	AT2G07749.1	1887	AT2G07812.1	N/A	N/A	cis	HC	Distributed	2124	1844	2124	318	38	318	0.0495495	0.0373665
600	GAAGAAGGTGCGGCCGAGACGG	1	5	AT2G07749.1	1891	AT2G07812.1	N/A	N/A	cis	HC	Distributed	2124	1844	2124	318	38	318	0.0495495	0.0373665
601	AAGAAGGTGCGGCCGAGACGGT	1	5	AT2G07749.1	1892	AT2G07812.1	N/A	N/A	cis	HC	Distributed	2124	1844	2124	318	38	318	0.0495495	0.0373665
602	GCCGAGACGGTTGATAGAGATGAT	1	5	AT2G07749.1	1903	AT2G07812.1	N/A	N/A	cis	HC	Distributed	2124	1844	2124	318	38	318	0.0495495	0.0373665
603	CGGTTGATAGAGATGATCCGGCAG	1	5	AT2G07749.1	1910	AT2G07812.1	N/A	N/A	cis	HC	Distributed	2124	1844	2124	318	38	318	0.0495495	0.0373665
604	ATCCGGCAGGCGGAGAGTTTGATT	2	5	AT2G07749.1	1925	AT2G07812.1	N/A	N/A	cis	HC	Distributed	2124	1844	2124	318	38	318	0.0495495	0.0373665
605	TCCGGCAGGCGGAGAGTTTGAT	1	5	AT2G07749.1	1926	AT2G07812.1	N/A	N/A	cis	HC	Distributed	2124	1844	2124	318	38	318	0.0495495	0.0373665
606	TTCTCGTAGAGCACTCCCAGAAGC	1	5	AT2G07749.1	2029	AT2G07812.1	N/A	N/A	cis	HC	Distributed	2124	1844	2124	318	38	318	0.0495495	0.0373665
607	TCTCGTAGAGCACTCCCAGAAG	2	5	AT2G07749.1	2030	AT2G07812.1	N/A	N/A	cis	HC	Distributed	2124	1844	2124	318	38	318	0.0495495	0.0373665
608	TCGTAGAGCACTCCCAGAAGC	1	5	AT2G07749.1	2032	AT2G07812.1	N/A	N/A	cis	HC	Distributed	2124	1844	2124	318	38	318	0.0495495	0.0373665
609	AGCTACCCTGAAGCCTGATCGT	1	5	AT2G07749.1	2050	AT2G07812.1	N/A	N/A	cis	HC	Distributed	2124	1844	2124	318	38	318	0.0495495	0.0373665
610	CAAGGAGCAGTTGAGACAGAT	1	5	AT2G07749.1	1867	ATMG01100.1	N/A	N/A	cis	HC	Distributed	2124	1844	2124	318	38	318	0.0495495	0.0373665
611	AGGAGCAGTTGAGACAGATGCGGA	1	5	AT2G07749.1	1869	ATMG01100.1	N/A	N/A	cis	HC	Distributed	2124	1844	2124	318	38	318	0.0495495	0.0373665
612	TGAGACAGATGCGGAAGAAGGTG	1	5	AT2G07749.1	1878	ATMG01100.1	N/A	N/A	cis	HC	Distributed	2124	1844	2124	318	38	318	0.0495495	0.0373665
613	ACAGATGCGGAAGAAGGTGCGGCC	1	5	AT2G07749.1	1882	ATMG01100.1	N/A	N/A	cis	HC	Distributed	2124	1844	2124	318	38	318	0.0495495	0.0373665
614	GATGCGGAAGAAGGTGCGGCCGAG	1	5	AT2G07749.1	1885	ATMG01100.1	N/A	N/A	cis	HC	Distributed	2124	1844	2124	318	38	318	0.0495495	0.0373665
615	TGCGGAAGAAGGTGCGGCCGAG	1	5	AT2G07749.1	1887	ATMG01100.1	N/A	N/A	cis	HC	Distributed	2124	1844	2124	318	38	318	0.0495495	0.0373665
616	GAAGAAGGTGCGGCCGAGACGG	1	5	AT2G07749.1	1891	ATMG01100.1	N/A	N/A	cis	HC	Distributed	2124	1844	2124	318	38	318	0.0495495	0.0373665
617	AAGAAGGTGCGGCCGAGACGGT	1	5	AT2G07749.1	1892	ATMG01100.1	N/A	N/A	cis	HC	Distributed	2124	1844	2124	318	38	318	0.0495495	0.0373665
618	GCCGAGACGGTTGATAGAGATGAT	1	5	AT2G07749.1	1903	ATMG01100.1	N/A	N/A	cis	HC	Distributed	2124	1844	2124	318	38	318	0.0495495	0.0373665
619	CGGTTGATAGAGATGATCCGGCAG	1	5	AT2G07749.1	1910	ATMG01100.1	N/A	N/A	cis	HC	Distributed	2124	1844	2124	318	38	318	0.0495495	0.0373665
620	ATCCGGCAGGCGGAGAGTTTGATT	2	5	AT2G07749.1	1925	ATMG01100.1	N/A	N/A	cis	HC	Distributed	2124	1844	2124	318	38	318	0.0495495	0.0373665
621	TCCGGCAGGCGGAGAGTTTGAT	1	5	AT2G07749.1	1926	ATMG01100.1	N/A	N/A	cis	HC	Distributed	2124	1844	2124	318	38	318	0.0495495	0.0373665
622	TTCTCGTAGAGCACTCCCAGAAGC	1	5	AT2G07749.1	2029	ATMG01100.1	N/A	N/A	cis	HC	Distributed	2124	1844	2124	318	38	318	0.0495495	0.0373665
623	TCTCGTAGAGCACTCCCAGAAG	2	5	AT2G07749.1	2030	ATMG01100.1	N/A	N/A	cis	HC	Distributed	2124	1844	2124	318	38	318	0.0495495	0.0373665
624	TCGTAGAGCACTCCCAGAAGC	1	5	AT2G07749.1	2032	ATMG01100.1	N/A	N/A	cis	HC	Distributed	2124	1844	2124	318	38	318	0.0495495	0.0373665
625	AGCTACCCTGAAGCCTGATCGT	1	5	AT2G07749.1	2050	ATMG01100.1	N/A	N/A	cis	HC	Distributed	2124	1844	2124	318	38	318	0.0495495	0.0373665
626	ATGGTGAACCTCTCCTTGTGATCG	1	5	AT2G07785.1	848	AT2G07599.2	N/A	N/A	cis	100nt	Distributed	902	794	902	1232	1124	1232	0.0309278	0.00458716
627	AGGCATATGTGTTACATCTTGAGA	1	5	AT2G07798.1	3	AT2G07749.1	N/A	N/A	cis	100nt	Distributed	1480	1	110	2124	1922	2031	0.0441176	0.0363636
628	ATCTTGAGATATTTGTTTAGGGCA	1	5	AT2G07798.1	18	AT2G07749.1	N/A	N/A	cis	100nt	Distributed	1480	1	110	2124	1922	2031	0.0441176	0.0363636
629	TTTAGGGCAAACGGTCACCGCCAT	1	5	AT2G07798.1	33	AT2G07749.1	N/A	N/A	cis	100nt	Distributed	1480	1	110	2124	1922	2031	0.0441176	0.0363636
630	TTTCTCGTATGAAAGGCTGGAC	1	5	AT2G07798.1	56	AT2G07749.1	N/A	N/A	cis	100nt	Distributed	1480	1	110	2124	1922	2031	0.0441176	0.0363636
631	TTTCTCGTATGAAAGGCTGGACTG	1	5	AT2G07798.1	56	AT2G07749.1	N/A	N/A	cis	100nt	Distributed	1480	1	110	2124	1922	2031	0.0441176	0.0363636
632	GCACTCTCGGTGGGATGGGTCGGG	1	5	AT2G07812.1	39	AT2G07749.1	N/A	N/A	cis	HC	Distributed	318	38	318	2124	1844	2124	0.0495495	0.0373665
633	AGGCATATGTGTTACATCTTGAGA	1	5	AT2G07812.1	133	AT2G07749.1	N/A	N/A	cis	HC	Distributed	318	38	318	2124	1844	2124	0.0495495	0.0373665
634	ATCTTGAGATATTTGTTTAGGGCA	1	5	AT2G07812.1	148	AT2G07749.1	N/A	N/A	cis	HC	Distributed	318	38	318	2124	1844	2124	0.0495495	0.0373665
635	TTTAGGGCAAACGGTCACCGCCAT	1	5	AT2G07812.1	163	AT2G07749.1	N/A	N/A	cis	HC	Distributed	318	38	318	2124	1844	2124	0.0495495	0.0373665
636	TTTCTCGTATGAAAGGCTGGAC	1	5	AT2G07812.1	186	AT2G07749.1	N/A	N/A	cis	HC	Distributed	318	38	318	2124	1844	2124	0.0495495	0.0373665
637	TTTCTCGTATGAAAGGCTGGACTG	1	5	AT2G07812.1	186	AT2G07749.1	N/A	N/A	cis	HC	Distributed	318	38	318	2124	1844	2124	0.0495495	0.0373665
638	AAGCTGCAGGCTATCAAGAAAATC	1	5	AT2G09800.1	4030	AT2G09795.1	N/A	N/A	cis	HC	Distributed	5142	3657	4364	1214	507	1214	0.00110132	0.000706215
639	ATGCTTGTTGATTCTATTGGTTAT	1	5	AT2G10405.1	417	AT2G10410.1	N/A	N/A	cis	100nt	Distributed	538	417	538	1050	929	1050	0.0195214	0.0122951
640	GATAATAAACACCGGATAATAAAA	1	5	AT2G10410.1	937	AT2G10405.1	N/A	N/A	cis	100nt	Distributed	1050	929	1050	538	417	538	0.0195214	0.0122951
641	ATAACCAATAGAATCAACAAGCAT	9	5	AT2G10410.1	1027	AT2G10405.1	N/A	N/A	cis	100nt	Distributed	1050	929	1050	538	417	538	0.0195214	0.0122951
642	GGAGGCGGTAATGAATACGGAG	1	5	AT2G10920.1	45	AT2G10921.1	N/A	N/A	cis	HC	Site-specific	252	1	203	627	1	203	0.0705347	0.0960591
643	GAGGCGGTAATGAATACGGAGGAG	1	5	AT2G10920.1	46	AT2G10921.1	N/A	N/A	cis	HC	Site-specific	252	1	203	627	1	203	0.0705347	0.0960591
644	CGGTAATGAATACGGAGGAGGTGG	1	5	AT2G10920.1	50	AT2G10921.1	N/A	N/A	cis	HC	Site-specific	252	1	203	627	1	203	0.0705347	0.0960591
645	GTAATGAATACGGAGGAGGTGGTG	1	5	AT2G10920.1	52	AT2G10921.1	N/A	N/A	cis	HC	Site-specific	252	1	203	627	1	203	0.0705347	0.0960591
646	TAATGAATACGGAGGAGGTGGT	3	5	AT2G10920.1	53	AT2G10921.1	N/A	N/A	cis	HC	Site-specific	252	1	203	627	1	203	0.0705347	0.0960591
647	AATGAATACGGAGGAGGTGGTGGC	7	5	AT2G10920.1	54	AT2G10921.1	N/A	N/A	cis	HC	Site-specific	252	1	203	627	1	203	0.0705347	0.0960591
648	ATGAATACGGAGGAGGTGG	1	5	AT2G10920.1	55	AT2G10921.1	N/A	N/A	cis	HC	Site-specific	252	1	203	627	1	203	0.0705347	0.0960591
649	ATGAATACGGAGGAGGTGGTGGCG	2	5	AT2G10920.1	55	AT2G10921.1	N/A	N/A	cis	HC	Site-specific	252	1	203	627	1	203	0.0705347	0.0960591
650	GAATACGGAGGAGGTGGTGGCG	1	5	AT2G10920.1	57	AT2G10921.1	N/A	N/A	cis	HC	Site-specific	252	1	203	627	1	203	0.0705347	0.0960591
651	GAATACGGAGGAGGTGGTGGCGGA	4	5	AT2G10920.1	57	AT2G10921.1	N/A	N/A	cis	HC	Site-specific	252	1	203	627	1	203	0.0705347	0.0960591
652	AATACGGAGGAGGTGGTGGCGG	3	5	AT2G10920.1	58	AT2G10921.1	N/A	N/A	cis	HC	Site-specific	252	1	203	627	1	203	0.0705347	0.0960591
653	AATACGGAGGAGGTGGTGGCGGAA	2	5	AT2G10920.1	58	AT2G10921.1	N/A	N/A	cis	HC	Site-specific	252	1	203	627	1	203	0.0705347	0.0960591
654	ATACGGAGGAGGTGGTGGCGGA	1	5	AT2G10920.1	59	AT2G10921.1	N/A	N/A	cis	HC	Site-specific	252	1	203	627	1	203	0.0705347	0.0960591
655	ATACGGAGGAGGTGGTGGCGGAAA	2	5	AT2G10920.1	59	AT2G10921.1	N/A	N/A	cis	HC	Site-specific	252	1	203	627	1	203	0.0705347	0.0960591
656	TACGGAGGAGGTGGTGGCGGAAAT	1	5	AT2G10920.1	60	AT2G10921.1	N/A	N/A	cis	HC	Site-specific	252	1	203	627	1	203	0.0705347	0.0960591
657	ACGGAGGAGGTGGTGGCGGAAATG	2	5	AT2G10920.1	61	AT2G10921.1	N/A	N/A	cis	HC	Site-specific	252	1	203	627	1	203	0.0705347	0.0960591
658	CGGAGGAGGTGGTGGCGGAAATGG	1	5	AT2G10920.1	62	AT2G10921.1	N/A	N/A	cis	HC	Site-specific	252	1	203	627	1	203	0.0705347	0.0960591
659	GGAGGAGGTGGTGGCGGAAATGGA	4	5	AT2G10920.1	63	AT2G10921.1	N/A	N/A	cis	HC	Site-specific	252	1	203	627	1	203	0.0705347	0.0960591
660	GAGGAGGTGGTGGCGGAAATGGAG	2	5	AT2G10920.1	64	AT2G10921.1	N/A	N/A	cis	HC	Site-specific	252	1	203	627	1	203	0.0705347	0.0960591
661	AGGAGGTGGTGGCGGAAATGGAGG	9	5	AT2G10920.1	65	AT2G10921.1	N/A	N/A	cis	HC	Site-specific	252	1	203	627	1	203	0.0705347	0.0960591
662	GGAGGTGGTGGCGGAAATGGAG	1	5	AT2G10920.1	66	AT2G10921.1	N/A	N/A	cis	HC	Site-specific	252	1	203	627	1	203	0.0705347	0.0960591
663	GGAGGTGGTGGCGGAAATGGAGG	1	5	AT2G10920.1	66	AT2G10921.1	N/A	N/A	cis	HC	Site-specific	252	1	203	627	1	203	0.0705347	0.0960591
664	GGAGGTGGTGGCGGAAATGGAGGA	6	5	AT2G10920.1	66	AT2G10921.1	N/A	N/A	cis	HC	Site-specific	252	1	203	627	1	203	0.0705347	0.0960591
665	GAGGTGGTGGCGGAAATGGAGGAG	1	5	AT2G10920.1	67	AT2G10921.1	N/A	N/A	cis	HC	Site-specific	252	1	203	627	1	203	0.0705347	0.0960591
666	AGGTGGTGGCGGAAATGGAGGA	1	5	AT2G10920.1	68	AT2G10921.1	N/A	N/A	cis	HC	Site-specific	252	1	203	627	1	203	0.0705347	0.0960591
667	AGGTGGTGGCGGAAATGGAGGAGG	2	5	AT2G10920.1	68	AT2G10921.1	N/A	N/A	cis	HC	Site-specific	252	1	203	627	1	203	0.0705347	0.0960591
668	GGTGGTGGCGGAAATGGAGGAG	1	5	AT2G10920.1	69	AT2G10921.1	N/A	N/A	cis	HC	Site-specific	252	1	203	627	1	203	0.0705347	0.0960591
669	GTGGTGGCGGAAATGGAGGAGG	1	5	AT2G10920.1	70	AT2G10921.1	N/A	N/A	cis	HC	Site-specific	252	1	203	627	1	203	0.0705347	0.0960591
670	GGTGGCGGAAATGGAGGAGGCG	1	5	AT2G10920.1	72	AT2G10921.1	N/A	N/A	cis	HC	Site-specific	252	1	203	627	1	203	0.0705347	0.0960591
671	AGACATAGCAGAGGTTGTGGT	1	5	AT2G10920.1	108	AT2G10921.1	N/A	N/A	cis	HC	Site-specific	252	1	203	627	1	203	0.0705347	0.0960591
672	GTGGTGGCCGTGAGGGAGGTGGC	1	5	AT2G10920.1	145	AT2G10921.1	N/A	N/A	cis	HC	Site-specific	252	1	203	627	1	203	0.0705347	0.0960591
673	GGTGGCCGTGAGGGAGGTGGCTA	3	5	AT2G10920.1	147	AT2G10921.1	N/A	N/A	cis	HC	Site-specific	252	1	203	627	1	203	0.0705347	0.0960591
674	CGTGAGGGAGGTGGCTAAGGAG	1	5	AT2G10920.1	153	AT2G10921.1	N/A	N/A	cis	HC	Site-specific	252	1	203	627	1	203	0.0705347	0.0960591
675	CGTGAGGGAGGTGGCTAAGGAGG	1	5	AT2G10920.1	153	AT2G10921.1	N/A	N/A	cis	HC	Site-specific	252	1	203	627	1	203	0.0705347	0.0960591
676	CGTGAGGGAGGTGGCTAAGGAGGA	1	5	AT2G10920.1	153	AT2G10921.1	N/A	N/A	cis	HC	Site-specific	252	1	203	627	1	203	0.0705347	0.0960591
677	GTGAGGGAGGTGGCTAAGGAG	1	5	AT2G10920.1	154	AT2G10921.1	N/A	N/A	cis	HC	Site-specific	252	1	203	627	1	203	0.0705347	0.0960591
678	GTGAGGGAGGTGGCTAAGGAGGAG	2	5	AT2G10920.1	154	AT2G10921.1	N/A	N/A	cis	HC	Site-specific	252	1	203	627	1	203	0.0705347	0.0960591
679	TGAGGGAGGTGGCTAAGGAGGAG	1	5	AT2G10920.1	155	AT2G10921.1	N/A	N/A	cis	HC	Site-specific	252	1	203	627	1	203	0.0705347	0.0960591
680	GAGGGAGGTGGCTAAGGAGGAGGT	2	5	AT2G10920.1	156	AT2G10921.1	N/A	N/A	cis	HC	Site-specific	252	1	203	627	1	203	0.0705347	0.0960591
681	AGGGAGGTGGCTAAGGAGGAGGTG	5	5	AT2G10920.1	157	AT2G10921.1	N/A	N/A	cis	HC	Site-specific	252	1	203	627	1	203	0.0705347	0.0960591
682	GGGAGGTGGCTAAGGAGGAGGT	1	5	AT2G10920.1	158	AT2G10921.1	N/A	N/A	cis	HC	Site-specific	252	1	203	627	1	203	0.0705347	0.0960591
683	GGGAGGTGGCTAAGGAGGAGGTG	1	5	AT2G10920.1	158	AT2G10921.1	N/A	N/A	cis	HC	Site-specific	252	1	203	627	1	203	0.0705347	0.0960591
684	GGGAGGTGGCTAAGGAGGAGGTGA	3	5	AT2G10920.1	158	AT2G10921.1	N/A	N/A	cis	HC	Site-specific	252	1	203	627	1	203	0.0705347	0.0960591
685	GAGGTGGCTAAGGAGGAGGTGA	1	5	AT2G10920.1	160	AT2G10921.1	N/A	N/A	cis	HC	Site-specific	252	1	203	627	1	203	0.0705347	0.0960591
686	GAGGTGGCTAAGGAGGAGGTGAC	1	5	AT2G10920.1	160	AT2G10921.1	N/A	N/A	cis	HC	Site-specific	252	1	203	627	1	203	0.0705347	0.0960591
687	AGGTGGCTAAGGAGGAGGTGA	1	5	AT2G10920.1	161	AT2G10921.1	N/A	N/A	cis	HC	Site-specific	252	1	203	627	1	203	0.0705347	0.0960591
688	AGGTGGCTAAGGAGGAGGTGAC	1	5	AT2G10920.1	161	AT2G10921.1	N/A	N/A	cis	HC	Site-specific	252	1	203	627	1	203	0.0705347	0.0960591
689	TAAGGAGGAGGTGACGTTGGAAGC	1	5	AT2G10920.1	168	AT2G10921.1	N/A	N/A	cis	HC	Site-specific	252	1	203	627	1	203	0.0705347	0.0960591
690	AAGGAGGAGGTGACGTTGGAAGCT	1	5	AT2G10920.1	169	AT2G10921.1	N/A	N/A	cis	HC	Site-specific	252	1	203	627	1	203	0.0705347	0.0960591
691	GAGGAAACGGAGTGGGGGTTAGTA	1	5	AT2G10920.1	196	AT2G10921.1	N/A	N/A	cis	HC	Site-specific	252	1	203	627	1	203	0.0705347	0.0960591
692	AACGGAGTGGGGGTTAGTAATCAA	1	5	AT2G10920.1	201	AT2G10921.1	N/A	N/A	cis	HC	Site-specific	252	1	203	627	1	203	0.0705347	0.0960591
693	AGCCACCTCCCTCACGGCCACCAC	1	5	AT2G10921.1	36	AT2G10920.1	N/A	N/A	cis	HC	Site-specific	627	1	203	252	1	203	0.0705347	0.0960591
694	TCTGCTATGTCTCTCGTAATCACC	1	5	AT2G10921.1	85	AT2G10920.1	N/A	N/A	cis	HC	Site-specific	627	1	203	252	1	203	0.0705347	0.0960591
695	AAAGAGCCGTAGAAGCAACACTCT	2	5	AT2G11851.1	991	AT2G11852.1	N/A	N/A	cis	HC	Distributed	1373	980	1192	213	1	213	0.0107188	0.00938967
696	ACACTCTGAATGGGATTATTGGTG	1	5	AT2G11851.1	1008	AT2G11852.1	N/A	N/A	cis	HC	Distributed	1373	980	1192	213	1	213	0.0107188	0.00938967
697	ACCAGACGCCATGGACTCGAGGGA	1	5	AT2G11851.1	1146	AT2G11852.1	N/A	N/A	cis	HC	Distributed	1373	980	1192	213	1	213	0.0107188	0.00938967
698	CAGACGCCATGGACTCGAGGGATG	1	5	AT2G11851.1	1148	AT2G11852.1	N/A	N/A	cis	HC	Distributed	1373	980	1192	213	1	213	0.0107188	0.00938967
699	TAAAGGATCCCGGGGCGACATAG	1	5	AT2G12855.1	572	AT2G12860.1	N/A	N/A	cis	100nt	Site-specific	636	521	636	2491	2376	2491	0.0143908	0.0215517
700	AAAGGATCCCGGGGCGACATA	1	5	AT2G12855.1	573	AT2G12860.1	N/A	N/A	cis	100nt	Site-specific	636	521	636	2491	2376	2491	0.0143908	0.0215517
701	ATCCTTTACGAGATCGTCACAGAC	1	5	AT2G12860.1	2433	AT2G12855.1	N/A	N/A	cis	100nt	Site-specific	2491	2376	2491	636	521	636	0.0143908	0.0215517
702	TACGAGATCGTCACAGACAACGGC	1	5	AT2G12860.1	2439	AT2G12855.1	N/A	N/A	cis	100nt	Site-specific	2491	2376	2491	636	521	636	0.0143908	0.0215517
703	ACAGACAACGGCTCGCAATTC	1	5	AT2G12860.1	2451	AT2G12855.1	N/A	N/A	cis	100nt	Site-specific	2491	2376	2491	636	521	636	0.0143908	0.0215517
704	AACGACGAAGCGGCAGATCCA	1	5	AT2G13430.1	281	AT2G13431.1	N/A	N/A	cis	100nt	Site-specific	543	278	535	600	1	258	0.0253718	0.0290698
705	AACGACGAAGCGGCAGATCCAACA	1	5	AT2G13430.1	281	AT2G13431.1	N/A	N/A	cis	100nt	Site-specific	543	278	535	600	1	258	0.0253718	0.0290698
706	ACGACGAAGCGGCAGATCCAACAA	1	5	AT2G13430.1	282	AT2G13431.1	N/A	N/A	cis	100nt	Site-specific	543	278	535	600	1	258	0.0253718	0.0290698
707	CGAAGCGGCAGATCCAACAAAGCA	1	5	AT2G13430.1	286	AT2G13431.1	N/A	N/A	cis	100nt	Site-specific	543	278	535	600	1	258	0.0253718	0.0290698
708	AAGCGGCAGATCCAACAAAGCAAG	2	5	AT2G13430.1	288	AT2G13431.1	N/A	N/A	cis	100nt	Site-specific	543	278	535	600	1	258	0.0253718	0.0290698
709	AAAGCAAGCCATGAGAGAAATCGC	2	5	AT2G13430.1	304	AT2G13431.1	N/A	N/A	cis	100nt	Site-specific	543	278	535	600	1	258	0.0253718	0.0290698
710	AACAAAAACAGTAAACATGAAGAA	1	5	AT2G13430.1	334	AT2G13431.1	N/A	N/A	cis	100nt	Site-specific	543	278	535	600	1	258	0.0253718	0.0290698
711	AAAAACAGTAAACATGAAGAAGCA	1	5	AT2G13430.1	337	AT2G13431.1	N/A	N/A	cis	100nt	Site-specific	543	278	535	600	1	258	0.0253718	0.0290698
712	AAAGCCATCGATGACGGACGAGAG	1	5	AT2G13430.1	403	AT2G13431.1	N/A	N/A	cis	100nt	Site-specific	543	278	535	600	1	258	0.0253718	0.0290698
713	AAAAACCTTCGGACGACAAGAGAA	2	5	AT2G13430.1	498	AT2G13431.1	N/A	N/A	cis	100nt	Site-specific	543	278	535	600	1	258	0.0253718	0.0290698
714	TGAATTCTCTTGTCGTCCGAAG	1	5	AT2G13431.1	11	AT2G13430.1	N/A	N/A	cis	100nt	Distributed	600	1	258	543	278	535	0.0253718	0.0290698
715	AAAGCGGCGATGGTCGGCTTCTTA	1	5	AT2G13431.1	135	AT2G13430.1	N/A	N/A	cis	100nt	Distributed	600	1	258	543	278	535	0.0253718	0.0290698
716	AAGCGGCGATGGTCGGCTTCTTA	1	5	AT2G13431.1	136	AT2G13430.1	N/A	N/A	cis	100nt	Distributed	600	1	258	543	278	535	0.0253718	0.0290698
717	AGCGGCGATGGTCGGCTTCTTATC	2	5	AT2G13431.1	137	AT2G13430.1	N/A	N/A	cis	100nt	Distributed	600	1	258	543	278	535	0.0253718	0.0290698
718	ATGGCTTGCTTTGTTGGATCTGCC	2	5	AT2G13431.1	221	AT2G13430.1	N/A	N/A	cis	100nt	Distributed	600	1	258	543	278	535	0.0253718	0.0290698
719	TGGCTTGCTTTGTTGGATCTGC	1	5	AT2G13431.1	222	AT2G13430.1	N/A	N/A	cis	100nt	Distributed	600	1	258	543	278	535	0.0253718	0.0290698
720	TTCTGTGAATGAGATGAGACG	1	5	AT2G15680.1	167	AT2G15690.1	N/A	N/A	cis	HC	Distributed	647	1	647	2783	2137	2783	0.00174927	0.00309119
721	CAAGAGAAGTGGTGGGATTAGGTC	1	5	AT2G15680.1	362	AT2G15690.1	N/A	N/A	cis	HC	Distributed	647	1	647	2783	2137	2783	0.00174927	0.00309119
722	TTTGAACGGCGATGGGAAGAT	1	5	AT2G15680.1	419	AT2G15690.1	N/A	N/A	cis	HC	Distributed	647	1	647	2783	2137	2783	0.00174927	0.00309119
723	TCCACAGAACCGACATCACT	1	5	AT2G15690.1	2313	AT2G15680.1	N/A	N/A	cis	HC	Distributed	2783	2137	2783	647	1	647	0.00174927	0.00309119
724	CCAGATTTGGTCTCGCTCATTC	1	5	AT2G16018.1	449	AT2G16019.1	N/A	N/A	cis	HC	Site-specific	988	424	534	111	1	111	0.0982712	0.184685
725	TCCTCCGCCATATCTGAATCTC	1	5	AT2G16018.1	479	AT2G16019.1	N/A	N/A	cis	HC	Site-specific	988	424	534	111	1	111	0.0982712	0.184685
726	TCCGCCATATCTGAATCTCCGTCA	1	3	AT2G16018.1	482	AT2G16019.1	ACGGAGATTCAGATATGGCGGAGG	32	cis	HC	Site-specific	988	424	534	111	1	111	0.0982712	0.184685
727	ACCTCTTCGATCACTGATTTT	1	5	AT2G16018.1	509	AT2G16019.1	N/A	N/A	cis	HC	Site-specific	988	424	534	111	1	111	0.0982712	0.184685
728	CTACTAAAGTGAGATCTCTCCAAT	1	5	AT2G16018.1	166	AT2G16020.1	N/A	N/A	cis	HC	Site-specific	988	120	350	231	1	231	0.0984413	0.127706
729	TACTAAAGTGAGATCTCTCCAAT	1	5	AT2G16018.1	167	AT2G16020.1	N/A	N/A	cis	HC	Site-specific	988	120	350	231	1	231	0.0984413	0.127706
730	TACTTTTCCGGTGGCGTAATTGTT	2	5	AT2G16018.1	195	AT2G16020.1	N/A	N/A	cis	HC	Site-specific	988	120	350	231	1	231	0.0984413	0.127706
731	TGGCGTAATTGTTTTCCGGCGA	1	5	AT2G16018.1	206	AT2G16020.1	N/A	N/A	cis	HC	Site-specific	988	120	350	231	1	231	0.0984413	0.127706
732	ATTGTTTTCCGGCGAGTCTTTCA	1	5	AT2G16018.1	213	AT2G16020.1	N/A	N/A	cis	HC	Site-specific	988	120	350	231	1	231	0.0984413	0.127706
733	TGTTTTCCGGCGAGTCTTTCAC	2	3	AT2G16018.1	215	AT2G16020.1	GAAAGACTCGCCGGAAAACAAT	117	cis	HC	Site-specific	988	120	350	231	1	231	0.0984413	0.127706
734	TCGTCGCTTACCGTCGTCTTCGGT	1	3	AT2G16018.1	277	AT2G16020.1	CGAAGACGACGGTAAGCGACGAGA	53	cis	HC	Site-specific	988	120	350	231	1	231	0.0984413	0.127706
735	TCGCTTACCGTCGTCTTCGGTC	1	5	AT2G16018.1	280	AT2G16020.1	N/A	N/A	cis	HC	Site-specific	988	120	350	231	1	231	0.0984413	0.127706
736	TTACCGTCGTCTTCGGTCGCCT	1	5	AT2G16018.1	284	AT2G16020.1	N/A	N/A	cis	HC	Site-specific	988	120	350	231	1	231	0.0984413	0.127706
737	ACCACCAGAGCCTCCATCTCCGCC	1	5	AT2G16018.1	334	AT2G16020.1	N/A	N/A	cis	HC	Site-specific	988	120	350	231	1	231	0.0984413	0.127706
738	TGAAAAAATCAGTGATCGAAGAGG	1	5	AT2G16019.1	2	AT2G16018.1	N/A	N/A	cis	HC	Site-specific	111	1	111	988	424	534	0.0982712	0.184685
739	GAAAAAATCAGTGATCGAAGAGGT	3	5	AT2G16019.1	3	AT2G16018.1	N/A	N/A	cis	HC	Site-specific	111	1	111	988	424	534	0.0982712	0.184685
740	AAAATCAGTGATCGAAGAGGT	2	5	AT2G16019.1	6	AT2G16018.1	N/A	N/A	cis	HC	Site-specific	111	1	111	988	424	534	0.0982712	0.184685
741	AGTGATCGAAGAGGTCGGTGACGG	1	5	AT2G16019.1	12	AT2G16018.1	N/A	N/A	cis	HC	Site-specific	111	1	111	988	424	534	0.0982712	0.184685
742	TGATCGAAGAGGTCGGTGACGGAG	2	5	AT2G16019.1	14	AT2G16018.1	N/A	N/A	cis	HC	Site-specific	111	1	111	988	424	534	0.0982712	0.184685
743	ATCGAAGAGGTCGGTGACGGAGAT	12	5	AT2G16019.1	16	AT2G16018.1	N/A	N/A	cis	HC	Site-specific	111	1	111	988	424	534	0.0982712	0.184685
744	TCGAAGAGGTCGGTGACGGAGATT	1	5	AT2G16019.1	17	AT2G16018.1	N/A	N/A	cis	HC	Site-specific	111	1	111	988	424	534	0.0982712	0.184685
745	AAGAGGTCGGTGACGGAGATTCAG	4	5	AT2G16019.1	20	AT2G16018.1	N/A	N/A	cis	HC	Site-specific	111	1	111	988	424	534	0.0982712	0.184685
746	AGAGGTCGGTGACGGAGATTCAGA	5	5	AT2G16019.1	21	AT2G16018.1	N/A	N/A	cis	HC	Site-specific	111	1	111	988	424	534	0.0982712	0.184685
747	CGGTGACGGAGATTCAGATATGGC	1	5	AT2G16019.1	27	AT2G16018.1	N/A	N/A	cis	HC	Site-specific	111	1	111	988	424	534	0.0982712	0.184685
748	TGACGGAGATTCAGATATGGCG	9	5	AT2G16019.1	30	AT2G16018.1	N/A	N/A	cis	HC	Site-specific	111	1	111	988	424	534	0.0982712	0.184685
749	TGACGGAGATTCAGATATGGCGGA	5	5	AT2G16019.1	30	AT2G16018.1	N/A	N/A	cis	HC	Site-specific	111	1	111	988	424	534	0.0982712	0.184685
750	GACGGAGATTCAGATATGGCGG	2	5	AT2G16019.1	31	AT2G16018.1	N/A	N/A	cis	HC	Site-specific	111	1	111	988	424	534	0.0982712	0.184685
751	GACGGAGATTCAGATATGGCGGA	1	5	AT2G16019.1	31	AT2G16018.1	N/A	N/A	cis	HC	Site-specific	111	1	111	988	424	534	0.0982712	0.184685
752	GACGGAGATTCAGATATGGCGGAG	6	5	AT2G16019.1	31	AT2G16018.1	N/A	N/A	cis	HC	Site-specific	111	1	111	988	424	534	0.0982712	0.184685
753	ACGGAGATTCAGATATGGCGGAGG	1	3	AT2G16019.1	32	AT2G16018.1	TCCGCCATATCTGAATCTCCGTCA	482	cis	HC	Site-specific	111	1	111	988	424	534	0.0982712	0.184685
754	CGGAGATTCAGATATGGCGGAG	1	5	AT2G16019.1	33	AT2G16018.1	N/A	N/A	cis	HC	Site-specific	111	1	111	988	424	534	0.0982712	0.184685
755	CGGAGATTCAGATATGGCGGAGGA	1	5	AT2G16019.1	33	AT2G16018.1	N/A	N/A	cis	HC	Site-specific	111	1	111	988	424	534	0.0982712	0.184685
756	GGAGATTCAGATATGGCGGAGGA	1	5	AT2G16019.1	34	AT2G16018.1	N/A	N/A	cis	HC	Site-specific	111	1	111	988	424	534	0.0982712	0.184685
757	AGATTCAGATATGGCGGAGGA	8	5	AT2G16019.1	36	AT2G16018.1	N/A	N/A	cis	HC	Site-specific	111	1	111	988	424	534	0.0982712	0.184685
758	AGATTCAGATATGGCGGAGGAGAT	7	5	AT2G16019.1	36	AT2G16018.1	N/A	N/A	cis	HC	Site-specific	111	1	111	988	424	534	0.0982712	0.184685
759	TCAGATATGGCGGAGGAGATAT	1	5	AT2G16019.1	40	AT2G16018.1	N/A	N/A	cis	HC	Site-specific	111	1	111	988	424	534	0.0982712	0.184685
760	TCAGATATGGCGGAGGAGATATGG	6	5	AT2G16019.1	40	AT2G16018.1	N/A	N/A	cis	HC	Site-specific	111	1	111	988	424	534	0.0982712	0.184685
761	CAGATATGGCGGAGGAGATATGGA	1	5	AT2G16019.1	41	AT2G16018.1	N/A	N/A	cis	HC	Site-specific	111	1	111	988	424	534	0.0982712	0.184685
762	AGATATGGCGGAGGAGATATGGAG	15	5	AT2G16019.1	42	AT2G16018.1	N/A	N/A	cis	HC	Site-specific	111	1	111	988	424	534	0.0982712	0.184685
763	GATATGGCGGAGGAGATATGGAGA	2	5	AT2G16019.1	43	AT2G16018.1	N/A	N/A	cis	HC	Site-specific	111	1	111	988	424	534	0.0982712	0.184685
764	ATATGGCGGAGGAGATATGGA	1	5	AT2G16019.1	44	AT2G16018.1	N/A	N/A	cis	HC	Site-specific	111	1	111	988	424	534	0.0982712	0.184685
765	ATATGGCGGAGGAGATATGGAGAA	1	5	AT2G16019.1	44	AT2G16018.1	N/A	N/A	cis	HC	Site-specific	111	1	111	988	424	534	0.0982712	0.184685
766	TATGGCGGAGGAGATATGGAGAAT	1	5	AT2G16019.1	45	AT2G16018.1	N/A	N/A	cis	HC	Site-specific	111	1	111	988	424	534	0.0982712	0.184685
767	ATGGCGGAGGAGATATGGAGA	2	5	AT2G16019.1	46	AT2G16018.1	N/A	N/A	cis	HC	Site-specific	111	1	111	988	424	534	0.0982712	0.184685
768	TGGCGGAGGAGATATGGAGAAT	1	5	AT2G16019.1	47	AT2G16018.1	N/A	N/A	cis	HC	Site-specific	111	1	111	988	424	534	0.0982712	0.184685
769	GGCGGAGGAGATATGGAGAATGAG	2	5	AT2G16019.1	48	AT2G16018.1	N/A	N/A	cis	HC	Site-specific	111	1	111	988	424	534	0.0982712	0.184685
770	AGGAGATATGGAGAATGAGCGAGA	2	5	AT2G16019.1	53	AT2G16018.1	N/A	N/A	cis	HC	Site-specific	111	1	111	988	424	534	0.0982712	0.184685
771	ATATGGAGAATGAGCGAGACC	1	5	AT2G16019.1	58	AT2G16018.1	N/A	N/A	cis	HC	Site-specific	111	1	111	988	424	534	0.0982712	0.184685
772	ATATGGAGAATGAGCGAGACCA	1	5	AT2G16019.1	58	AT2G16018.1	N/A	N/A	cis	HC	Site-specific	111	1	111	988	424	534	0.0982712	0.184685
773	ATATGGAGAATGAGCGAGACCAAA	8	5	AT2G16019.1	58	AT2G16018.1	N/A	N/A	cis	HC	Site-specific	111	1	111	988	424	534	0.0982712	0.184685
774	TATGGAGAATGAGCGAGACCA	1	5	AT2G16019.1	59	AT2G16018.1	N/A	N/A	cis	HC	Site-specific	111	1	111	988	424	534	0.0982712	0.184685
775	TATGGAGAATGAGCGAGACCAA	6	5	AT2G16019.1	59	AT2G16018.1	N/A	N/A	cis	HC	Site-specific	111	1	111	988	424	534	0.0982712	0.184685
776	ATGGAGAATGAGCGAGACCAAATC	5	5	AT2G16019.1	60	AT2G16018.1	N/A	N/A	cis	HC	Site-specific	111	1	111	988	424	534	0.0982712	0.184685
777	TGGAGAATGAGCGAGACCAAAT	12	5	AT2G16019.1	61	AT2G16018.1	N/A	N/A	cis	HC	Site-specific	111	1	111	988	424	534	0.0982712	0.184685
778	AGCGAGACCAAATCTGGGAGGGAA	1	5	AT2G16019.1	70	AT2G16018.1	N/A	N/A	cis	HC	Site-specific	111	1	111	988	424	534	0.0982712	0.184685
779	CAAATCTGGGAGGGAAGAGGAGCT	1	5	AT2G16019.1	78	AT2G16018.1	N/A	N/A	cis	HC	Site-specific	111	1	111	988	424	534	0.0982712	0.184685
780	AAATCTGGGAGGGAAGAGGAGCTC	1	5	AT2G16019.1	79	AT2G16018.1	N/A	N/A	cis	HC	Site-specific	111	1	111	988	424	534	0.0982712	0.184685
781	AATCTGGGAGGGAAGAGGAGCTC	1	5	AT2G16019.1	80	AT2G16018.1	N/A	N/A	cis	HC	Site-specific	111	1	111	988	424	534	0.0982712	0.184685
782	ATCTGGGAGGGAAGAGGAGCT	2	5	AT2G16019.1	81	AT2G16018.1	N/A	N/A	cis	HC	Site-specific	111	1	111	988	424	534	0.0982712	0.184685
783	ATCTGGGAGGGAAGAGGAGCTCAA	1	5	AT2G16019.1	81	AT2G16018.1	N/A	N/A	cis	HC	Site-specific	111	1	111	988	424	534	0.0982712	0.184685
784	TCTGGGAGGGAAGAGGAGCTCA	2	5	AT2G16019.1	82	AT2G16018.1	N/A	N/A	cis	HC	Site-specific	111	1	111	988	424	534	0.0982712	0.184685
785	TCTGGGAGGGAAGAGGAGCTCAA	1	5	AT2G16019.1	82	AT2G16018.1	N/A	N/A	cis	HC	Site-specific	111	1	111	988	424	534	0.0982712	0.184685
786	AGGGAAGAGGAGCTCAACGACTGA	4	5	AT2G16019.1	88	AT2G16018.1	N/A	N/A	cis	HC	Site-specific	111	1	111	988	424	534	0.0982712	0.184685
787	ATGGAGGCTCTGGTGGTGGTG	2	5	AT2G16020.1	1	AT2G16018.1	N/A	N/A	cis	HC	Site-specific	231	1	231	988	120	350	0.0984413	0.127706
788	GAGGCTCTGGTGGTGGTGCACAAG	1	5	AT2G16020.1	4	AT2G16018.1	N/A	N/A	cis	HC	Site-specific	231	1	231	988	120	350	0.0984413	0.127706
789	TCAGAAGGAGGAAGGCGACCG	1	5	AT2G16020.1	34	AT2G16018.1	N/A	N/A	cis	HC	Site-specific	231	1	231	988	120	350	0.0984413	0.127706
790	TCAGAAGGAGGAAGGCGACCGA	4	5	AT2G16020.1	34	AT2G16018.1	N/A	N/A	cis	HC	Site-specific	231	1	231	988	120	350	0.0984413	0.127706
791	TCAGAAGGAGGAAGGCGACCGAAG	4	5	AT2G16020.1	34	AT2G16018.1	N/A	N/A	cis	HC	Site-specific	231	1	231	988	120	350	0.0984413	0.127706
792	AGAAGGAGGAAGGCGACCGAA	1	5	AT2G16020.1	36	AT2G16018.1	N/A	N/A	cis	HC	Site-specific	231	1	231	988	120	350	0.0984413	0.127706
793	AGAAGGAGGAAGGCGACCGAAGAC	11	5	AT2G16020.1	36	AT2G16018.1	N/A	N/A	cis	HC	Site-specific	231	1	231	988	120	350	0.0984413	0.127706
794	GAAGGAGGAAGGCGACCGAAGACG	6	5	AT2G16020.1	37	AT2G16018.1	N/A	N/A	cis	HC	Site-specific	231	1	231	988	120	350	0.0984413	0.127706
795	AAGGAGGAAGGCGACCGAAGACGA	7	5	AT2G16020.1	38	AT2G16018.1	N/A	N/A	cis	HC	Site-specific	231	1	231	988	120	350	0.0984413	0.127706
796	AGGAGGAAGGCGACCGAAGACGA	2	5	AT2G16020.1	39	AT2G16018.1	N/A	N/A	cis	HC	Site-specific	231	1	231	988	120	350	0.0984413	0.127706
797	AGGAGGAAGGCGACCGAAGACGAC	15	5	AT2G16020.1	39	AT2G16018.1	N/A	N/A	cis	HC	Site-specific	231	1	231	988	120	350	0.0984413	0.127706
798	GGAGGAAGGCGACCGAAGACGA	3	5	AT2G16020.1	40	AT2G16018.1	N/A	N/A	cis	HC	Site-specific	231	1	231	988	120	350	0.0984413	0.127706
799	AGGAAGGCGACCGAAGACGACGGT	2	5	AT2G16020.1	42	AT2G16018.1	N/A	N/A	cis	HC	Site-specific	231	1	231	988	120	350	0.0984413	0.127706
800	AAGGCGACCGAAGACGACGGT	1	5	AT2G16020.1	45	AT2G16018.1	N/A	N/A	cis	HC	Site-specific	231	1	231	988	120	350	0.0984413	0.127706
801	AAGGCGACCGAAGACGACGGTAAG	4	5	AT2G16020.1	45	AT2G16018.1	N/A	N/A	cis	HC	Site-specific	231	1	231	988	120	350	0.0984413	0.127706
802	CGAAGACGACGGTAAGCGACGAGA	1	3	AT2G16020.1	53	AT2G16018.1	TCGTCGCTTACCGTCGTCTTCGGT	277	cis	HC	Site-specific	231	1	231	988	120	350	0.0984413	0.127706
803	GAAGACGACGGTAAGCGACGAG	1	5	AT2G16020.1	54	AT2G16018.1	N/A	N/A	cis	HC	Site-specific	231	1	231	988	120	350	0.0984413	0.127706
804	GAAGACGACGGTAAGCGACGAGAG	5	5	AT2G16020.1	54	AT2G16018.1	N/A	N/A	cis	HC	Site-specific	231	1	231	988	120	350	0.0984413	0.127706
805	AAGACGACGGTAAGCGACGAGAGT	3	5	AT2G16020.1	55	AT2G16018.1	N/A	N/A	cis	HC	Site-specific	231	1	231	988	120	350	0.0984413	0.127706
806	GACGACGGTAAGCGACGAGAGTGG	2	5	AT2G16020.1	57	AT2G16018.1	N/A	N/A	cis	HC	Site-specific	231	1	231	988	120	350	0.0984413	0.127706
807	GACGGTAAGCGACGAGAGTGGCT	1	5	AT2G16020.1	60	AT2G16018.1	N/A	N/A	cis	HC	Site-specific	231	1	231	988	120	350	0.0984413	0.127706
808	TCATTTCAAGTGAAAGACTCGC	2	5	AT2G16020.1	106	AT2G16018.1	N/A	N/A	cis	HC	Site-specific	231	1	231	988	120	350	0.0984413	0.127706
809	TCATTTCAAGTGAAAGACTCGCCG	1	5	AT2G16020.1	106	AT2G16018.1	N/A	N/A	cis	HC	Site-specific	231	1	231	988	120	350	0.0984413	0.127706
810	ATTTCAAGTGAAAGACTCGCCG	1	5	AT2G16020.1	108	AT2G16018.1	N/A	N/A	cis	HC	Site-specific	231	1	231	988	120	350	0.0984413	0.127706
811	TTTCAAGTGAAAGACTCGCCGG	2	5	AT2G16020.1	109	AT2G16018.1	N/A	N/A	cis	HC	Site-specific	231	1	231	988	120	350	0.0984413	0.127706
812	TTTCAAGTGAAAGACTCGCCGGAA	2	5	AT2G16020.1	109	AT2G16018.1	N/A	N/A	cis	HC	Site-specific	231	1	231	988	120	350	0.0984413	0.127706
813	TCAAGTGAAAGACTCGCCGGAA	2	5	AT2G16020.1	111	AT2G16018.1	N/A	N/A	cis	HC	Site-specific	231	1	231	988	120	350	0.0984413	0.127706
814	AAGTGAAAGACTCGCCGGAAAAC	1	5	AT2G16020.1	113	AT2G16018.1	N/A	N/A	cis	HC	Site-specific	231	1	231	988	120	350	0.0984413	0.127706
815	AAGTGAAAGACTCGCCGGAAAACA	42	5	AT2G16020.1	113	AT2G16018.1	N/A	N/A	cis	HC	Site-specific	231	1	231	988	120	350	0.0984413	0.127706
816	AGTGAAAGACTCGCCGGAAAACAA	3	5	AT2G16020.1	114	AT2G16018.1	N/A	N/A	cis	HC	Site-specific	231	1	231	988	120	350	0.0984413	0.127706
817	GTGAAAGACTCGCCGGAAAACAAT	6	5	AT2G16020.1	115	AT2G16018.1	N/A	N/A	cis	HC	Site-specific	231	1	231	988	120	350	0.0984413	0.127706
818	TGAAAGACTCGCCGGAAAACAA	3	5	AT2G16020.1	116	AT2G16018.1	N/A	N/A	cis	HC	Site-specific	231	1	231	988	120	350	0.0984413	0.127706
819	GAAAGACTCGCCGGAAAACAAT	2	3	AT2G16020.1	117	AT2G16018.1	TGTTTTCCGGCGAGTCTTTCAC	215	cis	HC	Site-specific	231	1	231	988	120	350	0.0984413	0.127706
820	GAAAGACTCGCCGGAAAACAATTA	1	5	AT2G16020.1	117	AT2G16018.1	N/A	N/A	cis	HC	Site-specific	231	1	231	988	120	350	0.0984413	0.127706
821	AAAGACTCGCCGGAAAACAATTAC	3	5	AT2G16020.1	118	AT2G16018.1	N/A	N/A	cis	HC	Site-specific	231	1	231	988	120	350	0.0984413	0.127706
822	AAGACTCGCCGGAAAACAATTACG	2	5	AT2G16020.1	119	AT2G16018.1	N/A	N/A	cis	HC	Site-specific	231	1	231	988	120	350	0.0984413	0.127706
823	TTACGCCACCGGAAAAGTAGAT	1	5	AT2G16020.1	138	AT2G16018.1	N/A	N/A	cis	HC	Site-specific	231	1	231	988	120	350	0.0984413	0.127706
824	AAAAGTAGATTCATTGGAGAG	1	5	AT2G16020.1	150	AT2G16018.1	N/A	N/A	cis	HC	Site-specific	231	1	231	988	120	350	0.0984413	0.127706
825	AAAAGTAGATTCATTGGAGAGATC	1	5	AT2G16020.1	150	AT2G16018.1	N/A	N/A	cis	HC	Site-specific	231	1	231	988	120	350	0.0984413	0.127706
826	AGAGATCTCACTTTAGTAGTAG	1	5	AT2G16020.1	167	AT2G16018.1	N/A	N/A	cis	HC	Site-specific	231	1	231	988	120	350	0.0984413	0.127706
827	ACTTTAGTAGTAGCTACAATCAGG	1	5	AT2G16020.1	176	AT2G16018.1	N/A	N/A	cis	HC	Site-specific	231	1	231	988	120	350	0.0984413	0.127706
828	TAGTAGTAGCTACAATCAGGAACG	2	5	AT2G16020.1	180	AT2G16018.1	N/A	N/A	cis	HC	Site-specific	231	1	231	988	120	350	0.0984413	0.127706
829	AGTAGTAGCTACAATCAGGAACG	2	5	AT2G16020.1	181	AT2G16018.1	N/A	N/A	cis	HC	Site-specific	231	1	231	988	120	350	0.0984413	0.127706
830	AGTAGTAGCTACAATCAGGAACGC	3	5	AT2G16020.1	181	AT2G16018.1	N/A	N/A	cis	HC	Site-specific	231	1	231	988	120	350	0.0984413	0.127706
831	GTAGTAGCTACAATCAGGAACGCA	12	5	AT2G16020.1	182	AT2G16018.1	N/A	N/A	cis	HC	Site-specific	231	1	231	988	120	350	0.0984413	0.127706
832	TAGTAGCTACAATCAGGAACGC	1	5	AT2G16020.1	183	AT2G16018.1	N/A	N/A	cis	HC	Site-specific	231	1	231	988	120	350	0.0984413	0.127706
833	AGTAGCTACAATCAGGAACGCAGG	9	5	AT2G16020.1	184	AT2G16018.1	N/A	N/A	cis	HC	Site-specific	231	1	231	988	120	350	0.0984413	0.127706
834	TAGCTACAATCAGGAACGCAGG	1	5	AT2G16020.1	186	AT2G16018.1	N/A	N/A	cis	HC	Site-specific	231	1	231	988	120	350	0.0984413	0.127706
835	TAGCTACAATCAGGAACGCAGGCA	4	5	AT2G16020.1	186	AT2G16018.1	N/A	N/A	cis	HC	Site-specific	231	1	231	988	120	350	0.0984413	0.127706
836	GCTACAATCAGGAACGCAGGCAGT	1	5	AT2G16020.1	188	AT2G16018.1	N/A	N/A	cis	HC	Site-specific	231	1	231	988	120	350	0.0984413	0.127706
837	CTACAATCAGGAACGCAGGCA	3	5	AT2G16020.1	189	AT2G16018.1	N/A	N/A	cis	HC	Site-specific	231	1	231	988	120	350	0.0984413	0.127706
838	CTACAATCAGGAACGCAGGCAG	2	5	AT2G16020.1	189	AT2G16018.1	N/A	N/A	cis	HC	Site-specific	231	1	231	988	120	350	0.0984413	0.127706
839	TACAATCAGGAACGCAGGCAGTCA	5	5	AT2G16020.1	190	AT2G16018.1	N/A	N/A	cis	HC	Site-specific	231	1	231	988	120	350	0.0984413	0.127706
840	ACAATCAGGAACGCAGGCAGTC	1	5	AT2G16020.1	191	AT2G16018.1	N/A	N/A	cis	HC	Site-specific	231	1	231	988	120	350	0.0984413	0.127706
841	ACAATCAGGAACGCAGGCAGTCAG	4	5	AT2G16020.1	191	AT2G16018.1	N/A	N/A	cis	HC	Site-specific	231	1	231	988	120	350	0.0984413	0.127706
842	CAATCAGGAACGCAGGCAGTCAGA	2	5	AT2G16020.1	192	AT2G16018.1	N/A	N/A	cis	HC	Site-specific	231	1	231	988	120	350	0.0984413	0.127706
843	AATCAGGAACGCAGGCAGTCAGAG	5	5	AT2G16020.1	193	AT2G16018.1	N/A	N/A	cis	HC	Site-specific	231	1	231	988	120	350	0.0984413	0.127706
844	ATCAGGAACGCAGGCAGTCAGAG	1	5	AT2G16020.1	194	AT2G16018.1	N/A	N/A	cis	HC	Site-specific	231	1	231	988	120	350	0.0984413	0.127706
845	ATCAGGAACGCAGGCAGTCAGAGG	2	5	AT2G16020.1	194	AT2G16018.1	N/A	N/A	cis	HC	Site-specific	231	1	231	988	120	350	0.0984413	0.127706
846	TCAGGAACGCAGGCAGTCAGAG	3	5	AT2G16020.1	195	AT2G16018.1	N/A	N/A	cis	HC	Site-specific	231	1	231	988	120	350	0.0984413	0.127706
847	TCAGGAACGCAGGCAGTCAGAGGA	9	5	AT2G16020.1	195	AT2G16018.1	N/A	N/A	cis	HC	Site-specific	231	1	231	988	120	350	0.0984413	0.127706
848	GGAACGCAGGCAGTCAGAGGAGCA	2	5	AT2G16020.1	198	AT2G16018.1	N/A	N/A	cis	HC	Site-specific	231	1	231	988	120	350	0.0984413	0.127706
849	GAACGCAGGCAGTCAGAGGAGCAA	1	5	AT2G16020.1	199	AT2G16018.1	N/A	N/A	cis	HC	Site-specific	231	1	231	988	120	350	0.0984413	0.127706
850	AACGCAGGCAGTCAGAGGAGCAAC	3	5	AT2G16020.1	200	AT2G16018.1	N/A	N/A	cis	HC	Site-specific	231	1	231	988	120	350	0.0984413	0.127706
851	ACGCAGGCAGTCAGAGGAGCAA	2	5	AT2G16020.1	201	AT2G16018.1	N/A	N/A	cis	HC	Site-specific	231	1	231	988	120	350	0.0984413	0.127706
852	CAGTCAGAGGAGCAACGCCGGTG	1	5	AT2G16020.1	208	AT2G16018.1	N/A	N/A	cis	HC	Site-specific	231	1	231	988	120	350	0.0984413	0.127706
853	TGGTGGTGGTGGTGGTGGTAATGG	2	5	AT2G16250.1	2586	AT2G16245.1	N/A	N/A	cis	100nt	Site-specific	2748	2454	2748	826	6	300	0.00139899	0.00847458
854	GGTGGTGGTGGTGGTGGTAATGGT	2	5	AT2G16250.1	2587	AT2G16245.1	N/A	N/A	cis	100nt	Site-specific	2748	2454	2748	826	6	300	0.00139899	0.00847458
855	GTGGTGGTGGTGGTGGTAATGG	1	5	AT2G16250.1	2588	AT2G16245.1	N/A	N/A	cis	100nt	Site-specific	2748	2454	2748	826	6	300	0.00139899	0.00847458
856	GTGGTGGTGGTGGTGGTAATGGT	1	5	AT2G16250.1	2588	AT2G16245.1	N/A	N/A	cis	100nt	Site-specific	2748	2454	2748	826	6	300	0.00139899	0.00847458
857	TGGTGGTGGTGGTGGTAATGGTT	1	5	AT2G16250.1	2589	AT2G16245.1	N/A	N/A	cis	100nt	Site-specific	2748	2454	2748	826	6	300	0.00139899	0.00847458
858	TGGTGGTGGTGGTAATGGTTT	1	5	AT2G16250.1	2592	AT2G16245.1	N/A	N/A	cis	100nt	Site-specific	2748	2454	2748	826	6	300	0.00139899	0.00847458
859	TCTCCGGGGAAGAAGAACGAAT	1	5	AT2G18270.1	169	AT2G18280.1	N/A	N/A	cis	HC	Distributed	249	1	249	1900	160	408	0.00325733	0.00401606
860	CCGGTGAAGAAGCTGCCGCC	1	5	AT2G18280.1	325	AT2G18270.1	N/A	N/A	cis	HC	Distributed	1900	160	408	249	1	249	0.00325733	0.00401606
861	AAAAGAGACGACGTGGAGAGAA	1	5	AT2G19340.1	503	AT2G19330.1	N/A	N/A	cis	HC	Distributed	1164	493	1164	1143	456	1127	0.000433463	0.000744048
862	AATCAAAATCCTTATCACCGA	1	5	AT2G19570.1	498	AT2G19572.1	N/A	N/A	cis	HC	Distributed	1271	1	1025	1116	1	1025	0.00335149	0.00390244
863	TGTGACGGGAAAGTGTACA	1	5	AT2G19570.1	799	AT2G19572.1	N/A	N/A	cis	HC	Distributed	1271	1	1025	1116	1	1025	0.00335149	0.00390244
864	TTGGTATATGGAATCGGCGGCG	2	5	AT2G19570.1	822	AT2G19572.1	N/A	N/A	cis	HC	Distributed	1271	1	1025	1116	1	1025	0.00335149	0.00390244
865	TCGGCGGCGTATAATCCTAGT	1	5	AT2G19570.1	835	AT2G19572.1	N/A	N/A	cis	HC	Distributed	1271	1	1025	1116	1	1025	0.00335149	0.00390244
866	ATGGACATAAACTATACGGCG	2	5	AT2G19572.1	248	AT2G19570.1	N/A	N/A	cis	HC	Distributed	1116	1	1025	1271	1	1025	0.00335149	0.00390244
867	AATCGGCGGATGAATCGGTGT	1	5	AT2G19572.1	308	AT2G19570.1	N/A	N/A	cis	HC	Distributed	1116	1	1025	1271	1	1025	0.00335149	0.00390244
868	TTTTGATTTCAGGTGCGTCGC	1	5	AT2G19572.1	521	AT2G19570.1	N/A	N/A	cis	HC	Distributed	1116	1	1025	1271	1	1025	0.00335149	0.00390244
869	AATGGGTCGGGTTATTTTTAG	1	5	AT2G19572.1	913	AT2G19570.1	N/A	N/A	cis	HC	Distributed	1116	1	1025	1271	1	1025	0.00335149	0.00390244
870	AACAGCACAACAGTAACCTCAT	1	5	AT2G20900.1	1765	AT2G20890.1	N/A	N/A	cis	100nt	Distributed	1860	1719	1860	1251	1110	1251	0.00128576	0.00352113
871	AATGGAACCGCGGCTAGGAGG	1	5	AT2G21187.1	173	AT2G21185.1	N/A	N/A	cis	HC	Distributed	516	1	516	612	1	516	0.0035461	0.00387597
872	TGGAACCGCGGCTAGGAGGAG	1	5	AT2G21187.1	175	AT2G21185.1	N/A	N/A	cis	HC	Distributed	516	1	516	612	1	516	0.0035461	0.00387597
873	ATTTAACGACGGAGGAAAGGG	1	5	AT2G21187.1	237	AT2G21185.1	N/A	N/A	cis	HC	Distributed	516	1	516	612	1	516	0.0035461	0.00387597
874	GAGGAAAGGGCTAAGAGGACGAGG	1	5	AT2G21187.1	248	AT2G21185.1	N/A	N/A	cis	HC	Distributed	516	1	516	612	1	516	0.0035461	0.00387597
875	GCCACGTAGATTGTATTAA	1	5	AT2G23460.1	2951	AT2G23470.1	N/A	N/A	cis	100nt	Distributed	3065	2925	3065	1797	1657	1797	0.00061703	0.0035461
876	ACGAGCGGCGCATTCTAACAA	1	5	AT2G23670.1	140	AT2G23672.1	N/A	N/A	cis	HC	Distributed	709	1	619	760	1	619	0.00953029	0.0113086
877	CGGCAGCGACGGTAGTGACGG	2	5	AT2G23670.1	223	AT2G23672.1	N/A	N/A	cis	HC	Distributed	709	1	619	760	1	619	0.00953029	0.0113086
878	AGAAAGAAACTGAAGAAAGCA	1	5	AT2G23670.1	291	AT2G23672.1	N/A	N/A	cis	HC	Distributed	709	1	619	760	1	619	0.00953029	0.0113086
879	TGGAGATCGTGAAAGAAGGCT	4	5	AT2G23670.1	325	AT2G23672.1	N/A	N/A	cis	HC	Distributed	709	1	619	760	1	619	0.00953029	0.0113086
880	TGGAGATCGTGAAAGAAGGCTT	1	5	AT2G23670.1	325	AT2G23672.1	N/A	N/A	cis	HC	Distributed	709	1	619	760	1	619	0.00953029	0.0113086
881	TGAAAGAAGGCTTTGAGACGG	2	5	AT2G23670.1	334	AT2G23672.1	N/A	N/A	cis	HC	Distributed	709	1	619	760	1	619	0.00953029	0.0113086
882	TTGAGACGGCGGAGAAAGGCG	1	5	AT2G23670.1	346	AT2G23672.1	N/A	N/A	cis	HC	Distributed	709	1	619	760	1	619	0.00953029	0.0113086
883	GAAAGGATTAGAAGCGGCGGAGAG	1	5	AT2G23670.1	380	AT2G23672.1	N/A	N/A	cis	HC	Distributed	709	1	619	760	1	619	0.00953029	0.0113086
884	AAAGGATTAGAAGCGGCGGAG	1	5	AT2G23670.1	381	AT2G23672.1	N/A	N/A	cis	HC	Distributed	709	1	619	760	1	619	0.00953029	0.0113086
885	AGGTGTAGAGACGGCAGAGAA	1	5	AT2G23670.1	404	AT2G23672.1	N/A	N/A	cis	HC	Distributed	709	1	619	760	1	619	0.00953029	0.0113086
886	TGTAGAGACGGCAGAGAAGGA	1	5	AT2G23670.1	407	AT2G23672.1	N/A	N/A	cis	HC	Distributed	709	1	619	760	1	619	0.00953029	0.0113086
887	AGAAGGAAATCGTGACGGCGG	1	5	AT2G23670.1	421	AT2G23672.1	N/A	N/A	cis	HC	Distributed	709	1	619	760	1	619	0.00953029	0.0113086
888	ATTGACACAAGCTGGAGCCGTCGT	1	5	AT2G23670.1	455	AT2G23672.1	N/A	N/A	cis	HC	Distributed	709	1	619	760	1	619	0.00953029	0.0113086
889	AGAGGCGCCGGTCAGCGAGAAC	1	5	AT2G23672.1	423	AT2G23670.1	N/A	N/A	cis	HC	Distributed	760	1	619	709	1	619	0.00953029	0.0113086
890	AGAAAGCGCGGGTTTGTTAGA	1	5	AT2G23672.1	447	AT2G23670.1	N/A	N/A	cis	HC	Distributed	760	1	619	709	1	619	0.00953029	0.0113086
891	TGGGCGGAAACGGAGAAGCAAC	1	5	AT2G24540.1	632	AT2G24545.1	N/A	N/A	cis	HC	Distributed	1253	210	922	899	1	713	0.00650558	0.00981767
892	TGTGTGTAACAGAAGGATGGGCGT	1	5	AT2G24540.1	758	AT2G24545.1	N/A	N/A	cis	HC	Distributed	1253	210	922	899	1	713	0.00650558	0.00981767
893	TGTAACAGAAGGATGGGCGTG	1	5	AT2G24540.1	762	AT2G24545.1	N/A	N/A	cis	HC	Distributed	1253	210	922	899	1	713	0.00650558	0.00981767
894	AAGTGTACGACTCCGACGAAGGCA	1	5	AT2G24540.1	809	AT2G24545.1	N/A	N/A	cis	HC	Distributed	1253	210	922	899	1	713	0.00650558	0.00981767
895	TACGACTCCGACGAAGGCACG	1	5	AT2G24540.1	814	AT2G24545.1	N/A	N/A	cis	HC	Distributed	1253	210	922	899	1	713	0.00650558	0.00981767
896	AGAGATGAGCGGTGGGATGAA	1	5	AT2G24540.1	840	AT2G24545.1	N/A	N/A	cis	HC	Distributed	1253	210	922	899	1	713	0.00650558	0.00981767
897	TGAAAGAAGGGTGGACGGGTG	1	5	AT2G24540.1	857	AT2G24545.1	N/A	N/A	cis	HC	Distributed	1253	210	922	899	1	713	0.00650558	0.00981767
898	AAAGAAGGGTGGACGGGTGTG	1	5	AT2G24540.1	859	AT2G24545.1	N/A	N/A	cis	HC	Distributed	1253	210	922	899	1	713	0.00650558	0.00981767
899	ACAGGCTGTTTGTGATCTCGG	2	5	AT2G24540.1	896	AT2G24545.1	N/A	N/A	cis	HC	Distributed	1253	210	922	899	1	713	0.00650558	0.00981767
900	TTTGTGATCTCGGAGCACGGTG	2	5	AT2G24540.1	904	AT2G24545.1	N/A	N/A	cis	HC	Distributed	1253	210	922	899	1	713	0.00650558	0.00981767
901	TCTCGGAGCACGGTGATTTTC	1	5	AT2G24540.1	911	AT2G24545.1	N/A	N/A	cis	HC	Distributed	1253	210	922	899	1	713	0.00650558	0.00981767
902	ACGATTCGTTAGAGCAGTGTA	1	5	AT2G24545.1	380	AT2G24540.1	N/A	N/A	cis	HC	Distributed	899	1	713	1253	210	922	0.00650558	0.00981767
903	TTGGTGAAAGAGTTTGGCATG	1	5	AT2G24545.1	498	AT2G24540.1	N/A	N/A	cis	HC	Distributed	899	1	713	1253	210	922	0.00650558	0.00981767
904	TAAGGAGAAGAGATAGAAAGA	1	5	AT2G24545.1	609	AT2G24540.1	N/A	N/A	cis	HC	Distributed	899	1	713	1253	210	922	0.00650558	0.00981767
905	AAGTCTCCACCCATCGAAGGA	1	3	AT2G25011.1	46	AT2G25015.1	CTTCGATGGGTGGAGACTTGC	139	cis	HC	Distributed	337	1	202	1716	1	202	0.0136386	0.0148515
906	AGTCTCCACCCATCGAAGGAA	1	5	AT2G25011.1	47	AT2G25015.1	N/A	N/A	cis	HC	Distributed	337	1	202	1716	1	202	0.0136386	0.0148515
907	TCCACCCATCGAAGGAAACAC	2	5	AT2G25011.1	51	AT2G25015.1	N/A	N/A	cis	HC	Distributed	337	1	202	1716	1	202	0.0136386	0.0148515
908	AGCATAGCTCCATATCCTTCA	1	5	AT2G25011.1	117	AT2G25015.1	N/A	N/A	cis	HC	Distributed	337	1	202	1716	1	202	0.0136386	0.0148515
909	CTTCGATGGGTGGAGACTTGC	1	3	AT2G25015.1	139	AT2G25011.1	AAGTCTCCACCCATCGAAGGA	46	cis	HC	Site-specific	1716	1	202	337	1	202	0.0136386	0.0148515
910	TGGAGACTTGCAAACACGAAA	1	5	AT2G25015.1	149	AT2G25011.1	N/A	N/A	cis	HC	Site-specific	1716	1	202	337	1	202	0.0136386	0.0148515
911	TTGTAAGAAGAATAAAGAGTATG	2	5	AT2G26880.1	389	AT2G26882.1	N/A	N/A	cis	HC	Distributed	1194	79	655	684	108	684	0.000532481	0.000866551
912	GCAGTGGTGGAGGAAGTCGTGGA	1	5	AT2G27389.1	319	AT2G27390.1	N/A	N/A	cis	HC	Distributed	788	191	595	405	1	405	0.00335289	0.0037037
913	ACTAGAGGTGGAGGACAACAA	1	5	AT2G27389.1	498	AT2G27390.1	N/A	N/A	cis	HC	Distributed	788	191	595	405	1	405	0.00335289	0.0037037
914	TTCCAGGCGGCAGATTTCCAAG	1	5	AT2G27389.1	529	AT2G27390.1	N/A	N/A	cis	HC	Distributed	788	191	595	405	1	405	0.00335289	0.0037037
915	AGGTTGGTGGAAACTTAATACGGA	2	5	AT2G27870.1	453	AT4G03300.1	N/A	N/A	cis	100nt	Site-specific	945	437	597	3858	228	388	0.062461	0.0496894
916	GTTGGTGGAAACTTAATACGGATG	1	5	AT2G27870.1	455	AT4G03300.1	N/A	N/A	cis	100nt	Site-specific	945	437	597	3858	228	388	0.062461	0.0496894
917	TTGGTGGAAACTTAATACGGAT	1	5	AT2G27870.1	456	AT4G03300.1	N/A	N/A	cis	100nt	Site-specific	945	437	597	3858	228	388	0.062461	0.0496894
918	TGGTGGAAACTTAATACGGATGGG	3	5	AT2G27870.1	457	AT4G03300.1	N/A	N/A	cis	100nt	Site-specific	945	437	597	3858	228	388	0.062461	0.0496894
919	GTGGAAACTTAATACGGATGGGGC	1	5	AT2G27870.1	459	AT4G03300.1	N/A	N/A	cis	100nt	Site-specific	945	437	597	3858	228	388	0.062461	0.0496894
920	AACTTAATACGGATGGGGCTTCCA	1	5	AT2G27870.1	464	AT4G03300.1	N/A	N/A	cis	100nt	Site-specific	945	437	597	3858	228	388	0.062461	0.0496894
921	ATACGGATGGGGCTTCCAGAGGTA	4	5	AT2G27870.1	470	AT4G03300.1	N/A	N/A	cis	100nt	Site-specific	945	437	597	3858	228	388	0.062461	0.0496894
922	TACGGATGGGGCTTCCAGAGGTAA	1	5	AT2G27870.1	471	AT4G03300.1	N/A	N/A	cis	100nt	Site-specific	945	437	597	3858	228	388	0.062461	0.0496894
923	ATGGGGCTTCCAGAGGTAATCCGG	1	5	AT2G27870.1	476	AT4G03300.1	N/A	N/A	cis	100nt	Site-specific	945	437	597	3858	228	388	0.062461	0.0496894
924	AGAGGTAATCCGGGTTTAGCGTCT	1	5	AT2G27870.1	487	AT4G03300.1	N/A	N/A	cis	100nt	Site-specific	945	437	597	3858	228	388	0.062461	0.0496894
925	GGTTTAGCGTCTGCTGGTGGTGTG	2	5	AT2G27870.1	499	AT4G03300.1	N/A	N/A	cis	100nt	Site-specific	945	437	597	3858	228	388	0.062461	0.0496894
926	TTAGCGTCTGCTGGTGGTGTGCTA	1	5	AT2G27870.1	502	AT4G03300.1	N/A	N/A	cis	100nt	Site-specific	945	437	597	3858	228	388	0.062461	0.0496894
927	TAGCGTCTGCTGGTGGTGTGCTA	1	5	AT2G27870.1	503	AT4G03300.1	N/A	N/A	cis	100nt	Site-specific	945	437	597	3858	228	388	0.062461	0.0496894
928	TGAGGAAGGAGCTTGGAGAGG	1	5	AT2G27870.1	531	AT4G03300.1	N/A	N/A	cis	100nt	Site-specific	945	437	597	3858	228	388	0.062461	0.0496894
929	TCTTGGTGGTGGTGGTGCAGG	1	5	AT2G28670.1	583	AT2G28671.1	N/A	N/A	cis	HC	Distributed	1532	1	1532	1834	57	1588	0.00237671	0.0022846
930	TCTTGGTGGTGGTGGTGCAGG	1	5	AT2G28670.1	616	AT2G28671.1	N/A	N/A	cis	HC	Distributed	1532	1	1532	1834	57	1588	0.00237671	0.0022846
931	ACAGGATCTAGCGGGACGCAG	1	5	AT2G28670.1	1319	AT2G28671.1	N/A	N/A	cis	HC	Distributed	1532	1	1532	1834	57	1588	0.00237671	0.0022846
932	AAGAGCTGAACCAGAACCTGC	1	5	AT2G28671.1	904	AT2G28670.1	N/A	N/A	cis	HC	Distributed	1834	57	1588	1532	1	1532	0.00237671	0.0022846
933	CCACCAAGAGCTGGACCGGCA	1	5	AT2G28671.1	1028	AT2G28670.1	N/A	N/A	cis	HC	Distributed	1834	57	1588	1532	1	1532	0.00237671	0.0022846
934	CCACCAAGAGCTGGACCGGCA	1	5	AT2G28671.1	1058	AT2G28670.1	N/A	N/A	cis	HC	Distributed	1834	57	1588	1532	1	1532	0.00237671	0.0022846
935	AAGAGCTGAACCGGTACCTGCA	1	5	AT2G28671.1	1123	AT2G28670.1	N/A	N/A	cis	HC	Distributed	1834	57	1588	1532	1	1532	0.00237671	0.0022846
936	ATGGGTTTGAGATGGAGGGGCA	1	5	AT2G30360.1	1371	AT2G30362.1	N/A	N/A	cis	HC	Distributed	1856	164	1484	1512	1	1321	0.000296912	0.000378501
937	AATGTGCAAGGCCGGTCAGTTT	1	5	AT2G30600.5	2763	AT2G30615.1	N/A	N/A	cis	100nt	Distributed	3134	2705	3134	1502	903	1332	0.00301984	0.00116279
938	TGAATCTGTTAACGGCGTTTTC	1	5	AT2G31150.1	44	AT2G31141.1	N/A	N/A	cis	100nt	Distributed	2049	1	160	528	1	160	0.00776096	0.003125
939	AGTTTATTGAAGATGTGTGGA	1	5	AT2G31750.1	1215	AT2G31751.1	N/A	N/A	cis	100nt	Distributed	1603	921	1603	1850	1168	1850	0.00115841	0.000732064
940	GTCCCAGATCAAGCACTAG	1	5	AT2G31880.1	1934	AT2G31890.1	N/A	N/A	cis	100nt	Distributed	2084	1607	2084	2668	2191	2668	0.000420875	0.00104603
941	TTGGCAGGTGGATCAGTTGGT	1	5	AT2G32180.1	330	AT2G32179.1	N/A	N/A	cis	HC	Distributed	628	229	628	1004	94	493	0.000612745	0.00125
942	TTGGCAGGTGGATCAGTTGGT	1	5	AT2G32650.1	336	AT2G32645.1	N/A	N/A	cis	HC	Distributed	636	223	636	1376	963	1376	0.000497018	0.00120773
943	TTCAAAACTTGGAGCATATAGA	1	5	AT2G33050.1	923	AT2G33051.1	N/A	N/A	cis	HC	Distributed	2529	168	1234	2072	1006	2072	0.000217344	0.000468604
944	ATCGAGTGCTGTTTGATTTGA	1	5	AT2G33390.1	1025	AT2G33400.1	N/A	N/A	cis	100nt	Distributed	1140	728	1140	1573	1161	1573	0.000368596	0.00121065
945	GAGGGAGGAGAACGGGAGGCT	1	5	AT2G35738.1	734	AT2G35740.1	N/A	N/A	cis	100nt	Distributed	1075	670	1075	1743	861	1266	0.000354862	0.00123153
946	TCGCTCTGTTCAAGAAGATTT	1	5	AT2G35860.1	621	AT2G35859.1	N/A	N/A	cis	HC	Distributed	1746	1	1338	1764	1	1338	0.000854701	0.000747384
947	TCGGATTTCAGTTCAGGGTAT	1	5	AT2G35860.1	1263	AT2G35859.1	N/A	N/A	cis	HC	Distributed	1746	1	1338	1764	1	1338	0.000854701	0.000747384
948	TACATAGATGGCTGCTTACTT	1	5	AT2G35940.1	319	AT2G35945.1	N/A	N/A	cis	HC	Distributed	2706	261	1158	898	1	898	0.00887902	0.0155902
949	ATAGATGGCTGCTTACTTTCA	2	5	AT2G35940.1	322	AT2G35945.1	N/A	N/A	cis	HC	Distributed	2706	261	1158	898	1	898	0.00887902	0.0155902
950	TAGATGGCTGCTTACTTTCAC	2	5	AT2G35940.1	323	AT2G35945.1	N/A	N/A	cis	HC	Distributed	2706	261	1158	898	1	898	0.00887902	0.0155902
951	TGGCTGCTTACTTTCACGGAA	1	5	AT2G35940.1	327	AT2G35945.1	N/A	N/A	cis	HC	Distributed	2706	261	1158	898	1	898	0.00887902	0.0155902
952	TTCCCACGCGCCGCAGCCAAA	1	5	AT2G35940.1	535	AT2G35945.1	N/A	N/A	cis	HC	Distributed	2706	261	1158	898	1	898	0.00887902	0.0155902
953	TCTCAGGTCACGAAGCTGCTT	1	5	AT2G35940.1	585	AT2G35945.1	N/A	N/A	cis	HC	Distributed	2706	261	1158	898	1	898	0.00887902	0.0155902
954	TCACGAAGCTGCTTCCATTAC	1	5	AT2G35940.1	592	AT2G35945.1	N/A	N/A	cis	HC	Distributed	2706	261	1158	898	1	898	0.00887902	0.0155902
955	TATTCACGTCGGATTCGGGTC	2	5	AT2G35940.1	802	AT2G35945.1	N/A	N/A	cis	HC	Distributed	2706	261	1158	898	1	898	0.00887902	0.0155902
956	TACAGGATCGGGGGTAACAAA	1	5	AT2G35940.1	859	AT2G35945.1	N/A	N/A	cis	HC	Distributed	2706	261	1158	898	1	898	0.00887902	0.0155902
957	AGGATCGGGGGTAACAAACGG	1	5	AT2G35940.1	862	AT2G35945.1	N/A	N/A	cis	HC	Distributed	2706	261	1158	898	1	898	0.00887902	0.0155902
958	TCGGGGGTAACAAACGGTATA	2	5	AT2G35940.1	866	AT2G35945.1	N/A	N/A	cis	HC	Distributed	2706	261	1158	898	1	898	0.00887902	0.0155902
959	ACAAACGGTATAGCTAATCTTG	1	5	AT2G35940.1	875	AT2G35945.1	N/A	N/A	cis	HC	Distributed	2706	261	1158	898	1	898	0.00887902	0.0155902
960	TCCAAGTACTTGAAGGCAGCA	1	5	AT2G35940.1	902	AT2G35945.1	N/A	N/A	cis	HC	Distributed	2706	261	1158	898	1	898	0.00887902	0.0155902
961	TCGAAAAAGGGTAGTTGCGGAA	1	5	AT2G35940.1	992	AT2G35945.1	N/A	N/A	cis	HC	Distributed	2706	261	1158	898	1	898	0.00887902	0.0155902
962	AAGGGTAGTTGCGGAAATGAT	1	5	AT2G35940.1	998	AT2G35945.1	N/A	N/A	cis	HC	Distributed	2706	261	1158	898	1	898	0.00887902	0.0155902
963	AACGTCCGGTGGAGCTAGGCAC	1	5	AT2G35940.1	1089	AT2G35945.1	N/A	N/A	cis	HC	Distributed	2706	261	1158	898	1	898	0.00887902	0.0155902
964	TCGGAATCAGCGTTGACTACT	1	5	AT2G35945.1	199	AT2G35940.1	N/A	N/A	cis	HC	Distributed	898	1	898	2706	261	1158	0.00887902	0.0155902
965	TCCGACGTGAATAGGCTGGTG	1	5	AT2G35945.1	345	AT2G35940.1	N/A	N/A	cis	HC	Distributed	898	1	898	2706	261	1158	0.00887902	0.0155902
966	TTGCTGCTGCTGTTGAGACGA	1	5	AT2G35945.1	384	AT2G35940.1	N/A	N/A	cis	HC	Distributed	898	1	898	2706	261	1158	0.00887902	0.0155902
967	TGCTGCTGTTGAGACGAGAGGGTT	1	5	AT2G35945.1	388	AT2G35940.1	N/A	N/A	cis	HC	Distributed	898	1	898	2706	261	1158	0.00887902	0.0155902
968	TGCTGTTGAGACGAGAGGGTT	1	5	AT2G35945.1	391	AT2G35940.1	N/A	N/A	cis	HC	Distributed	898	1	898	2706	261	1158	0.00887902	0.0155902
969	GAGACTGTACTGCACGCGCGGAGG	1	5	AT2G35945.1	489	AT2G35940.1	N/A	N/A	cis	HC	Distributed	898	1	898	2706	261	1158	0.00887902	0.0155902
970	AGACTGTACTGCACGCGCGGA	2	5	AT2G35945.1	490	AT2G35940.1	N/A	N/A	cis	HC	Distributed	898	1	898	2706	261	1158	0.00887902	0.0155902
971	TACGGAGATGTTGTCGGCGGC	2	5	AT2G35945.1	525	AT2G35940.1	N/A	N/A	cis	HC	Distributed	898	1	898	2706	261	1158	0.00887902	0.0155902
972	TTCGTGACCTGAGAGTGGTAT	1	5	AT2G35945.1	561	AT2G35940.1	N/A	N/A	cis	HC	Distributed	898	1	898	2706	261	1158	0.00887902	0.0155902
973	TTCGTGACCTGAGAGTGGTATT	1	5	AT2G35945.1	561	AT2G35940.1	N/A	N/A	cis	HC	Distributed	898	1	898	2706	261	1158	0.00887902	0.0155902
974	GTTTGTGTTTGTGTTGTTGTT	1	5	AT2G35945.1	660	AT2G35940.1	N/A	N/A	cis	HC	Distributed	898	1	898	2706	261	1158	0.00887902	0.0155902
975	AGACCACCGTCGGATCCGGCA	1	5	AT2G35945.1	775	AT2G35940.1	N/A	N/A	cis	HC	Distributed	898	1	898	2706	261	1158	0.00887902	0.0155902
976	TCCGTGAAAGTAAGCAGCCAT	1	5	AT2G35945.1	813	AT2G35940.1	N/A	N/A	cis	HC	Distributed	898	1	898	2706	261	1158	0.00887902	0.0155902
977	TCCGTGAAAGTAAGCAGCCATC	1	5	AT2G35945.1	813	AT2G35940.1	N/A	N/A	cis	HC	Distributed	898	1	898	2706	261	1158	0.00887902	0.0155902
978	TTTCGGAGAAAGCGCGGATGAT	1	5	AT2G36030.1	72	AT2G36026.1	N/A	N/A	cis	HC	Distributed	213	1	213	552	295	507	0.00261438	0.00469484
979	TTCGGAGAAAGCGCGGATGATG	1	5	AT2G36030.1	73	AT2G36026.1	N/A	N/A	cis	HC	Distributed	213	1	213	552	295	507	0.00261438	0.00469484
980	AGGAGTAGACAAAGCAGAGAG	1	5	AT2G36790.1	817	AT2G36792.1	N/A	N/A	cis	HC	Distributed	1677	383	1512	1490	1	1130	0.00473634	0.0039823
981	AGTGGTTCTCGGAAAGCGGCTT	1	5	AT2G36790.1	1041	AT2G36792.1	N/A	N/A	cis	HC	Distributed	1677	383	1512	1490	1	1130	0.00473634	0.0039823
982	TAAAGAAGGAGTGAAGAAGGC	1	5	AT2G36790.1	1342	AT2G36792.1	N/A	N/A	cis	HC	Distributed	1677	383	1512	1490	1	1130	0.00473634	0.0039823
983	AAAGAAGGAGTGAAGAAGGCA	1	5	AT2G36790.1	1343	AT2G36792.1	N/A	N/A	cis	HC	Distributed	1677	383	1512	1490	1	1130	0.00473634	0.0039823
984	CAGTGGAAGAACTAATGGGTG	1	5	AT2G36790.1	1362	AT2G36792.1	N/A	N/A	cis	HC	Distributed	1677	383	1512	1490	1	1130	0.00473634	0.0039823
985	AAGGCTGTGGAAGAAGGAGGC	1	5	AT2G36790.1	1442	AT2G36792.1	N/A	N/A	cis	HC	Distributed	1677	383	1512	1490	1	1130	0.00473634	0.0039823
986	AAGGCTGTGGAAGAAGGAGGCTC	1	5	AT2G36790.1	1442	AT2G36792.1	N/A	N/A	cis	HC	Distributed	1677	383	1512	1490	1	1130	0.00473634	0.0039823
987	AAGGATAAGCATTTGAGGGGA	2	5	AT2G36792.1	387	AT2G36790.1	N/A	N/A	cis	HC	Distributed	1490	1	1130	1677	383	1512	0.00473634	0.0039823
988	AAGGATAAGCATTTGAGGGGACCA	1	5	AT2G36792.1	387	AT2G36790.1	N/A	N/A	cis	HC	Distributed	1490	1	1130	1677	383	1512	0.00473634	0.0039823
989	TGGCATACGCAGGTTCGAGCTC	1	5	AT2G36792.1	764	AT2G36790.1	N/A	N/A	cis	HC	Distributed	1490	1	1130	1677	383	1512	0.00473634	0.0039823
990	ATTGTCCAAGATCTCACGGTT	1	5	AT2G36792.1	957	AT2G36790.1	N/A	N/A	cis	HC	Distributed	1490	1	1130	1677	383	1512	0.00473634	0.0039823
991	CGAAGCTTGCGGAGAGGACGAT	1	5	AT2G37362.1	450	AT2G37360.1	N/A	N/A	cis	HC	Distributed	2292	1	2234	2479	1	2234	0.000419199	0.000447628
992	TGGATTGAGAGAGGACGTA	1	5	AT2G37362.1	492	AT2G37360.1	N/A	N/A	cis	HC	Distributed	2292	1	2234	2479	1	2234	0.000419199	0.000447628
993	TTTTCTTAGTCCTACTTCCTT	1	5	AT2G37920.1	1174	AT2G37910.1	N/A	N/A	cis	HC	Distributed	1398	1005	1398	699	182	575	0.00143062	0.00126904
994	TCTCAATCAACAGAACTATGTGCA	2	5	AT2G41590.1	1281	AT2G41600.5	N/A	N/A	cis	100nt	Site-specific	1646	1278	1430	809	657	809	0.0244399	0.0653595
995	AACAGAACTATGTGCAAAGATCAG	2	5	AT2G41590.1	1289	AT2G41600.5	N/A	N/A	cis	100nt	Site-specific	1646	1278	1430	809	657	809	0.0244399	0.0653595
996	ACAGAACTATGTGCAAAGATCAGG	2	5	AT2G41590.1	1290	AT2G41600.5	N/A	N/A	cis	100nt	Site-specific	1646	1278	1430	809	657	809	0.0244399	0.0653595
997	AGAACTATGTGCAAAGATCAGGAG	3	5	AT2G41590.1	1292	AT2G41600.5	N/A	N/A	cis	100nt	Site-specific	1646	1278	1430	809	657	809	0.0244399	0.0653595
998	AACTATGTGCAAAGATCAGGAGGG	2	5	AT2G41590.1	1294	AT2G41600.5	N/A	N/A	cis	100nt	Site-specific	1646	1278	1430	809	657	809	0.0244399	0.0653595
999	ACTATGTGCAAAGATCAGGAGGG	2	5	AT2G41590.1	1295	AT2G41600.5	N/A	N/A	cis	100nt	Site-specific	1646	1278	1430	809	657	809	0.0244399	0.0653595
1000	ACTATGTGCAAAGATCAGGAGGGA	1	5	AT2G41590.1	1295	AT2G41600.5	N/A	N/A	cis	100nt	Site-specific	1646	1278	1430	809	657	809	0.0244399	0.0653595
1001	TATGTGCAAAGATCAGGAGGGATA	1	5	AT2G41590.1	1297	AT2G41600.5	N/A	N/A	cis	100nt	Site-specific	1646	1278	1430	809	657	809	0.0244399	0.0653595
1002	AAAGATCAGGAGGGATACTGAAAC	1	5	AT2G41590.1	1304	AT2G41600.5	N/A	N/A	cis	100nt	Site-specific	1646	1278	1430	809	657	809	0.0244399	0.0653595
1003	TACTGAAACCTCCGAAGAAACGCT	4	5	AT2G41590.1	1319	AT2G41600.5	N/A	N/A	cis	100nt	Site-specific	1646	1278	1430	809	657	809	0.0244399	0.0653595
1004	TGAAACCTCCGAAGAAACGCT	1	5	AT2G41590.1	1322	AT2G41600.5	N/A	N/A	cis	100nt	Site-specific	1646	1278	1430	809	657	809	0.0244399	0.0653595
1005	GAAGAAACGCTAAACACTCTACCA	1	5	AT2G41590.1	1332	AT2G41600.5	N/A	N/A	cis	100nt	Site-specific	1646	1278	1430	809	657	809	0.0244399	0.0653595
1006	AAGCAGCTTCAAGATACTCCT	1	5	AT2G41590.1	1397	AT2G41600.5	N/A	N/A	cis	100nt	Site-specific	1646	1278	1430	809	657	809	0.0244399	0.0653595
1007	AAGCAGCTTCAAGATACTCCTTTT	1	5	AT2G41590.1	1397	AT2G41600.5	N/A	N/A	cis	100nt	Site-specific	1646	1278	1430	809	657	809	0.0244399	0.0653595
1008	ACTCCTTTTGGATTGAAGACTGCA	4	5	AT2G41590.1	1412	AT2G41600.5	N/A	N/A	cis	100nt	Site-specific	1646	1278	1430	809	657	809	0.0244399	0.0653595
1009	AACCTGCAGACTTCAATCCAAAAA	1	5	AT2G41600.5	698	AT2G41590.1	N/A	N/A	cis	100nt	Site-specific	809	657	809	1646	1278	1430	0.0244399	0.0653595
1010	AAAAAAACAGAAGTTGGTAGAGTG	1	5	AT2G41600.5	718	AT2G41590.1	N/A	N/A	cis	100nt	Site-specific	809	657	809	1646	1278	1430	0.0244399	0.0653595
1011	AAAAACAGAAGTTGGTAGAGTGTT	1	5	AT2G41600.5	720	AT2G41590.1	N/A	N/A	cis	100nt	Site-specific	809	657	809	1646	1278	1430	0.0244399	0.0653595
1012	AACAGAAGTTGGTAGAGTGTTTAG	1	5	AT2G41600.5	723	AT2G41590.1	N/A	N/A	cis	100nt	Site-specific	809	657	809	1646	1278	1430	0.0244399	0.0653595
1013	CAGAAGTTGGTAGAGTGTTTAG	1	5	AT2G41600.5	725	AT2G41590.1	N/A	N/A	cis	100nt	Site-specific	809	657	809	1646	1278	1430	0.0244399	0.0653595
1014	AGAAGTTGGTAGAGTGTTTAGCGT	10	5	AT2G41600.5	726	AT2G41590.1	N/A	N/A	cis	100nt	Site-specific	809	657	809	1646	1278	1430	0.0244399	0.0653595
1015	AGTATCCCTCCTGATCTTTGCACA	3	5	AT2G41600.5	765	AT2G41590.1	N/A	N/A	cis	100nt	Site-specific	809	657	809	1646	1278	1430	0.0244399	0.0653595
1016	ACTTTGGAATGAGACAGGCAATAC	1	5	AT2G42247.1	1242	AT2G42250.1	N/A	N/A	cis	HC	Distributed	1558	681	1558	1685	25	902	0.00123343	0.00170843
1017	ATGAAGAAGCTGTGCATGACTA	1	5	AT2G42250.1	546	AT2G42247.1	N/A	N/A	cis	HC	Distributed	1685	25	902	1558	681	1558	0.00123343	0.00170843
1018	AACGGGAAGAAGTTAGTGGCTG	1	5	AT2G42250.1	864	AT2G42247.1	N/A	N/A	cis	HC	Distributed	1685	25	902	1558	681	1558	0.00123343	0.00170843
1019	TCTCGAGAGCTTACATAGACA	1	5	AT2G42270.1	6879	AT2G42280.1	N/A	N/A	cis	100nt	Distributed	6906	6758	6906	1679	1531	1679	0.000582411	0.0033557
1020	CCAAGGAGGATCAACGGCCTT	1	5	AT2G42780.1	981	AT2G42790.1	N/A	N/A	cis	100nt	Distributed	1231	894	1231	3249	1904	2241	0.00111607	0.00295858
1021	TGTCTGGTGGCTGCATTTTTT	1	5	AT2G42790.1	2090	AT2G42780.1	N/A	N/A	cis	100nt	Distributed	3249	1904	2241	1231	894	1231	0.00111607	0.00295858
1022	AATTTGTGAGGAGTTTGTGAGTTT	1	5	AT2G42920.1	3872	AT2G42940.1	N/A	N/A	cis	HC	Distributed	4026	3084	4016	1203	1	933	0.000191241	0.000535906
1023	CTAGCTTTGGAGTGTTTGGTC	1	5	AT2G44130.1	200	AT2G44140.1	N/A	N/A	cis	HC	Distributed	1445	1	1445	3221	1664	3108	0.00535791	0.00795848
1024	TGCTTCAGGACGCCGGGAAGA	1	5	AT2G44130.1	555	AT2G44140.1	N/A	N/A	cis	HC	Distributed	1445	1	1445	3221	1664	3108	0.00535791	0.00795848
1025	TTGGGATCCGGAGACGTTACA	2	5	AT2G44130.1	592	AT2G44140.1	N/A	N/A	cis	HC	Distributed	1445	1	1445	3221	1664	3108	0.00535791	0.00795848
1026	TTGGGATCCGGAGACGTTACAG	1	5	AT2G44130.1	592	AT2G44140.1	N/A	N/A	cis	HC	Distributed	1445	1	1445	3221	1664	3108	0.00535791	0.00795848
1027	TGACGGAAGGAAGAGACGAATG	1	5	AT2G44130.1	822	AT2G44140.1	N/A	N/A	cis	HC	Distributed	1445	1	1445	3221	1664	3108	0.00535791	0.00795848
1028	TGCTGAGCGGTTACGGAACGG	2	5	AT2G44130.1	882	AT2G44140.1	N/A	N/A	cis	HC	Distributed	1445	1	1445	3221	1664	3108	0.00535791	0.00795848
1029	AGAAATTTACGATCCAGCGACA	1	5	AT2G44130.1	931	AT2G44140.1	N/A	N/A	cis	HC	Distributed	1445	1	1445	3221	1664	3108	0.00535791	0.00795848
1030	TGAACGTCGATGGGAAACTAA	1	5	AT2G44130.1	1075	AT2G44140.1	N/A	N/A	cis	HC	Distributed	1445	1	1445	3221	1664	3108	0.00535791	0.00795848
1031	GCTTAGGAGGTGAATCGGTGG	1	5	AT2G44130.1	1173	AT2G44140.1	N/A	N/A	cis	HC	Distributed	1445	1	1445	3221	1664	3108	0.00535791	0.00795848
1032	TAGGAGGTGAATCGGTGGTAA	1	5	AT2G44130.1	1176	AT2G44140.1	N/A	N/A	cis	HC	Distributed	1445	1	1445	3221	1664	3108	0.00535791	0.00795848
1033	ATCGGTGGTAATGATTGGCGG	1	5	AT2G44130.1	1186	AT2G44140.1	N/A	N/A	cis	HC	Distributed	1445	1	1445	3221	1664	3108	0.00535791	0.00795848
1034	TCGGTGGTAATGATTGGCGGT	1	5	AT2G44130.1	1187	AT2G44140.1	N/A	N/A	cis	HC	Distributed	1445	1	1445	3221	1664	3108	0.00535791	0.00795848
1035	TCGGTGGTAATGATTGGCGGTA	1	5	AT2G44130.1	1187	AT2G44140.1	N/A	N/A	cis	HC	Distributed	1445	1	1445	3221	1664	3108	0.00535791	0.00795848
1036	AGAGAGAGTGAAGGTGAAGGTG	1	5	AT2G44130.1	1211	AT2G44140.1	N/A	N/A	cis	HC	Distributed	1445	1	1445	3221	1664	3108	0.00535791	0.00795848
1037	TGAAGGTGAAGGAGGAGTGAT	2	5	AT2G44130.1	1225	AT2G44140.1	N/A	N/A	cis	HC	Distributed	1445	1	1445	3221	1664	3108	0.00535791	0.00795848
1038	AGGAGTGATGATGAAGATGACGAC	1	5	AT2G44130.1	1237	AT2G44140.1	N/A	N/A	cis	HC	Distributed	1445	1	1445	3221	1664	3108	0.00535791	0.00795848
1039	AGTGATGATGAAGATGACGAC	1	5	AT2G44130.1	1240	AT2G44140.1	N/A	N/A	cis	HC	Distributed	1445	1	1445	3221	1664	3108	0.00535791	0.00795848
1040	ATGAAGATGACGACTGAGAAG	1	5	AT2G44130.1	1247	AT2G44140.1	N/A	N/A	cis	HC	Distributed	1445	1	1445	3221	1664	3108	0.00535791	0.00795848
1041	AGAAGAAAATGGGAAAATGGA	2	5	AT2G44130.1	1263	AT2G44140.1	N/A	N/A	cis	HC	Distributed	1445	1	1445	3221	1664	3108	0.00535791	0.00795848
1042	GAAGAAAATGGGAAAATGGAG	1	5	AT2G44130.1	1264	AT2G44140.1	N/A	N/A	cis	HC	Distributed	1445	1	1445	3221	1664	3108	0.00535791	0.00795848
1043	TCAGTCGTCATCTTCATCATC	1	5	AT2G44140.1	1846	AT2G44130.1	N/A	N/A	cis	HC	Distributed	3221	1664	3108	1445	1	1445	0.00535791	0.00795848
1044	TCTTTCTCGACGTCGTACACC	1	5	AT2G44140.1	2311	AT2G44130.1	N/A	N/A	cis	HC	Distributed	3221	1664	3108	1445	1	1445	0.00535791	0.00795848
1045	AAGCGTTTTTCTGATCGTCGT	1	5	AT2G44140.1	2345	AT2G44130.1	N/A	N/A	cis	HC	Distributed	3221	1664	3108	1445	1	1445	0.00535791	0.00795848
1046	AGCGTTTTTCTGATCGTCGTG	1	5	AT2G44140.1	2346	AT2G44130.1	N/A	N/A	cis	HC	Distributed	3221	1664	3108	1445	1	1445	0.00535791	0.00795848
1047	GTTAGCGGTTGAACGAGGCAG	1	5	AT2G44140.1	2749	AT2G44130.1	N/A	N/A	cis	HC	Distributed	3221	1664	3108	1445	1	1445	0.00535791	0.00795848
1048	AAGTTGGAAGTTCGTTTGTGATAG	1	5	AT2G45245.1	71	AT2G45380.1	N/A	N/A	cis	100nt	Site-specific	386	68	203	1645	1	136	0.0206795	0.113971
1049	TTTGTGATAGGATCTAAACAAGT	1	5	AT2G45245.1	85	AT2G45380.1	N/A	N/A	cis	100nt	Site-specific	386	68	203	1645	1	136	0.0206795	0.113971
1050	TTGTGATAGGATCTAAACAAGT	1	5	AT2G45245.1	86	AT2G45380.1	N/A	N/A	cis	100nt	Site-specific	386	68	203	1645	1	136	0.0206795	0.113971
1051	TGTGATAGGATCTAAACAA	1	5	AT2G45245.1	87	AT2G45380.1	N/A	N/A	cis	100nt	Site-specific	386	68	203	1645	1	136	0.0206795	0.113971
1052	GATAGGATCTAAACAAGTAT	1	5	AT2G45245.1	90	AT2G45380.1	N/A	N/A	cis	100nt	Site-specific	386	68	203	1645	1	136	0.0206795	0.113971
1053	ATTCCCCTGTATCTTCAACAACCT	4	5	AT2G45245.1	152	AT2G45380.1	N/A	N/A	cis	100nt	Site-specific	386	68	203	1645	1	136	0.0206795	0.113971
1054	ATCTTCAACAACCTCGTCTTCCA	2	5	AT2G45245.1	162	AT2G45380.1	N/A	N/A	cis	100nt	Site-specific	386	68	203	1645	1	136	0.0206795	0.113971
1055	TTCAACAACCTCGTCTTCCAAAAC	1	5	AT2G45245.1	165	AT2G45380.1	N/A	N/A	cis	100nt	Site-specific	386	68	203	1645	1	136	0.0206795	0.113971
1056	AACAACCTCGTCTTCCAAAAC	1	5	AT2G45245.1	168	AT2G45380.1	N/A	N/A	cis	100nt	Site-specific	386	68	203	1645	1	136	0.0206795	0.113971
1057	TGGGATCTTCATCGTAGAAGGA	1	5	AT2G45310.1	1015	AT2G45315.1	N/A	N/A	cis	HC	Distributed	1962	594	1730	1448	1	1137	0.0129032	0.00879507
1058	TTCAAGATCGTCTCCTTCACA	1	5	AT2G45310.1	1070	AT2G45315.1	N/A	N/A	cis	HC	Distributed	1962	594	1730	1448	1	1137	0.0129032	0.00879507
1059	AAGATAAAACAGATCAACCGG	1	5	AT2G45310.1	1284	AT2G45315.1	N/A	N/A	cis	HC	Distributed	1962	594	1730	1448	1	1137	0.0129032	0.00879507
1060	ACAGATCAACCGGCGAGTTTA	1	5	AT2G45310.1	1292	AT2G45315.1	N/A	N/A	cis	HC	Distributed	1962	594	1730	1448	1	1137	0.0129032	0.00879507
1061	TAAAAAAGCCGGCGAAGAGAT	1	5	AT2G45310.1	1324	AT2G45315.1	N/A	N/A	cis	HC	Distributed	1962	594	1730	1448	1	1137	0.0129032	0.00879507
1062	AAGAGATCGCACATACCTACAA	1	5	AT2G45310.1	1338	AT2G45315.1	N/A	N/A	cis	HC	Distributed	1962	594	1730	1448	1	1137	0.0129032	0.00879507
1063	TGGACCTTGGGGAAGACCAGA	1	5	AT2G45310.1	1408	AT2G45315.1	N/A	N/A	cis	HC	Distributed	1962	594	1730	1448	1	1137	0.0129032	0.00879507
1064	TCGGCGAATCACGGAACGGTG	1	5	AT2G45310.1	1490	AT2G45315.1	N/A	N/A	cis	HC	Distributed	1962	594	1730	1448	1	1137	0.0129032	0.00879507
1065	AAGGGATGTTTAGCGGCGCTA	2	5	AT2G45310.1	1544	AT2G45315.1	N/A	N/A	cis	HC	Distributed	1962	594	1730	1448	1	1137	0.0129032	0.00879507
1066	ATACGGCGGAGAAGAGTACAG	1	5	AT2G45310.1	1566	AT2G45315.1	N/A	N/A	cis	HC	Distributed	1962	594	1730	1448	1	1137	0.0129032	0.00879507
1067	ATACGGCGGAGAAGAGTACAGG	1	5	AT2G45310.1	1566	AT2G45315.1	N/A	N/A	cis	HC	Distributed	1962	594	1730	1448	1	1137	0.0129032	0.00879507
1068	ACAGGGAGTGGAGGGAAGAAGAGA	1	5	AT2G45310.1	1583	AT2G45315.1	N/A	N/A	cis	HC	Distributed	1962	594	1730	1448	1	1137	0.0129032	0.00879507
1069	ACCAGATCTGAAACCGGCACCGGC	1	5	AT2G45315.1	60	AT2G45310.1	N/A	N/A	cis	HC	Site-specific	1448	1	1137	1962	594	1730	0.0129032	0.00879507
1070	TGGTGTTGAGTCCGTAGACGG	1	5	AT2G45315.1	466	AT2G45310.1	N/A	N/A	cis	HC	Site-specific	1448	1	1137	1962	594	1730	0.0129032	0.00879507
1071	TTAATGCGGCGGAGACGTGTG	1	5	AT2G45315.1	811	AT2G45310.1	N/A	N/A	cis	HC	Site-specific	1448	1	1137	1962	594	1730	0.0129032	0.00879507
1072	TCCGTAGGTGTTGGTTCGGAG	1	5	AT2G45315.1	935	AT2G45310.1	N/A	N/A	cis	HC	Site-specific	1448	1	1137	1962	594	1730	0.0129032	0.00879507
1073	TTCGGAGTGAACGGCGAGATGG	1	5	AT2G45315.1	949	AT2G45310.1	N/A	N/A	cis	HC	Site-specific	1448	1	1137	1962	594	1730	0.0129032	0.00879507
1074	TCGGACGGTGAAGAAGGGTTA	1	5	AT2G45315.1	972	AT2G45310.1	N/A	N/A	cis	HC	Site-specific	1448	1	1137	1962	594	1730	0.0129032	0.00879507
1075	AAGAGTAGAGAGATGAGACAG	1	5	AT2G45315.1	1014	AT2G45310.1	N/A	N/A	cis	HC	Site-specific	1448	1	1137	1962	594	1730	0.0129032	0.00879507
1076	ACAGAGGAGGAAGAAGGAGAA	2	5	AT2G45315.1	1031	AT2G45310.1	N/A	N/A	cis	HC	Site-specific	1448	1	1137	1962	594	1730	0.0129032	0.00879507
1077	AGGAAGAAGGAGAAAAATGCA	2	5	AT2G45315.1	1038	AT2G45310.1	N/A	N/A	cis	HC	Site-specific	1448	1	1137	1962	594	1730	0.0129032	0.00879507
1078	GTCTTTGGATAAAGTTTTGGA	1	5	AT2G45380.1	3	AT2G45245.1	N/A	N/A	cis	100nt	Site-specific	1645	1	136	386	68	203	0.0206795	0.113971
1079	GTCTTTGGATAAAGTTTTGGAAGA	1	5	AT2G45380.1	3	AT2G45245.1	N/A	N/A	cis	100nt	Site-specific	1645	1	136	386	68	203	0.0206795	0.113971
1080	TCTTTGGATAAAGTTTTGGAAGAC	2	5	AT2G45380.1	4	AT2G45245.1	N/A	N/A	cis	100nt	Site-specific	1645	1	136	386	68	203	0.0206795	0.113971
1081	CTTTGGATAAAGTTTTGGAAGACG	4	5	AT2G45380.1	5	AT2G45245.1	N/A	N/A	cis	100nt	Site-specific	1645	1	136	386	68	203	0.0206795	0.113971
1082	TTTGGATAAAGTTTTGGAAGACG	1	5	AT2G45380.1	6	AT2G45245.1	N/A	N/A	cis	100nt	Site-specific	1645	1	136	386	68	203	0.0206795	0.113971
1083	TTTGGATAAAGTTTTGGAAGACGA	6	5	AT2G45380.1	6	AT2G45245.1	N/A	N/A	cis	100nt	Site-specific	1645	1	136	386	68	203	0.0206795	0.113971
1084	TTGGATAAAGTTTTGGAAGACGAG	5	5	AT2G45380.1	7	AT2G45245.1	N/A	N/A	cis	100nt	Site-specific	1645	1	136	386	68	203	0.0206795	0.113971
1085	TGGATAAAGTTTTGGAAGACG	1	5	AT2G45380.1	8	AT2G45245.1	N/A	N/A	cis	100nt	Site-specific	1645	1	136	386	68	203	0.0206795	0.113971
1086	TGGATAAAGTTTTGGAAGACGAG	1	5	AT2G45380.1	8	AT2G45245.1	N/A	N/A	cis	100nt	Site-specific	1645	1	136	386	68	203	0.0206795	0.113971
1087	TGGATAAAGTTTTGGAAGACGAGG	1	5	AT2G45380.1	8	AT2G45245.1	N/A	N/A	cis	100nt	Site-specific	1645	1	136	386	68	203	0.0206795	0.113971
1088	ATAAAGTTTTGGAAGACGAGGTTG	4	5	AT2G45380.1	11	AT2G45245.1	N/A	N/A	cis	100nt	Site-specific	1645	1	136	386	68	203	0.0206795	0.113971
1089	TAAAGTTTTGGAAGACGAGGTTGT	1	5	AT2G45380.1	12	AT2G45245.1	N/A	N/A	cis	100nt	Site-specific	1645	1	136	386	68	203	0.0206795	0.113971
1090	AAAGTTTTGGAAGACGAGGTTG	1	5	AT2G45380.1	13	AT2G45245.1	N/A	N/A	cis	100nt	Site-specific	1645	1	136	386	68	203	0.0206795	0.113971
1091	AAAGTTTTGGAAGACGAGGTTGTT	5	5	AT2G45380.1	13	AT2G45245.1	N/A	N/A	cis	100nt	Site-specific	1645	1	136	386	68	203	0.0206795	0.113971
1092	AAGTTTTGGAAGACGAGGTTGTT	1	5	AT2G45380.1	14	AT2G45245.1	N/A	N/A	cis	100nt	Site-specific	1645	1	136	386	68	203	0.0206795	0.113971
1093	AAGTTTTGGAAGACGAGGTTGTTG	1	5	AT2G45380.1	14	AT2G45245.1	N/A	N/A	cis	100nt	Site-specific	1645	1	136	386	68	203	0.0206795	0.113971
1094	AGTTTTGGAAGACGAGGTTGTTGA	2	5	AT2G45380.1	15	AT2G45245.1	N/A	N/A	cis	100nt	Site-specific	1645	1	136	386	68	203	0.0206795	0.113971
1095	GTTTTGGAAGACGAGGTTGTTGAA	4	5	AT2G45380.1	16	AT2G45245.1	N/A	N/A	cis	100nt	Site-specific	1645	1	136	386	68	203	0.0206795	0.113971
1096	TTTTGGAAGACGAGGTTGTTGA	1	5	AT2G45380.1	17	AT2G45245.1	N/A	N/A	cis	100nt	Site-specific	1645	1	136	386	68	203	0.0206795	0.113971
1097	TTGGAAGACGAGGTTGTTGAAGAT	2	5	AT2G45380.1	19	AT2G45245.1	N/A	N/A	cis	100nt	Site-specific	1645	1	136	386	68	203	0.0206795	0.113971
1098	TGGAAGACGAGGTTGTTGAAGATA	1	5	AT2G45380.1	20	AT2G45245.1	N/A	N/A	cis	100nt	Site-specific	1645	1	136	386	68	203	0.0206795	0.113971
1099	GGAAGACGAGGTTGTTGAAGATA	1	5	AT2G45380.1	21	AT2G45245.1	N/A	N/A	cis	100nt	Site-specific	1645	1	136	386	68	203	0.0206795	0.113971
1100	GGAAGACGAGGTTGTTGAAGATAC	3	5	AT2G45380.1	21	AT2G45245.1	N/A	N/A	cis	100nt	Site-specific	1645	1	136	386	68	203	0.0206795	0.113971
1101	GAAGACGAGGTTGTTGAAGATACA	1	5	AT2G45380.1	22	AT2G45245.1	N/A	N/A	cis	100nt	Site-specific	1645	1	136	386	68	203	0.0206795	0.113971
1102	AGACGAGGTTGTTGAAGATAC	1	5	AT2G45380.1	24	AT2G45245.1	N/A	N/A	cis	100nt	Site-specific	1645	1	136	386	68	203	0.0206795	0.113971
1103	AGACGAGGTTGTTGAAGATACAGG	4	5	AT2G45380.1	24	AT2G45245.1	N/A	N/A	cis	100nt	Site-specific	1645	1	136	386	68	203	0.0206795	0.113971
1104	GACGAGGTTGTTGAAGATACAGGG	4	5	AT2G45380.1	25	AT2G45245.1	N/A	N/A	cis	100nt	Site-specific	1645	1	136	386	68	203	0.0206795	0.113971
1105	ACGAGGTTGTTGAAGATACAGGGG	3	5	AT2G45380.1	26	AT2G45245.1	N/A	N/A	cis	100nt	Site-specific	1645	1	136	386	68	203	0.0206795	0.113971
1106	CGAGGTTGTTGAAGATACAGGGGA	2	5	AT2G45380.1	27	AT2G45245.1	N/A	N/A	cis	100nt	Site-specific	1645	1	136	386	68	203	0.0206795	0.113971
1107	AAGATACAGGGGAATCACAAGTCT	3	5	AT2G45380.1	38	AT2G45245.1	N/A	N/A	cis	100nt	Site-specific	1645	1	136	386	68	203	0.0206795	0.113971
1108	CAACCGGTAGTTCATCGTCAA	1	5	AT2G45680.1	1043	AT2G45685.1	N/A	N/A	cis	HC	Distributed	1648	1	1199	1494	1	1199	0.00127307	0.00125104
1109	ATCAGCGTTCGTCGTCGTCGGG	1	5	AT2G45685.1	633	AT2G45680.1	N/A	N/A	cis	HC	Distributed	1494	1	1199	1648	1	1199	0.00127307	0.00125104
1110	ATAGCTGAGAGAAAACGGACGGTG	1	5	AT2G45685.1	1104	AT2G45680.1	N/A	N/A	cis	HC	Distributed	1494	1	1199	1648	1	1199	0.00127307	0.00125104
1111	ACGGGGAAGACGATCACTCTCG	1	5	AT2G47110.1	91	AT2G47115.1	N/A	N/A	cis	HC	Distributed	711	34	711	1668	991	1668	0.00210172	0.00368732
1112	GAAGGAATCCCACCGGACC	1	5	AT2G47110.1	166	AT2G47115.1	N/A	N/A	cis	HC	Distributed	711	34	711	1668	991	1668	0.00210172	0.00368732
1113	GCTCGAAGACGGACGTACCT	1	5	AT2G47110.1	213	AT2G47115.1	N/A	N/A	cis	HC	Distributed	711	34	711	1668	991	1668	0.00210172	0.00368732
1114	AGAAGGTCAAGCTCGCTGTTC	1	5	AT2G47110.1	353	AT2G47115.1	N/A	N/A	cis	HC	Distributed	711	34	711	1668	991	1668	0.00210172	0.00368732
1115	GACCTCGAGAGTGATCGTCTTCCC	1	5	AT2G47115.1	1585	AT2G47110.1	N/A	N/A	cis	HC	Distributed	1668	991	1668	711	34	711	0.00210172	0.00368732
1116	CGGATTCTGCAGATGTGGT	1	5	AT3G05900.1	234	AT3G05905.1	N/A	N/A	cis	HC	Distributed	2355	174	1865	2513	293	1984	0.00184881	0.00236407
1117	ATTCTGCAGATGTGGTGAATG	2	5	AT3G05900.1	237	AT3G05905.1	N/A	N/A	cis	HC	Distributed	2355	174	1865	2513	293	1984	0.00184881	0.00236407
1118	AAAGGAGACTGAAGGAGACG	1	5	AT3G05900.1	1123	AT3G05905.1	N/A	N/A	cis	HC	Distributed	2355	174	1865	2513	293	1984	0.00184881	0.00236407
1119	AAGTGCTGCTTTGTCCCCTGA	1	5	AT3G05900.1	1234	AT3G05905.1	N/A	N/A	cis	HC	Distributed	2355	174	1865	2513	293	1984	0.00184881	0.00236407
1120	AAGAGGAAACTGAAGGAGACG	1	5	AT3G05900.1	1296	AT3G05905.1	N/A	N/A	cis	HC	Distributed	2355	174	1865	2513	293	1984	0.00184881	0.00236407
1121	AGAGGAAACTGAAGGAGACGC	1	5	AT3G05900.1	1297	AT3G05905.1	N/A	N/A	cis	HC	Distributed	2355	174	1865	2513	293	1984	0.00184881	0.00236407
1122	AAACTGAAGGAGACGCTGCTG	1	5	AT3G05900.1	1302	AT3G05905.1	N/A	N/A	cis	HC	Distributed	2355	174	1865	2513	293	1984	0.00184881	0.00236407
1123	AAAGGAGACTGAAGGAGACG	1	5	AT3G05900.1	1645	AT3G05905.1	N/A	N/A	cis	HC	Distributed	2355	174	1865	2513	293	1984	0.00184881	0.00236407
1124	GAAGGATTGAGTCACAGAGAGAAG	2	5	AT3G06868.1	909	AT3G06870.1	N/A	N/A	cis	HC	Distributed	1493	679	1231	931	1	553	0.00165017	0.00180832
1125	AAACTGGGGATGGGCTTTCGC	1	5	AT3G06868.1	1105	AT3G06870.1	N/A	N/A	cis	HC	Distributed	1493	679	1231	931	1	553	0.00165017	0.00180832
1126	TCTCGAAGGCCCAAGACAAGCT	1	5	AT3G06895.1	91	AT3G06900.1	N/A	N/A	cis	HC	Distributed	163	1	163	574	336	498	0.027137	0.0306748
1127	AGGGGGTTTGGAAATAGTTTT	1	5	AT3G06895.1	123	AT3G06900.1	N/A	N/A	cis	HC	Distributed	163	1	163	574	336	498	0.027137	0.0306748
1128	GGCGCGTCTATTGCTGGTT	1	5	AT3G06900.1	336	AT3G06895.1	N/A	N/A	cis	HC	Site-specific	574	336	498	163	1	163	0.027137	0.0306748
1129	GGCGCGTCTATTGCTGGTTGAA	1	5	AT3G06900.1	336	AT3G06895.1	N/A	N/A	cis	HC	Site-specific	574	336	498	163	1	163	0.027137	0.0306748
1130	CTTCGAGAATTTCTGGAAGGGCTC	1	5	AT3G06900.1	401	AT3G06895.1	N/A	N/A	cis	HC	Site-specific	574	336	498	163	1	163	0.027137	0.0306748
1131	TTCGAGAATTTCTGGAAGGGC	2	5	AT3G06900.1	402	AT3G06895.1	N/A	N/A	cis	HC	Site-specific	574	336	498	163	1	163	0.027137	0.0306748
1132	TTCGAGAATTTCTGGAAGGGCT	11	5	AT3G06900.1	402	AT3G06895.1	N/A	N/A	cis	HC	Site-specific	574	336	498	163	1	163	0.027137	0.0306748
1133	TTCGAGAATTTCTGGAAGGGCTC	2	5	AT3G06900.1	402	AT3G06895.1	N/A	N/A	cis	HC	Site-specific	574	336	498	163	1	163	0.027137	0.0306748
1134	TCGAGAATTTCTGGAAGGGCT	36	5	AT3G06900.1	403	AT3G06895.1	N/A	N/A	cis	HC	Site-specific	574	336	498	163	1	163	0.027137	0.0306748
1135	TCGAGAATTTCTGGAAGGGCTC	10	5	AT3G06900.1	403	AT3G06895.1	N/A	N/A	cis	HC	Site-specific	574	336	498	163	1	163	0.027137	0.0306748
1136	TCGAGAATTTCTGGAAGGGCTCC	7	5	AT3G06900.1	403	AT3G06895.1	N/A	N/A	cis	HC	Site-specific	574	336	498	163	1	163	0.027137	0.0306748
1137	TCGAGAATTTCTGGAAGGGCTCCC	17	5	AT3G06900.1	403	AT3G06895.1	N/A	N/A	cis	HC	Site-specific	574	336	498	163	1	163	0.027137	0.0306748
1138	CGAGAATTTCTGGAAGGGC	4	5	AT3G06900.1	404	AT3G06895.1	N/A	N/A	cis	HC	Site-specific	574	336	498	163	1	163	0.027137	0.0306748
1139	CGAGAATTTCTGGAAGGGCT	54	5	AT3G06900.1	404	AT3G06895.1	N/A	N/A	cis	HC	Site-specific	574	336	498	163	1	163	0.027137	0.0306748
1140	CGAGAATTTCTGGAAGGGCTC	37	5	AT3G06900.1	404	AT3G06895.1	N/A	N/A	cis	HC	Site-specific	574	336	498	163	1	163	0.027137	0.0306748
1141	CGAGAATTTCTGGAAGGGCTCC	25	5	AT3G06900.1	404	AT3G06895.1	N/A	N/A	cis	HC	Site-specific	574	336	498	163	1	163	0.027137	0.0306748
1142	CGAGAATTTCTGGAAGGGCTCCC	51	5	AT3G06900.1	404	AT3G06895.1	N/A	N/A	cis	HC	Site-specific	574	336	498	163	1	163	0.027137	0.0306748
1143	CGAGAATTTCTGGAAGGGCTCCCT	32	5	AT3G06900.1	404	AT3G06895.1	N/A	N/A	cis	HC	Site-specific	574	336	498	163	1	163	0.027137	0.0306748
1144	GAGAATTTCTGGAAGGGCT	8	5	AT3G06900.1	405	AT3G06895.1	N/A	N/A	cis	HC	Site-specific	574	336	498	163	1	163	0.027137	0.0306748
1145	GAGAATTTCTGGAAGGGCTC	9	5	AT3G06900.1	405	AT3G06895.1	N/A	N/A	cis	HC	Site-specific	574	336	498	163	1	163	0.027137	0.0306748
1146	GAGAATTTCTGGAAGGGCTCC	5	5	AT3G06900.1	405	AT3G06895.1	N/A	N/A	cis	HC	Site-specific	574	336	498	163	1	163	0.027137	0.0306748
1147	GAGAATTTCTGGAAGGGCTCCC	6	5	AT3G06900.1	405	AT3G06895.1	N/A	N/A	cis	HC	Site-specific	574	336	498	163	1	163	0.027137	0.0306748
1148	GAGAATTTCTGGAAGGGCTCCCT	2	5	AT3G06900.1	405	AT3G06895.1	N/A	N/A	cis	HC	Site-specific	574	336	498	163	1	163	0.027137	0.0306748
1149	GAGAATTTCTGGAAGGGCTCCCTT	1	5	AT3G06900.1	405	AT3G06895.1	N/A	N/A	cis	HC	Site-specific	574	336	498	163	1	163	0.027137	0.0306748
1150	AGAATTTCTGGAAGGGCTC	9	5	AT3G06900.1	406	AT3G06895.1	N/A	N/A	cis	HC	Site-specific	574	336	498	163	1	163	0.027137	0.0306748
1151	AGAATTTCTGGAAGGGCTCC	1	5	AT3G06900.1	406	AT3G06895.1	N/A	N/A	cis	HC	Site-specific	574	336	498	163	1	163	0.027137	0.0306748
1152	AGAATTTCTGGAAGGGCTCCC	1	5	AT3G06900.1	406	AT3G06895.1	N/A	N/A	cis	HC	Site-specific	574	336	498	163	1	163	0.027137	0.0306748
1153	AGAATTTCTGGAAGGGCTCCCT	4	5	AT3G06900.1	406	AT3G06895.1	N/A	N/A	cis	HC	Site-specific	574	336	498	163	1	163	0.027137	0.0306748
1154	GAATTTCTGGAAGGGCTCC	1	5	AT3G06900.1	407	AT3G06895.1	N/A	N/A	cis	HC	Site-specific	574	336	498	163	1	163	0.027137	0.0306748
1155	TGACAAAACGAGCGAACAGAG	1	5	AT3G11591.1	355	AT3G11590.1	N/A	N/A	cis	100nt	Distributed	443	253	443	2218	2028	2218	0.000375799	0.0026178
1156	TGCTTCTGCTGCATTACCCAC	1	5	AT3G13060.2	1801	AT3G13061.1	N/A	N/A	cis	100nt	Distributed	2300	1619	1953	687	158	492	0.0020087	0.00447761
1157	TTGGATTGACCAGAAGAGACT	1	5	AT3G13061.1	158	AT3G13060.2	N/A	N/A	cis	100nt	Distributed	687	158	492	2300	1619	1953	0.0020087	0.00447761
1158	AGAAGAGACTGCTGCTGTTGT	1	5	AT3G13061.1	169	AT3G13060.2	N/A	N/A	cis	100nt	Distributed	687	158	492	2300	1619	1953	0.0020087	0.00447761
1159	TCTCTCTGATGTGGATTTGGC	2	5	AT3G13438.1	380	AT3G13440.1	N/A	N/A	cis	HC	Site-specific	1111	98	1075	2047	1	978	0.0050665	0.00664622
1160	TCTGTTTGGATCTTAGATGGC	3	5	AT3G13438.1	569	AT3G13440.1	N/A	N/A	cis	HC	Site-specific	1111	98	1075	2047	1	978	0.0050665	0.00664622
1161	TGTTTGGATCTTAGATGGCTG	2	5	AT3G13438.1	571	AT3G13440.1	N/A	N/A	cis	HC	Site-specific	1111	98	1075	2047	1	978	0.0050665	0.00664622
1162	GGGAGTCTTGTGGTGGGTTGGTGC	1	5	AT3G13438.1	801	AT3G13440.1	N/A	N/A	cis	HC	Site-specific	1111	98	1075	2047	1	978	0.0050665	0.00664622
1163	TCTACAGACGAAAACCGGAATC	1	5	AT3G13438.1	839	AT3G13440.1	N/A	N/A	cis	HC	Site-specific	1111	98	1075	2047	1	978	0.0050665	0.00664622
1164	TGGCCGCCTCCGAGAATCGTC	1	5	AT3G13440.1	181	AT3G13438.1	N/A	N/A	cis	HC	Distributed	2047	1	978	1111	98	1075	0.0050665	0.00664622
1165	ACACGTCGATCCGGACCGGTG	2	5	AT3G13440.1	398	AT3G13438.1	N/A	N/A	cis	HC	Distributed	2047	1	978	1111	98	1075	0.0050665	0.00664622
1166	CTGGTGGCTCAGTCAGACTCT	1	5	AT3G13440.1	445	AT3G13438.1	N/A	N/A	cis	HC	Distributed	2047	1	978	1111	98	1075	0.0050665	0.00664622
1167	ACGCAGCGACTAGAATCACGG	1	5	AT3G13440.1	572	AT3G13438.1	N/A	N/A	cis	HC	Distributed	2047	1	978	1111	98	1075	0.0050665	0.00664622
1168	CGCAGCGACTAGAATCACGGG	2	5	AT3G13440.1	573	AT3G13438.1	N/A	N/A	cis	HC	Distributed	2047	1	978	1111	98	1075	0.0050665	0.00664622
1169	ACACGTTGACGGAGACAAGCA	1	5	AT3G13440.1	709	AT3G13438.1	N/A	N/A	cis	HC	Distributed	2047	1	978	1111	98	1075	0.0050665	0.00664622
1170	ACGGAGACAAGCATCGGCTCA	1	5	AT3G13440.1	717	AT3G13438.1	N/A	N/A	cis	HC	Distributed	2047	1	978	1111	98	1075	0.0050665	0.00664622
1171	TCGGAACAAAAAGAAAAAGGA	1	5	AT3G13440.1	785	AT3G13438.1	N/A	N/A	cis	HC	Distributed	2047	1	978	1111	98	1075	0.0050665	0.00664622
1172	TCTGGATGGGACGACAACAAGT	1	5	AT3G14350.1	2462	AT3G14340.1	N/A	N/A	cis	HC	Distributed	2749	2369	2749	381	1	381	0.00159744	0.00262467
1173	TGGATGGGACGACAACAAGTG	1	5	AT3G14350.1	2464	AT3G14340.1	N/A	N/A	cis	HC	Distributed	2749	2369	2749	381	1	381	0.00159744	0.00262467
1174	TGTGAAATCGGAGAAATGGCT	1	5	AT3G14981.1	39	AT3G14980.1	N/A	N/A	cis	HC	Distributed	219	12	219	3913	76	283	0.000484027	0.00240385
1175	TTACTGAACCAGAACAAGACC	1	5	AT3G15200.1	1486	AT3G15190.1	N/A	N/A	cis	100nt	Distributed	1572	1446	1572	887	761	887	0.00162668	0.00393701
1176	AGTGGCAGAGACAAAGTGGTG	1	5	AT3G15550.1	1975	AT3G15570.1	N/A	N/A	cis	100nt	Distributed	2213	1944	2213	1999	1730	1999	0.00166192	0.00555556
1177	AATGAAAAAGGGAATAGACTGCAT	1	5	AT3G15550.1	2058	AT3G15570.1	N/A	N/A	cis	100nt	Distributed	2213	1944	2213	1999	1730	1999	0.00166192	0.00555556
1178	TTGAAGAGAAGACTTGATGAA	1	5	AT3G15570.1	1780	AT3G15550.1	N/A	N/A	cis	100nt	Distributed	1999	1730	1999	2213	1944	2213	0.00166192	0.00555556
1179	AAAACTTAAAAGATTATGGCT	1	5	AT3G18860.1	2532	AT3G18870.1	N/A	N/A	cis	100nt	Distributed	2590	2422	2590	959	791	959	0.000563539	0.00295858
1180	TCATGACAAGACTGCGATCGC	1	5	AT3G19000.1	292	AT3G19002.1	N/A	N/A	cis	100nt	Distributed	1358	1	424	1009	76	499	0.00126743	0.00235849
1181	ATTAGTGGTGCGGTTGGTGTT	1	5	AT3G19002.1	400	AT3G19000.1	N/A	N/A	cis	100nt	Distributed	1009	76	499	1358	1	424	0.00126743	0.00235849
1182	TCTGGGGGATTGGTTCTAGAG	1	5	AT3G20790.1	1265	AT3G20800.1	N/A	N/A	cis	100nt	Distributed	1306	1156	1306	1276	1126	1276	0.00116189	0.00331126
1183	ACGGAAGAGAAGGTAAAAGAACT	1	5	AT3G22200.2	1811	AT3G22210.1	N/A	N/A	cis	100nt	Distributed	1880	1776	1880	597	493	597	0.00403714	0.0047619
1184	TGCATAGAAAATCGAAGAGGCT	1	5	AT3G29642.1	1331	AT3G29644.1	N/A	N/A	cis	100nt	Distributed	1462	1312	1462	639	489	639	0.013327	0.00331126
1185	AACGGCGGATACGCTTCAGCCCTT	1	5	AT3G31910.1	262	AT3G31915.1	N/A	N/A	cis	100nt	Distributed	1580	115	275	720	34	194	0.0121739	0.00931677
1186	AGAAACAGAGAATTCACCACCGGA	1	5	AT3G31915.1	59	AT3G31910.1	N/A	N/A	cis	100nt	Distributed	720	34	194	1580	115	275	0.0121739	0.00931677
1187	AATGTCGTCTAAGGGGTCGATGGC	1	5	AT3G31915.1	155	AT3G31910.1	N/A	N/A	cis	100nt	Distributed	720	34	194	1580	115	275	0.0121739	0.00931677
1188	ATCGGATATCGACACGAGGAATGA	1	5	AT3G41761.1	6	AT3G41762.1	N/A	N/A	cis	HC	Site-specific	162	1	162	560	223	384	0.220222	0.308642
1189	GGATATCGACACGAGGAATGA	1	5	AT3G41761.1	9	AT3G41762.1	N/A	N/A	cis	HC	Site-specific	162	1	162	560	223	384	0.220222	0.308642
1190	ATATCGACACGAGGAATGAC	1	5	AT3G41761.1	11	AT3G41762.1	N/A	N/A	cis	HC	Site-specific	162	1	162	560	223	384	0.220222	0.308642
1191	TATCGACACGAGGAATGACCGA	2	5	AT3G41761.1	12	AT3G41762.1	N/A	N/A	cis	HC	Site-specific	162	1	162	560	223	384	0.220222	0.308642
1192	TATCGACACGAGGAATGACCGAC	1	5	AT3G41761.1	12	AT3G41762.1	N/A	N/A	cis	HC	Site-specific	162	1	162	560	223	384	0.220222	0.308642
1193	ATCGACACGAGGAATGACCGA	1	5	AT3G41761.1	13	AT3G41762.1	N/A	N/A	cis	HC	Site-specific	162	1	162	560	223	384	0.220222	0.308642
1194	ATCGACACGAGGAATGACCGACCG	8	5	AT3G41761.1	13	AT3G41762.1	N/A	N/A	cis	HC	Site-specific	162	1	162	560	223	384	0.220222	0.308642
1195	TCGACACGAGGAATGACCGAC	3	5	AT3G41761.1	14	AT3G41762.1	N/A	N/A	cis	HC	Site-specific	162	1	162	560	223	384	0.220222	0.308642
1196	TCGACACGAGGAATGACCGACC	3	5	AT3G41761.1	14	AT3G41762.1	N/A	N/A	cis	HC	Site-specific	162	1	162	560	223	384	0.220222	0.308642
1197	ACGAGGAATGACCGACCGTCCGGC	1	5	AT3G41761.1	19	AT3G41762.1	N/A	N/A	cis	HC	Site-specific	162	1	162	560	223	384	0.220222	0.308642
1198	CGAGGAATGACCGACCGTCCG	1	5	AT3G41761.1	20	AT3G41762.1	N/A	N/A	cis	HC	Site-specific	162	1	162	560	223	384	0.220222	0.308642
1199	GAGGAATGACCGACCGTCCGGCCG	1	3	AT3G41761.1	21	AT3G41762.1	GCCGGACGGTCGGTCATTCCTCGT	343	cis	HC	Site-specific	162	1	162	560	223	384	0.220222	0.308642
1200	GGAATGACCGACCGTCCGGCCGC	1	5	AT3G41761.1	23	AT3G41762.1	N/A	N/A	cis	HC	Site-specific	162	1	162	560	223	384	0.220222	0.308642
1201	GAATGACCGACCGTCCGGCCGCC	1	5	AT3G41761.1	24	AT3G41762.1	N/A	N/A	cis	HC	Site-specific	162	1	162	560	223	384	0.220222	0.308642
1202	GAATGACCGACCGTCCGGCCGCCG	1	5	AT3G41761.1	24	AT3G41762.1	N/A	N/A	cis	HC	Site-specific	162	1	162	560	223	384	0.220222	0.308642
1203	AATGACCGACCGTCCGGCCGCCG	1	5	AT3G41761.1	25	AT3G41762.1	N/A	N/A	cis	HC	Site-specific	162	1	162	560	223	384	0.220222	0.308642
1204	AATGACCGACCGTCCGGCCGCCGG	4	5	AT3G41761.1	25	AT3G41762.1	N/A	N/A	cis	HC	Site-specific	162	1	162	560	223	384	0.220222	0.308642
1205	ATGACCGACCGTCCGGCCGCCG	1	5	AT3G41761.1	26	AT3G41762.1	N/A	N/A	cis	HC	Site-specific	162	1	162	560	223	384	0.220222	0.308642
1206	ATGACCGACCGTCCGGCCGCCGGG	6	5	AT3G41761.1	26	AT3G41762.1	N/A	N/A	cis	HC	Site-specific	162	1	162	560	223	384	0.220222	0.308642
1207	GACCGACCGTCCGGCCGCCGGGA	2	5	AT3G41761.1	28	AT3G41762.1	N/A	N/A	cis	HC	Site-specific	162	1	162	560	223	384	0.220222	0.308642
1208	GACCGACCGTCCGGCCGCCGGGAT	41	5	AT3G41761.1	28	AT3G41762.1	N/A	N/A	cis	HC	Site-specific	162	1	162	560	223	384	0.220222	0.308642
1209	ACCGACCGTCCGGCCGCCGGGAT	2	3	AT3G41761.1	29	AT3G41762.1	CCCGGCGGCCGGACGGTCGGTCA	336	cis	HC	Site-specific	162	1	162	560	223	384	0.220222	0.308642
1210	ACCGACCGTCCGGCCGCCGGGATT	4	3	AT3G41761.1	29	AT3G41762.1	TCCCGGCGGCCGGACGGTCGGTCA	335	cis	HC	Site-specific	162	1	162	560	223	384	0.220222	0.308642
1211	CCGACCGTCCGGCCGCCGGGATT	1	3	AT3G41761.1	30	AT3G41762.1	TCCCGGCGGCCGGACGGTCGGTC	335	cis	HC	Site-specific	162	1	162	560	223	384	0.220222	0.308642
1212	CGACCGTCCGGCCGCCGGGATTT	3	3	AT3G41761.1	31	AT3G41762.1	ATCCCGGCGGCCGGACGGTCGGT	334	cis	HC	Site-specific	162	1	162	560	223	384	0.220222	0.308642
1213	CGACCGTCCGGCCGCCGGGATTTT	2	3	AT3G41761.1	31	AT3G41762.1	AATCCCGGCGGCCGGACGGTCGGT	333	cis	HC	Site-specific	162	1	162	560	223	384	0.220222	0.308642
1214	CCGTCCGGCCGCCGGGATTTTCGC	1	3	AT3G41761.1	34	AT3G41762.1	GAAAATCCCGGCGGCCGGACGGTC	330	cis	HC	Site-specific	162	1	162	560	223	384	0.220222	0.308642
1215	GTCCGGCCGCCGGGATTTTCGCCG	2	3	AT3G41761.1	36	AT3G41762.1	GCGAAAATCCCGGCGGCCGGACGG	328	cis	HC	Site-specific	162	1	162	560	223	384	0.220222	0.308642
1216	TCCGGCCGCCGGGATTTTCGCCGG	1	3	AT3G41761.1	37	AT3G41762.1	GGCGAAAATCCCGGCGGCCGGACG	327	cis	HC	Site-specific	162	1	162	560	223	384	0.220222	0.308642
1217	TCCGGCCGCCGGGATTTTCGCC	1	5	AT3G41761.1	37	AT3G41762.1	N/A	N/A	cis	HC	Site-specific	162	1	162	560	223	384	0.220222	0.308642
1218	CCGGCCGCCGGGATTTTCGCCGGA	2	3	AT3G41761.1	38	AT3G41762.1	CGGCGAAAATCCCGGCGGCCGGAC	326	cis	HC	Site-specific	162	1	162	560	223	384	0.220222	0.308642
1219	CCGGCCGCCGGGATTTTCGC	1	5	AT3G41761.1	38	AT3G41762.1	N/A	N/A	cis	HC	Site-specific	162	1	162	560	223	384	0.220222	0.308642
1220	CCGGCCGCCGGGATTTTCGCC	1	5	AT3G41761.1	38	AT3G41762.1	N/A	N/A	cis	HC	Site-specific	162	1	162	560	223	384	0.220222	0.308642
1221	CCGGCCGCCGGGATTTTCGCCG	1	5	AT3G41761.1	38	AT3G41762.1	N/A	N/A	cis	HC	Site-specific	162	1	162	560	223	384	0.220222	0.308642
1222	CGGCCGCCGGGATTTTCGCC	1	5	AT3G41761.1	39	AT3G41762.1	N/A	N/A	cis	HC	Site-specific	162	1	162	560	223	384	0.220222	0.308642
1223	GGCCGCCGGGATTTTCGCCGGAAA	1	3	AT3G41761.1	40	AT3G41762.1	TCCGGCGAAAATCCCGGCGGCCGG	324	cis	HC	Site-specific	162	1	162	560	223	384	0.220222	0.308642
1224	GGATTTTCGCCGGAAAACT	1	5	AT3G41761.1	48	AT3G41762.1	N/A	N/A	cis	HC	Site-specific	162	1	162	560	223	384	0.220222	0.308642
1225	GAAAACTTTTCCGGCGACTTTTC	1	5	AT3G41761.1	60	AT3G41762.1	N/A	N/A	cis	HC	Site-specific	162	1	162	560	223	384	0.220222	0.308642
1226	GAAAACTTTTCCGGCGACTTTTCC	4	5	AT3G41761.1	60	AT3G41762.1	N/A	N/A	cis	HC	Site-specific	162	1	162	560	223	384	0.220222	0.308642
1227	AAAACTTTTCCGGCGACTTTT	1	5	AT3G41761.1	61	AT3G41762.1	N/A	N/A	cis	HC	Site-specific	162	1	162	560	223	384	0.220222	0.308642
1228	AAACTTTTCCGGCGACTTTTC	1	5	AT3G41761.1	62	AT3G41762.1	N/A	N/A	cis	HC	Site-specific	162	1	162	560	223	384	0.220222	0.308642
1229	AAACTTTTCCGGCGACTTTTCC	1	5	AT3G41761.1	62	AT3G41762.1	N/A	N/A	cis	HC	Site-specific	162	1	162	560	223	384	0.220222	0.308642
1230	AACTTTTCCGGCGACTTTTCC	1	5	AT3G41761.1	63	AT3G41762.1	N/A	N/A	cis	HC	Site-specific	162	1	162	560	223	384	0.220222	0.308642
1231	TCCGGCGACTTTTCCGGCGATCGG	1	5	AT3G41761.1	69	AT3G41762.1	N/A	N/A	cis	HC	Site-specific	162	1	162	560	223	384	0.220222	0.308642
1232	CGGCGACTTTTCCGGCGATCGGTT	6	5	AT3G41761.1	71	AT3G41762.1	N/A	N/A	cis	HC	Site-specific	162	1	162	560	223	384	0.220222	0.308642
1233	GGCGACTTTTCCGGCGATCGGTTT	1	3	AT3G41761.1	72	AT3G41762.1	ACCGATCGCCGGAAAAGTCGCCGG	292	cis	HC	Site-specific	162	1	162	560	223	384	0.220222	0.308642
1234	GGCGACTTTTCCGGCGATCGGTT	6	5	AT3G41761.1	72	AT3G41762.1	N/A	N/A	cis	HC	Site-specific	162	1	162	560	223	384	0.220222	0.308642
1235	GAGTTTTCTCAGCAGTTCTCGGAC	2	5	AT3G41761.1	110	AT3G41762.1	N/A	N/A	cis	HC	Site-specific	162	1	162	560	223	384	0.220222	0.308642
1236	AGTTTTCTCAGCAGTTCTCGGACA	9	5	AT3G41761.1	111	AT3G41762.1	N/A	N/A	cis	HC	Site-specific	162	1	162	560	223	384	0.220222	0.308642
1237	GTTTTCTCAGCAGTTCTCGGACA	4	5	AT3G41761.1	112	AT3G41762.1	N/A	N/A	cis	HC	Site-specific	162	1	162	560	223	384	0.220222	0.308642
1238	GTTTTCTCAGCAGTTCTCGGACAA	1	5	AT3G41761.1	112	AT3G41762.1	N/A	N/A	cis	HC	Site-specific	162	1	162	560	223	384	0.220222	0.308642
1239	TTTTCTCAGCAGTTCTCGGACA	3	5	AT3G41761.1	113	AT3G41762.1	N/A	N/A	cis	HC	Site-specific	162	1	162	560	223	384	0.220222	0.308642
1240	TTTTCTCAGCAGTTCTCGGACAAA	2	5	AT3G41761.1	113	AT3G41762.1	N/A	N/A	cis	HC	Site-specific	162	1	162	560	223	384	0.220222	0.308642
1241	TTTCTCAGCAGTTCTCGGACA	3	5	AT3G41761.1	114	AT3G41762.1	N/A	N/A	cis	HC	Site-specific	162	1	162	560	223	384	0.220222	0.308642
1242	TTTCTCAGCAGTTCTCGGACAAAA	1	5	AT3G41761.1	114	AT3G41762.1	N/A	N/A	cis	HC	Site-specific	162	1	162	560	223	384	0.220222	0.308642
1243	TTCTCAGCAGTTCTCGGACAA	1	5	AT3G41761.1	115	AT3G41762.1	N/A	N/A	cis	HC	Site-specific	162	1	162	560	223	384	0.220222	0.308642
1244	TTCTCAGCAGTTCTCGGACAAA	3	5	AT3G41761.1	115	AT3G41762.1	N/A	N/A	cis	HC	Site-specific	162	1	162	560	223	384	0.220222	0.308642
1245	TCTCAGCAGTTCTCGGACAAAAAC	1	5	AT3G41761.1	116	AT3G41762.1	N/A	N/A	cis	HC	Site-specific	162	1	162	560	223	384	0.220222	0.308642
1246	AGTTCTCGGACAAAAACTGCT	1	5	AT3G41761.1	123	AT3G41762.1	N/A	N/A	cis	HC	Site-specific	162	1	162	560	223	384	0.220222	0.308642
1247	GACAAAAACTGCTGAATCGTCGAG	5	5	AT3G41761.1	131	AT3G41762.1	N/A	N/A	cis	HC	Site-specific	162	1	162	560	223	384	0.220222	0.308642
1248	ACAAAAACTGCTGAATCGTCGA	4	5	AT3G41761.1	132	AT3G41762.1	N/A	N/A	cis	HC	Site-specific	162	1	162	560	223	384	0.220222	0.308642
1249	ACAAAAACTGCTGAATCGTCGAG	1	5	AT3G41761.1	132	AT3G41762.1	N/A	N/A	cis	HC	Site-specific	162	1	162	560	223	384	0.220222	0.308642
1250	ACAAAAACTGCTGAATCGTCGAGG	5	5	AT3G41761.1	132	AT3G41762.1	N/A	N/A	cis	HC	Site-specific	162	1	162	560	223	384	0.220222	0.308642
1251	CAAAAACTGCTGAATCGTCG	1	5	AT3G41761.1	133	AT3G41762.1	N/A	N/A	cis	HC	Site-specific	162	1	162	560	223	384	0.220222	0.308642
1252	CAAAAACTGCTGAATCGTCGA	1	5	AT3G41761.1	133	AT3G41762.1	N/A	N/A	cis	HC	Site-specific	162	1	162	560	223	384	0.220222	0.308642
1253	CAAAAACTGCTGAATCGTCGAG	5	5	AT3G41761.1	133	AT3G41762.1	N/A	N/A	cis	HC	Site-specific	162	1	162	560	223	384	0.220222	0.308642
1254	CAAAAACTGCTGAATCGTCGAGGA	1	5	AT3G41761.1	133	AT3G41762.1	N/A	N/A	cis	HC	Site-specific	162	1	162	560	223	384	0.220222	0.308642
1255	AAAAACTGCTGAATCGTCGAG	2	5	AT3G41761.1	134	AT3G41762.1	N/A	N/A	cis	HC	Site-specific	162	1	162	560	223	384	0.220222	0.308642
1256	AAAAACTGCTGAATCGTCGAGG	1	5	AT3G41761.1	134	AT3G41762.1	N/A	N/A	cis	HC	Site-specific	162	1	162	560	223	384	0.220222	0.308642
1257	AAAAACTGCTGAATCGTCGAGGAG	5	5	AT3G41761.1	134	AT3G41762.1	N/A	N/A	cis	HC	Site-specific	162	1	162	560	223	384	0.220222	0.308642
1258	AAAACTGCTGAATCGTCGAGG	1	5	AT3G41761.1	135	AT3G41762.1	N/A	N/A	cis	HC	Site-specific	162	1	162	560	223	384	0.220222	0.308642
1259	AAAACTGCTGAATCGTCGAGGA	4	5	AT3G41761.1	135	AT3G41762.1	N/A	N/A	cis	HC	Site-specific	162	1	162	560	223	384	0.220222	0.308642
1260	AAAACTGCTGAATCGTCGAGGAGA	1	5	AT3G41761.1	135	AT3G41762.1	N/A	N/A	cis	HC	Site-specific	162	1	162	560	223	384	0.220222	0.308642
1261	AAACTGCTGAATCGTCGAG	2	5	AT3G41761.1	136	AT3G41762.1	N/A	N/A	cis	HC	Site-specific	162	1	162	560	223	384	0.220222	0.308642
1262	AAACTGCTGAATCGTCGAGGA	2	5	AT3G41761.1	136	AT3G41762.1	N/A	N/A	cis	HC	Site-specific	162	1	162	560	223	384	0.220222	0.308642
1263	AAACTGCTGAATCGTCGAGGAG	1	5	AT3G41761.1	136	AT3G41762.1	N/A	N/A	cis	HC	Site-specific	162	1	162	560	223	384	0.220222	0.308642
1264	AAACTGCTGAATCGTCGAGGAGAA	4	5	AT3G41761.1	136	AT3G41762.1	N/A	N/A	cis	HC	Site-specific	162	1	162	560	223	384	0.220222	0.308642
1265	AACTGCTGAATCGTCGAGG	1	5	AT3G41761.1	137	AT3G41762.1	N/A	N/A	cis	HC	Site-specific	162	1	162	560	223	384	0.220222	0.308642
1266	AACTGCTGAATCGTCGAGGAGAAT	3	5	AT3G41761.1	137	AT3G41762.1	N/A	N/A	cis	HC	Site-specific	162	1	162	560	223	384	0.220222	0.308642
1267	ACTGCTGAATCGTCGAGGAGAA	1	5	AT3G41761.1	138	AT3G41762.1	N/A	N/A	cis	HC	Site-specific	162	1	162	560	223	384	0.220222	0.308642
1268	CTGCTGAATCGTCGAGGAGAA	1	5	AT3G41761.1	139	AT3G41762.1	N/A	N/A	cis	HC	Site-specific	162	1	162	560	223	384	0.220222	0.308642
1269	TGCTGAATCGTCGAGGAGAA	1	5	AT3G41761.1	140	AT3G41762.1	N/A	N/A	cis	HC	Site-specific	162	1	162	560	223	384	0.220222	0.308642
1270	GCTGAATCGTCGAGGAGAAT	1	5	AT3G41761.1	141	AT3G41762.1	N/A	N/A	cis	HC	Site-specific	162	1	162	560	223	384	0.220222	0.308642
1271	ATTCTCCTCGACGATTCAGCA	1	5	AT3G41762.1	225	AT3G41761.1	N/A	N/A	cis	HC	Distributed	560	223	384	162	1	162	0.220222	0.308642
1272	GAGAACTGCTGAGAAAACTCGGAA	3	5	AT3G41762.1	256	AT3G41761.1	N/A	N/A	cis	HC	Distributed	560	223	384	162	1	162	0.220222	0.308642
1273	AGAACTGCTGAGAAAACTCGGAAA	1	5	AT3G41762.1	257	AT3G41761.1	N/A	N/A	cis	HC	Distributed	560	223	384	162	1	162	0.220222	0.308642
1274	GCTGAGAAAACTCGGAAAAAGGCA	4	5	AT3G41762.1	263	AT3G41761.1	N/A	N/A	cis	HC	Distributed	560	223	384	162	1	162	0.220222	0.308642
1275	TGAGAAAACTCGGAAAAAGGC	1	5	AT3G41762.1	265	AT3G41761.1	N/A	N/A	cis	HC	Distributed	560	223	384	162	1	162	0.220222	0.308642
1276	TGAGAAAACTCGGAAAAAGGCA	2	5	AT3G41762.1	265	AT3G41761.1	N/A	N/A	cis	HC	Distributed	560	223	384	162	1	162	0.220222	0.308642
1277	TGAGAAAACTCGGAAAAAGGCAA	2	5	AT3G41762.1	265	AT3G41761.1	N/A	N/A	cis	HC	Distributed	560	223	384	162	1	162	0.220222	0.308642
1278	GAGAAAACTCGGAAAAAGGCAACA	6	5	AT3G41762.1	266	AT3G41761.1	N/A	N/A	cis	HC	Distributed	560	223	384	162	1	162	0.220222	0.308642
1279	AGAAAACTCGGAAAAAGGCAACAA	5	5	AT3G41762.1	267	AT3G41761.1	N/A	N/A	cis	HC	Distributed	560	223	384	162	1	162	0.220222	0.308642
1280	GAAAACTCGGAAAAAGGCAACAAA	1	5	AT3G41762.1	268	AT3G41761.1	N/A	N/A	cis	HC	Distributed	560	223	384	162	1	162	0.220222	0.308642
1281	AAAACTCGGAAAAAGGCAACA	1	5	AT3G41762.1	269	AT3G41761.1	N/A	N/A	cis	HC	Distributed	560	223	384	162	1	162	0.220222	0.308642
1282	AAAACTCGGAAAAAGGCAACAA	6	5	AT3G41762.1	269	AT3G41761.1	N/A	N/A	cis	HC	Distributed	560	223	384	162	1	162	0.220222	0.308642
1283	AAAACTCGGAAAAAGGCAACAAAA	3	5	AT3G41762.1	269	AT3G41761.1	N/A	N/A	cis	HC	Distributed	560	223	384	162	1	162	0.220222	0.308642
1284	AAACTCGGAAAAAGGCAACAA	2	5	AT3G41762.1	270	AT3G41761.1	N/A	N/A	cis	HC	Distributed	560	223	384	162	1	162	0.220222	0.308642
1285	AAACTCGGAAAAAGGCAACAAAAC	1	5	AT3G41762.1	270	AT3G41761.1	N/A	N/A	cis	HC	Distributed	560	223	384	162	1	162	0.220222	0.308642
1286	AACTCGGAAAAAGGCAACAAAAC	1	5	AT3G41762.1	271	AT3G41761.1	N/A	N/A	cis	HC	Distributed	560	223	384	162	1	162	0.220222	0.308642
1287	AACTCGGAAAAAGGCAACAAAACC	24	5	AT3G41762.1	271	AT3G41761.1	N/A	N/A	cis	HC	Distributed	560	223	384	162	1	162	0.220222	0.308642
1288	ACTCGGAAAAAGGCAACAAAACC	1	5	AT3G41762.1	272	AT3G41761.1	N/A	N/A	cis	HC	Distributed	560	223	384	162	1	162	0.220222	0.308642
1289	ACTCGGAAAAAGGCAACAAAACCG	4	5	AT3G41762.1	272	AT3G41761.1	N/A	N/A	cis	HC	Distributed	560	223	384	162	1	162	0.220222	0.308642
1290	TCGGAAAAAGGCAACAAAACCG	3	5	AT3G41762.1	274	AT3G41761.1	N/A	N/A	cis	HC	Distributed	560	223	384	162	1	162	0.220222	0.308642
1291	CGGAAAAAGGCAACAAAACCGA	1	5	AT3G41762.1	275	AT3G41761.1	N/A	N/A	cis	HC	Distributed	560	223	384	162	1	162	0.220222	0.308642
1292	AAAAGGCAACAAAACCGATCGCCG	10	5	AT3G41762.1	279	AT3G41761.1	N/A	N/A	cis	HC	Distributed	560	223	384	162	1	162	0.220222	0.308642
1293	AAAGGCAACAAAACCGATCGCCG	1	5	AT3G41762.1	280	AT3G41761.1	N/A	N/A	cis	HC	Distributed	560	223	384	162	1	162	0.220222	0.308642
1294	AAAGGCAACAAAACCGATCGCCGG	38	5	AT3G41762.1	280	AT3G41761.1	N/A	N/A	cis	HC	Distributed	560	223	384	162	1	162	0.220222	0.308642
1295	AAGGCAACAAAACCGATCGCCGG	3	5	AT3G41762.1	281	AT3G41761.1	N/A	N/A	cis	HC	Distributed	560	223	384	162	1	162	0.220222	0.308642
1296	AAGGCAACAAAACCGATCGCCGGA	22	5	AT3G41762.1	281	AT3G41761.1	N/A	N/A	cis	HC	Distributed	560	223	384	162	1	162	0.220222	0.308642
1297	AGGCAACAAAACCGATCGCCGG	2	5	AT3G41762.1	282	AT3G41761.1	N/A	N/A	cis	HC	Distributed	560	223	384	162	1	162	0.220222	0.308642
1298	AGGCAACAAAACCGATCGCCGGA	2	5	AT3G41762.1	282	AT3G41761.1	N/A	N/A	cis	HC	Distributed	560	223	384	162	1	162	0.220222	0.308642
1299	AGGCAACAAAACCGATCGCCGGAA	23	5	AT3G41762.1	282	AT3G41761.1	N/A	N/A	cis	HC	Distributed	560	223	384	162	1	162	0.220222	0.308642
1300	GGCAACAAAACCGATCGCCG	1	5	AT3G41762.1	283	AT3G41761.1	N/A	N/A	cis	HC	Distributed	560	223	384	162	1	162	0.220222	0.308642
1301	GGCAACAAAACCGATCGCCGGAA	2	5	AT3G41762.1	283	AT3G41761.1	N/A	N/A	cis	HC	Distributed	560	223	384	162	1	162	0.220222	0.308642
1302	GGCAACAAAACCGATCGCCGGAAA	33	5	AT3G41762.1	283	AT3G41761.1	N/A	N/A	cis	HC	Distributed	560	223	384	162	1	162	0.220222	0.308642
1303	GCAACAAAACCGATCGCCGGAAA	1	5	AT3G41762.1	284	AT3G41761.1	N/A	N/A	cis	HC	Distributed	560	223	384	162	1	162	0.220222	0.308642
1304	GCAACAAAACCGATCGCCGGAAAA	3	5	AT3G41762.1	284	AT3G41761.1	N/A	N/A	cis	HC	Distributed	560	223	384	162	1	162	0.220222	0.308642
1305	AACAAAACCGATCGCCGGAA	1	5	AT3G41762.1	286	AT3G41761.1	N/A	N/A	cis	HC	Distributed	560	223	384	162	1	162	0.220222	0.308642
1306	AACAAAACCGATCGCCGGAAAAG	2	5	AT3G41762.1	286	AT3G41761.1	N/A	N/A	cis	HC	Distributed	560	223	384	162	1	162	0.220222	0.308642
1307	AACAAAACCGATCGCCGGAAAAGT	120	5	AT3G41762.1	286	AT3G41761.1	N/A	N/A	cis	HC	Distributed	560	223	384	162	1	162	0.220222	0.308642
1308	ACAAAACCGATCGCCGGAAAA	1	5	AT3G41762.1	287	AT3G41761.1	N/A	N/A	cis	HC	Distributed	560	223	384	162	1	162	0.220222	0.308642
1309	ACAAAACCGATCGCCGGAAAAGTC	6	5	AT3G41762.1	287	AT3G41761.1	N/A	N/A	cis	HC	Distributed	560	223	384	162	1	162	0.220222	0.308642
1310	CAAAACCGATCGCCGGAAAAGTC	1	5	AT3G41762.1	288	AT3G41761.1	N/A	N/A	cis	HC	Distributed	560	223	384	162	1	162	0.220222	0.308642
1311	AAAACCGATCGCCGGAAAAGT	2	5	AT3G41762.1	289	AT3G41761.1	N/A	N/A	cis	HC	Distributed	560	223	384	162	1	162	0.220222	0.308642
1312	AAAACCGATCGCCGGAAAAGTC	1	5	AT3G41762.1	289	AT3G41761.1	N/A	N/A	cis	HC	Distributed	560	223	384	162	1	162	0.220222	0.308642
1313	AAAACCGATCGCCGGAAAAGTCGC	10	5	AT3G41762.1	289	AT3G41761.1	N/A	N/A	cis	HC	Distributed	560	223	384	162	1	162	0.220222	0.308642
1314	AAACCGATCGCCGGAAAAGTC	1	5	AT3G41762.1	290	AT3G41761.1	N/A	N/A	cis	HC	Distributed	560	223	384	162	1	162	0.220222	0.308642
1315	AAACCGATCGCCGGAAAAGTCGC	1	5	AT3G41762.1	290	AT3G41761.1	N/A	N/A	cis	HC	Distributed	560	223	384	162	1	162	0.220222	0.308642
1316	AAACCGATCGCCGGAAAAGTCGCC	10	5	AT3G41762.1	290	AT3G41761.1	N/A	N/A	cis	HC	Distributed	560	223	384	162	1	162	0.220222	0.308642
1317	AACCGATCGCCGGAAAAGTCGC	1	5	AT3G41762.1	291	AT3G41761.1	N/A	N/A	cis	HC	Distributed	560	223	384	162	1	162	0.220222	0.308642
1318	AACCGATCGCCGGAAAAGTCGCCG	1	5	AT3G41762.1	291	AT3G41761.1	N/A	N/A	cis	HC	Distributed	560	223	384	162	1	162	0.220222	0.308642
1319	ACCGATCGCCGGAAAAGTCGCCGG	3	3	AT3G41762.1	292	AT3G41761.1	GGCGACTTTTCCGGCGATCGGTTT	72	cis	HC	Distributed	560	223	384	162	1	162	0.220222	0.308642
1320	CGGAAAAGTCGCCGGAAAAGTTTT	2	5	AT3G41762.1	301	AT3G41761.1	N/A	N/A	cis	HC	Distributed	560	223	384	162	1	162	0.220222	0.308642
1321	GGAAAAGTCGCCGGAAAAGTT	1	5	AT3G41762.1	302	AT3G41761.1	N/A	N/A	cis	HC	Distributed	560	223	384	162	1	162	0.220222	0.308642
1322	AAGTTTTCCGGCGAAAATCCC	2	5	AT3G41762.1	318	AT3G41761.1	N/A	N/A	cis	HC	Distributed	560	223	384	162	1	162	0.220222	0.308642
1323	TCCGGCGAAAATCCCGGCGGCCGG	1	3	AT3G41762.1	324	AT3G41761.1	GGCCGCCGGGATTTTCGCCGGAAA	40	cis	HC	Distributed	560	223	384	162	1	162	0.220222	0.308642
1324	CGGCGAAAATCCCGGCGGCCGGAC	9	3	AT3G41762.1	326	AT3G41761.1	CCGGCCGCCGGGATTTTCGCCGGA	38	cis	HC	Distributed	560	223	384	162	1	162	0.220222	0.308642
1325	CGGCGAAAATCCCGGCGGCCG	1	5	AT3G41762.1	326	AT3G41761.1	N/A	N/A	cis	HC	Distributed	560	223	384	162	1	162	0.220222	0.308642
1326	CGGCGAAAATCCCGGCGGCCGG	1	5	AT3G41762.1	326	AT3G41761.1	N/A	N/A	cis	HC	Distributed	560	223	384	162	1	162	0.220222	0.308642
1327	CGGCGAAAATCCCGGCGGCCGGA	2	5	AT3G41762.1	326	AT3G41761.1	N/A	N/A	cis	HC	Distributed	560	223	384	162	1	162	0.220222	0.308642
1328	GGCGAAAATCCCGGCGGCCGGACG	2	3	AT3G41762.1	327	AT3G41761.1	TCCGGCCGCCGGGATTTTCGCCGG	37	cis	HC	Distributed	560	223	384	162	1	162	0.220222	0.308642
1329	GGCGAAAATCCCGGCGGCCGG	1	5	AT3G41762.1	327	AT3G41761.1	N/A	N/A	cis	HC	Distributed	560	223	384	162	1	162	0.220222	0.308642
1330	GGCGAAAATCCCGGCGGCCGGAC	1	5	AT3G41762.1	327	AT3G41761.1	N/A	N/A	cis	HC	Distributed	560	223	384	162	1	162	0.220222	0.308642
1331	GCGAAAATCCCGGCGGCCGGACGG	1	3	AT3G41762.1	328	AT3G41761.1	GTCCGGCCGCCGGGATTTTCGCCG	36	cis	HC	Distributed	560	223	384	162	1	162	0.220222	0.308642
1332	CGAAAATCCCGGCGGCCGGACGGT	2	5	AT3G41762.1	329	AT3G41761.1	N/A	N/A	cis	HC	Distributed	560	223	384	162	1	162	0.220222	0.308642
1333	GAAAATCCCGGCGGCCGGACGGTC	5	3	AT3G41762.1	330	AT3G41761.1	CCGTCCGGCCGCCGGGATTTTCGC	34	cis	HC	Distributed	560	223	384	162	1	162	0.220222	0.308642
1334	GAAAATCCCGGCGGCCGGACGGT	1	5	AT3G41762.1	330	AT3G41761.1	N/A	N/A	cis	HC	Distributed	560	223	384	162	1	162	0.220222	0.308642
1335	AAAATCCCGGCGGCCGGACGG	7	5	AT3G41762.1	331	AT3G41761.1	N/A	N/A	cis	HC	Distributed	560	223	384	162	1	162	0.220222	0.308642
1336	AAAATCCCGGCGGCCGGACGGT	1	5	AT3G41762.1	331	AT3G41761.1	N/A	N/A	cis	HC	Distributed	560	223	384	162	1	162	0.220222	0.308642
1337	AAAATCCCGGCGGCCGGACGGTC	1	5	AT3G41762.1	331	AT3G41761.1	N/A	N/A	cis	HC	Distributed	560	223	384	162	1	162	0.220222	0.308642
1338	AAAATCCCGGCGGCCGGACGGTCG	35	5	AT3G41762.1	331	AT3G41761.1	N/A	N/A	cis	HC	Distributed	560	223	384	162	1	162	0.220222	0.308642
1339	AAATCCCGGCGGCCGGACGGT	5	5	AT3G41762.1	332	AT3G41761.1	N/A	N/A	cis	HC	Distributed	560	223	384	162	1	162	0.220222	0.308642
1340	AAATCCCGGCGGCCGGACGGTC	2	5	AT3G41762.1	332	AT3G41761.1	N/A	N/A	cis	HC	Distributed	560	223	384	162	1	162	0.220222	0.308642
1341	AAATCCCGGCGGCCGGACGGTCG	1	5	AT3G41762.1	332	AT3G41761.1	N/A	N/A	cis	HC	Distributed	560	223	384	162	1	162	0.220222	0.308642
1342	AAATCCCGGCGGCCGGACGGTCGG	16	5	AT3G41762.1	332	AT3G41761.1	N/A	N/A	cis	HC	Distributed	560	223	384	162	1	162	0.220222	0.308642
1343	AATCCCGGCGGCCGGACGGTCGGT	12	3	AT3G41762.1	333	AT3G41761.1	CGACCGTCCGGCCGCCGGGATTTT	31	cis	HC	Distributed	560	223	384	162	1	162	0.220222	0.308642
1344	ATCCCGGCGGCCGGACGGTCGGT	3	3	AT3G41762.1	334	AT3G41761.1	CGACCGTCCGGCCGCCGGGATTT	31	cis	HC	Distributed	560	223	384	162	1	162	0.220222	0.308642
1345	ATCCCGGCGGCCGGACGGTCGGTC	14	5	AT3G41762.1	334	AT3G41761.1	N/A	N/A	cis	HC	Distributed	560	223	384	162	1	162	0.220222	0.308642
1346	TCCCGGCGGCCGGACGGTCGGTC	3	3	AT3G41762.1	335	AT3G41761.1	CCGACCGTCCGGCCGCCGGGATT	30	cis	HC	Distributed	560	223	384	162	1	162	0.220222	0.308642
1347	TCCCGGCGGCCGGACGGTCGGTCA	2	3	AT3G41762.1	335	AT3G41761.1	ACCGACCGTCCGGCCGCCGGGATT	29	cis	HC	Distributed	560	223	384	162	1	162	0.220222	0.308642
1348	CCCGGCGGCCGGACGGTCGGTCA	2	3	AT3G41762.1	336	AT3G41761.1	ACCGACCGTCCGGCCGCCGGGAT	29	cis	HC	Distributed	560	223	384	162	1	162	0.220222	0.308642
1349	CCCGGCGGCCGGACGGTCGGTC	1	5	AT3G41762.1	336	AT3G41761.1	N/A	N/A	cis	HC	Distributed	560	223	384	162	1	162	0.220222	0.308642
1350	GCCGGACGGTCGGTCATTCCTCGT	3	3	AT3G41762.1	343	AT3G41761.1	GAGGAATGACCGACCGTCCGGCCG	21	cis	HC	Distributed	560	223	384	162	1	162	0.220222	0.308642
1351	GCCGGACGGTCGGTCATTCCTCG	2	5	AT3G41762.1	343	AT3G41761.1	N/A	N/A	cis	HC	Distributed	560	223	384	162	1	162	0.220222	0.308642
1352	CCGGACGGTCGGTCATTCCTCGT	2	5	AT3G41762.1	344	AT3G41761.1	N/A	N/A	cis	HC	Distributed	560	223	384	162	1	162	0.220222	0.308642
1353	CGGACGGTCGGTCATTCCTCG	1	5	AT3G41762.1	345	AT3G41761.1	N/A	N/A	cis	HC	Distributed	560	223	384	162	1	162	0.220222	0.308642
1354	CGGACGGTCGGTCATTCCTCGTG	1	5	AT3G41762.1	345	AT3G41761.1	N/A	N/A	cis	HC	Distributed	560	223	384	162	1	162	0.220222	0.308642
1355	GGACGGTCGGTCATTCCTCGT	1	5	AT3G41762.1	346	AT3G41761.1	N/A	N/A	cis	HC	Distributed	560	223	384	162	1	162	0.220222	0.308642
1356	GGACGGTCGGTCATTCCTCGTGTC	2	5	AT3G41762.1	346	AT3G41761.1	N/A	N/A	cis	HC	Distributed	560	223	384	162	1	162	0.220222	0.308642
1357	ATACCATCCCTCGATCGCTACC	1	5	AT3G41762.1	378	AT3G41761.1	N/A	N/A	cis	HC	Distributed	560	223	384	162	1	162	0.220222	0.308642
1358	ATACCATCCCTCGATCGCTACCCA	1	5	AT3G41762.1	378	AT3G41761.1	N/A	N/A	cis	HC	Distributed	560	223	384	162	1	162	0.220222	0.308642
1359	ACCATCCCTCGATCGCTACCC	1	5	AT3G41762.1	380	AT3G41761.1	N/A	N/A	cis	HC	Distributed	560	223	384	162	1	162	0.220222	0.308642
1360	ATCCCTCGATCGCTACCCAAGTC	1	5	AT3G41762.1	383	AT3G41761.1	N/A	N/A	cis	HC	Distributed	560	223	384	162	1	162	0.220222	0.308642
1361	TCCCTCGATCGCTACCCAAGTC	2	5	AT3G41762.1	384	AT3G41761.1	N/A	N/A	cis	HC	Distributed	560	223	384	162	1	162	0.220222	0.308642
1362	TGGCCTGCAGATCATTGGAAC	1	5	AT3G46658.1	514	AT3G46660.1	N/A	N/A	cis	HC	Distributed	2026	160	1147	1824	800	1787	0.0025974	0.00354251
1363	TTCAAGCAGACTTGTAGGAGC	1	5	AT3G46658.1	874	AT3G46660.1	N/A	N/A	cis	HC	Distributed	2026	160	1147	1824	800	1787	0.0025974	0.00354251
1364	TCAAGCAGACTTGTAGGAGCT	1	5	AT3G46658.1	875	AT3G46660.1	N/A	N/A	cis	HC	Distributed	2026	160	1147	1824	800	1787	0.0025974	0.00354251
1365	AGGAAGCTGTCCGTTTGTCAA	2	5	AT3G46658.1	1008	AT3G46660.1	N/A	N/A	cis	HC	Distributed	2026	160	1147	1824	800	1787	0.0025974	0.00354251
1366	AAAGGACAACAAGAAGAGCTAGTT	1	5	AT3G46660.1	807	AT3G46658.1	N/A	N/A	cis	HC	Distributed	1824	800	1787	2026	160	1147	0.0025974	0.00354251
1367	AGGAATACAGTTGACAAACGGA	1	5	AT3G46660.1	909	AT3G46658.1	N/A	N/A	cis	HC	Distributed	1824	800	1787	2026	160	1147	0.0025974	0.00354251
1368	TGGGCTCCACAGAAGGAAGTA	1	5	AT3G46660.1	1317	AT3G46658.1	N/A	N/A	cis	HC	Distributed	1824	800	1787	2026	160	1147	0.0025974	0.00354251
1369	TTCTGTAGCAGAGGTAAATGA	1	5	AT3G49668.1	249	AT3G49670.1	N/A	N/A	cis	HC	Distributed	549	1	438	3452	274	711	0.000499875	0.00114155
1370	TCACAACCGTTGATTCGATCG	1	5	AT3G50860.1	40	AT3G50850.1	N/A	N/A	cis	100nt	Distributed	1088	1	156	811	1	156	0.000526593	0.00320513
1371	TCCAGAGAACATTGAGAAGGA	1	5	AT3G52070.1	184	AT3G52072.1	N/A	N/A	cis	HC	Distributed	507	1	410	1154	711	1120	0.00240819	0.00365854
1372	TAAACAGCAAAAGAGAGACTCA	1	5	AT3G52072.1	817	AT3G52070.1	N/A	N/A	cis	HC	Distributed	1154	711	1120	507	1	410	0.00240819	0.00365854
1373	TGGTAGTAGAAGGTGGTGGAGAG	1	5	AT3G52072.1	1054	AT3G52070.1	N/A	N/A	cis	HC	Distributed	1154	711	1120	507	1	410	0.00240819	0.00365854
1374	TTCTCCTTCGTCGTTACGTCC	1	5	AT3G52610.1	290	AT3G52605.1	N/A	N/A	cis	100nt	Distributed	1606	1	412	870	357	768	0.000807754	0.00121359
1375	TTTTGTCTGCATATTACTCTTA	2	5	AT3G52850.1	2227	AT3G52860.1	N/A	N/A	cis	100nt	Distributed	2307	2208	2307	647	548	647	0.00169262	0.005
1376	AGAATGCACACCAAACTTGAG	1	5	AT3G54080.1	1385	AT3G54085.1	N/A	N/A	cis	HC	Distributed	1756	1315	1756	533	92	533	0.000436872	0.00113122
1377	TCAGAGTATGTAGAGCGGTGT	2	5	AT3G56408.1	936	AT3G56410.2	N/A	N/A	cis	100nt	Distributed	2361	514	1663	4828	358	1507	0.00194742	0.00304348
1378	AGAAGACCTGTGATAGTACTT	1	5	AT3G56408.1	1067	AT3G56410.2	N/A	N/A	cis	100nt	Distributed	2361	514	1663	4828	358	1507	0.00194742	0.00304348
1379	TACAAGCCTGAGACATCTG	1	5	AT3G56410.2	556	AT3G56408.1	N/A	N/A	cis	100nt	Distributed	4828	358	1507	2361	514	1663	0.00194742	0.00304348
1380	AGAGAAGGCTGGTTTCAAGAA	1	5	AT3G56410.2	865	AT3G56408.1	N/A	N/A	cis	100nt	Distributed	4828	358	1507	2361	514	1663	0.00194742	0.00304348
1381	TGAACCAAGTAGATCTGAAAC	1	5	AT3G56410.2	993	AT3G56408.1	N/A	N/A	cis	100nt	Distributed	4828	358	1507	2361	514	1663	0.00194742	0.00304348
1382	TAAGGAACAAAAAACGGTATG	1	5	AT3G56410.2	1136	AT3G56408.1	N/A	N/A	cis	100nt	Distributed	4828	358	1507	2361	514	1663	0.00194742	0.00304348
1383	TTGTGGATTATGGCATGGATT	1	5	AT3G56410.2	1373	AT3G56408.1	N/A	N/A	cis	100nt	Distributed	4828	358	1507	2361	514	1663	0.00194742	0.00304348
1384	GGGGAATTCAGTATGAAGATA	1	5	AT3G57710.1	1965	AT3G57700.1	N/A	N/A	cis	HC	Site-specific	2724	1461	2483	1023	1	1023	0.00373632	0.00195503
1385	TATTCACACACGAGAACCGGA	9	5	AT3G57710.1	2095	AT3G57700.1	N/A	N/A	cis	HC	Site-specific	2724	1461	2483	1023	1	1023	0.00373632	0.00195503
1386	ATTCACACACGAGAACCGGAC	2	5	AT3G57710.1	2096	AT3G57700.1	N/A	N/A	cis	HC	Site-specific	2724	1461	2483	1023	1	1023	0.00373632	0.00195503
1387	TTCACACACGAGAACCGGACG	58	5	AT3G57710.1	2097	AT3G57700.1	N/A	N/A	cis	HC	Site-specific	2724	1461	2483	1023	1	1023	0.00373632	0.00195503
1388	TATTCACACACGAGAACCGGA	9	5	AT3G57765.1	128	AT3G57770.1	N/A	N/A	cis	HC	Site-specific	871	1	591	1242	1	591	0.0151443	0.0203046
1389	ATTCACACACGAGAACCGGAC	2	5	AT3G57765.1	129	AT3G57770.1	N/A	N/A	cis	HC	Site-specific	871	1	591	1242	1	591	0.0151443	0.0203046
1390	TTCACACACGAGAACCGGACG	58	5	AT3G57765.1	130	AT3G57770.1	N/A	N/A	cis	HC	Site-specific	871	1	591	1242	1	591	0.0151443	0.0203046
1391	ATACCTTTCTCGGCCTTTTGGCTA	1	5	AT3G57765.1	515	AT3G57770.1	N/A	N/A	cis	HC	Site-specific	871	1	591	1242	1	591	0.0151443	0.0203046
1392	GGCTAAGATCAAGTGTAGT	1	5	AT3G57765.1	534	AT3G57770.1	N/A	N/A	cis	HC	Site-specific	871	1	591	1242	1	591	0.0151443	0.0203046
1393	GGCTAAGATCAAGTGTAGTAT	3	5	AT3G57765.1	534	AT3G57770.1	N/A	N/A	cis	HC	Site-specific	871	1	591	1242	1	591	0.0151443	0.0203046
1394	GGCTAAGATCAAGTGTAGTATCT	2	5	AT3G57765.1	534	AT3G57770.1	N/A	N/A	cis	HC	Site-specific	871	1	591	1242	1	591	0.0151443	0.0203046
1395	TCAGTTTAATATCTGATATGTGGG	1	5	AT3G57765.1	564	AT3G57770.1	N/A	N/A	cis	HC	Site-specific	871	1	591	1242	1	591	0.0151443	0.0203046
1396	AGTTTAATATCTGATATGTGGG	1	5	AT3G57765.1	566	AT3G57770.1	N/A	N/A	cis	HC	Site-specific	871	1	591	1242	1	591	0.0151443	0.0203046
1397	AGTTTAATATCTGATATGTGGGCC	11	5	AT3G57765.1	566	AT3G57770.1	N/A	N/A	cis	HC	Site-specific	871	1	591	1242	1	591	0.0151443	0.0203046
1398	GTTTAATATCTGATATGTGGG	1	5	AT3G57765.1	567	AT3G57770.1	N/A	N/A	cis	HC	Site-specific	871	1	591	1242	1	591	0.0151443	0.0203046
1399	GTTTAATATCTGATATGTGGGC	1	5	AT3G57765.1	567	AT3G57770.1	N/A	N/A	cis	HC	Site-specific	871	1	591	1242	1	591	0.0151443	0.0203046
1400	GTTTAATATCTGATATGTGGGCC	1	5	AT3G57765.1	567	AT3G57770.1	N/A	N/A	cis	HC	Site-specific	871	1	591	1242	1	591	0.0151443	0.0203046
1401	GTTTAATATCTGATATGTGGGCCA	4	5	AT3G57765.1	567	AT3G57770.1	N/A	N/A	cis	HC	Site-specific	871	1	591	1242	1	591	0.0151443	0.0203046
1402	TTTAATATCTGATATGTGGGC	2	5	AT3G57765.1	568	AT3G57770.1	N/A	N/A	cis	HC	Site-specific	871	1	591	1242	1	591	0.0151443	0.0203046
1403	TTTAATATCTGATATGTGGGCC	4	5	AT3G57765.1	568	AT3G57770.1	N/A	N/A	cis	HC	Site-specific	871	1	591	1242	1	591	0.0151443	0.0203046
1404	TTAATATCTGATATGTGGGCCATC	1	5	AT3G57765.1	569	AT3G57770.1	N/A	N/A	cis	HC	Site-specific	871	1	591	1242	1	591	0.0151443	0.0203046
1405	TAATATCTGATATGTGGGCC	1	5	AT3G57765.1	570	AT3G57770.1	N/A	N/A	cis	HC	Site-specific	871	1	591	1242	1	591	0.0151443	0.0203046
1406	TAATATCTGATATGTGGGCCA	1	5	AT3G57765.1	570	AT3G57770.1	N/A	N/A	cis	HC	Site-specific	871	1	591	1242	1	591	0.0151443	0.0203046
1407	TAATATCTGATATGTGGGCCATCG	1	5	AT3G57765.1	570	AT3G57770.1	N/A	N/A	cis	HC	Site-specific	871	1	591	1242	1	591	0.0151443	0.0203046
1408	AATATCTGATATGTGGGCC	1	5	AT3G57765.1	571	AT3G57770.1	N/A	N/A	cis	HC	Site-specific	871	1	591	1242	1	591	0.0151443	0.0203046
1409	AATATCTGATATGTGGGCCA	2	5	AT3G57765.1	571	AT3G57770.1	N/A	N/A	cis	HC	Site-specific	871	1	591	1242	1	591	0.0151443	0.0203046
1410	AATATCTGATATGTGGGCCAT	1	5	AT3G57765.1	571	AT3G57770.1	N/A	N/A	cis	HC	Site-specific	871	1	591	1242	1	591	0.0151443	0.0203046
1411	AATATCTGATATGTGGGCCATCG	1	5	AT3G57765.1	571	AT3G57770.1	N/A	N/A	cis	HC	Site-specific	871	1	591	1242	1	591	0.0151443	0.0203046
1412	AATATCTGATATGTGGGCCATCGG	1	5	AT3G57765.1	571	AT3G57770.1	N/A	N/A	cis	HC	Site-specific	871	1	591	1242	1	591	0.0151443	0.0203046
1413	ATATCTGATATGTGGGCCA	3	5	AT3G57765.1	572	AT3G57770.1	N/A	N/A	cis	HC	Site-specific	871	1	591	1242	1	591	0.0151443	0.0203046
1414	ATATCTGATATGTGGGCCAT	1	5	AT3G57765.1	572	AT3G57770.1	N/A	N/A	cis	HC	Site-specific	871	1	591	1242	1	591	0.0151443	0.0203046
1415	ATATCTGATATGTGGGCCATC	2	5	AT3G57765.1	572	AT3G57770.1	N/A	N/A	cis	HC	Site-specific	871	1	591	1242	1	591	0.0151443	0.0203046
1416	ATATCTGATATGTGGGCCATCG	1	5	AT3G57765.1	572	AT3G57770.1	N/A	N/A	cis	HC	Site-specific	871	1	591	1242	1	591	0.0151443	0.0203046
1417	ATATCTGATATGTGGGCCATCGG	1	5	AT3G57765.1	572	AT3G57770.1	N/A	N/A	cis	HC	Site-specific	871	1	591	1242	1	591	0.0151443	0.0203046
1418	ATATCTGATATGTGGGCCATCGGC	4	5	AT3G57765.1	572	AT3G57770.1	N/A	N/A	cis	HC	Site-specific	871	1	591	1242	1	591	0.0151443	0.0203046
1419	TATCTGATATGTGGGCCATCGG	4	5	AT3G57765.1	573	AT3G57770.1	N/A	N/A	cis	HC	Site-specific	871	1	591	1242	1	591	0.0151443	0.0203046
1420	ATCTGATATGTGGGCCATCGG	20	5	AT3G57765.1	574	AT3G57770.1	N/A	N/A	cis	HC	Site-specific	871	1	591	1242	1	591	0.0151443	0.0203046
1421	ATCTGATATGTGGGCCATCGGC	5	5	AT3G57765.1	574	AT3G57770.1	N/A	N/A	cis	HC	Site-specific	871	1	591	1242	1	591	0.0151443	0.0203046
1422	TCTGATATGTGGGCCATCGG	4	5	AT3G57765.1	575	AT3G57770.1	N/A	N/A	cis	HC	Site-specific	871	1	591	1242	1	591	0.0151443	0.0203046
1423	TCTGATATGTGGGCCATCGGC	5	5	AT3G57765.1	575	AT3G57770.1	N/A	N/A	cis	HC	Site-specific	871	1	591	1242	1	591	0.0151443	0.0203046
1424	CTGATATGTGGGCCATCGG	1	5	AT3G57765.1	576	AT3G57770.1	N/A	N/A	cis	HC	Site-specific	871	1	591	1242	1	591	0.0151443	0.0203046
1425	CATCGGCCCACACGATATTA	1	5	AT3G57765.1	589	AT3G57770.1	N/A	N/A	cis	HC	Site-specific	871	1	591	1242	1	591	0.0151443	0.0203046
1426	CAGATATTAAACTGATAAGAACAG	1	5	AT3G57770.1	14	AT3G57765.1	N/A	N/A	cis	HC	Site-specific	1242	1	591	871	1	591	0.0151443	0.0203046
1427	AGATATTAAACTGATAAGAACA	1	5	AT3G57770.1	15	AT3G57765.1	N/A	N/A	cis	HC	Site-specific	1242	1	591	871	1	591	0.0151443	0.0203046
1428	ATATTAAACTGATAAGAACAG	2	5	AT3G57770.1	17	AT3G57765.1	N/A	N/A	cis	HC	Site-specific	1242	1	591	871	1	591	0.0151443	0.0203046
1429	ATATTAAACTGATAAGAACAGAT	1	5	AT3G57770.1	17	AT3G57765.1	N/A	N/A	cis	HC	Site-specific	1242	1	591	871	1	591	0.0151443	0.0203046
1430	GATAAGAACAGATACTACACTTGA	1	5	AT3G57770.1	27	AT3G57765.1	N/A	N/A	cis	HC	Site-specific	1242	1	591	871	1	591	0.0151443	0.0203046
1431	AAGAACAGATACTACACTTGA	1	5	AT3G57770.1	30	AT3G57765.1	N/A	N/A	cis	HC	Site-specific	1242	1	591	871	1	591	0.0151443	0.0203046
1432	AGATACTACACTTGATCTTAGCCA	1	5	AT3G57770.1	36	AT3G57765.1	N/A	N/A	cis	HC	Site-specific	1242	1	591	871	1	591	0.0151443	0.0203046
1433	AAATCTGGGAACTCGAGGCAT	1	5	AT3G58130.1	1223	AT3G58140.1	N/A	N/A	cis	100nt	Distributed	1331	1157	1331	1733	1559	1733	0.00163185	0.00571429
1434	TGGGAACTCGAGGCATAAAACGGA	1	5	AT3G58130.1	1228	AT3G58140.1	N/A	N/A	cis	100nt	Distributed	1331	1157	1331	1733	1559	1733	0.00163185	0.00571429
1435	TATGAGCAGAGGCTGAAGGCT	1	5	AT3G58780.3	1710	AT3G58790.1	N/A	N/A	cis	100nt	Distributed	1894	1448	1894	2359	1913	2359	0.000235128	0.00111857
1436	TGGCGGCGATGGAAGTAGACGG	1	5	AT3G59068.1	33	AT3G59070.1	N/A	N/A	cis	HC	Distributed	359	22	217	1401	1206	1401	0.00625	0.0280612
1437	GGAAGTAGACGGATGGTGG	1	5	AT3G59068.1	43	AT3G59070.1	N/A	N/A	cis	HC	Distributed	359	22	217	1401	1206	1401	0.00625	0.0280612
1438	AGTAGACGGATGGTGGTAGGAAT	1	5	AT3G59068.1	46	AT3G59070.1	N/A	N/A	cis	HC	Distributed	359	22	217	1401	1206	1401	0.00625	0.0280612
1439	GACGGATGGTGGTAGGAAT	1	5	AT3G59068.1	50	AT3G59070.1	N/A	N/A	cis	HC	Distributed	359	22	217	1401	1206	1401	0.00625	0.0280612
1440	ATGGTGGTAGGAATGAAAGGC	1	5	AT3G59068.1	55	AT3G59070.1	N/A	N/A	cis	HC	Distributed	359	22	217	1401	1206	1401	0.00625	0.0280612
1441	TGGTAGGAATGAAAGGCTAGAA	1	5	AT3G59068.1	59	AT3G59070.1	N/A	N/A	cis	HC	Distributed	359	22	217	1401	1206	1401	0.00625	0.0280612
1442	AGAAGCGGCGGAGAAGTATGTGGA	1	5	AT3G59068.1	77	AT3G59070.1	N/A	N/A	cis	HC	Distributed	359	22	217	1401	1206	1401	0.00625	0.0280612
1443	GAAGCGGCGGAGAAGTATGT	1	5	AT3G59068.1	78	AT3G59070.1	N/A	N/A	cis	HC	Distributed	359	22	217	1401	1206	1401	0.00625	0.0280612
1444	AAGCGGCGGAGAAGTATGTGG	1	5	AT3G59068.1	79	AT3G59070.1	N/A	N/A	cis	HC	Distributed	359	22	217	1401	1206	1401	0.00625	0.0280612
1445	AAGTATGTGGATAAGAAATAACAA	2	5	AT3G59068.1	90	AT3G59070.1	N/A	N/A	cis	HC	Distributed	359	22	217	1401	1206	1401	0.00625	0.0280612
1446	AAGGCGGAGAGGAAAAAGGCG	2	5	AT3G59070.1	1222	AT3G59068.1	N/A	N/A	cis	HC	Distributed	1401	1206	1401	359	22	217	0.00625	0.0280612
1447	TCGGAGATCAAGCAAAGACAG	1	5	AT3G59980.1	1091	AT3G59970.3	N/A	N/A	cis	100nt	Distributed	1177	938	1177	2047	1808	2047	0.00155087	0.00208333
1448	ATTTTTACCTATCGTCTCAATGCC	1	3	AT3G60950.1	1973	AT3G60955.1	CATTGAGACGATAGGTAAAAATTT	2597	cis	100nt	Distributed	2420	1859	2420	2834	2171	2732	0.0138942	0.0213523
1449	ACAACAGCTCACTACAAGAATATT	1	5	AT3G60950.1	2187	AT3G60955.1	N/A	N/A	cis	100nt	Distributed	2420	1859	2420	2834	2171	2732	0.0138942	0.0213523
1450	AAGAATATTGATCTTTTGTAGCGT	1	5	AT3G60950.1	2202	AT3G60955.1	N/A	N/A	cis	100nt	Distributed	2420	1859	2420	2834	2171	2732	0.0138942	0.0213523
1451	AGCGCTCTATCATCGTCCGTCATA	3	5	AT3G60950.1	2265	AT3G60955.1	N/A	N/A	cis	100nt	Distributed	2420	1859	2420	2834	2171	2732	0.0138942	0.0213523
1452	GCGCTCTATCATCGTCCGTCATA	1	5	AT3G60950.1	2266	AT3G60955.1	N/A	N/A	cis	100nt	Distributed	2420	1859	2420	2834	2171	2732	0.0138942	0.0213523
1453	TCTATCATCGTCCGTCATAG	1	5	AT3G60950.1	2270	AT3G60955.1	N/A	N/A	cis	100nt	Distributed	2420	1859	2420	2834	2171	2732	0.0138942	0.0213523
1454	AGTAGGTCGAAGACGTAATATAGC	1	5	AT3G60950.1	2288	AT3G60955.1	N/A	N/A	cis	100nt	Distributed	2420	1859	2420	2834	2171	2732	0.0138942	0.0213523
1455	GTAGGTCGAAGACGTAATATAGCG	1	5	AT3G60950.1	2289	AT3G60955.1	N/A	N/A	cis	100nt	Distributed	2420	1859	2420	2834	2171	2732	0.0138942	0.0213523
1456	ACGTCTTCGACCTACTATGACGGA	1	5	AT3G60955.1	2288	AT3G60950.1	N/A	N/A	cis	100nt	Site-specific	2834	2171	2732	2420	1859	2420	0.0138942	0.0213523
1457	CTACTATGACGGACGATGATAGAG	2	5	AT3G60955.1	2299	AT3G60950.1	N/A	N/A	cis	100nt	Site-specific	2834	2171	2732	2420	1859	2420	0.0138942	0.0213523
1458	TACTATGACGGACGATGATAGAGC	1	5	AT3G60955.1	2300	AT3G60950.1	N/A	N/A	cis	100nt	Site-specific	2834	2171	2732	2420	1859	2420	0.0138942	0.0213523
1459	CAAACATAGAGATTTTAGGGTATC	1	5	AT3G60955.1	2464	AT3G60950.1	N/A	N/A	cis	100nt	Site-specific	2834	2171	2732	2420	1859	2420	0.0138942	0.0213523
1460	ACAATTGGGCTATAGAAAGAGACT	1	5	AT3G60955.1	2518	AT3G60950.1	N/A	N/A	cis	100nt	Site-specific	2834	2171	2732	2420	1859	2420	0.0138942	0.0213523
1461	TTTGGGAAAACGCGGAACGGTTCA	1	5	AT3G60955.1	2548	AT3G60950.1	N/A	N/A	cis	100nt	Site-specific	2834	2171	2732	2420	1859	2420	0.0138942	0.0213523
1462	TTGGGAAAACGCGGAACGGTTCA	1	5	AT3G60955.1	2549	AT3G60950.1	N/A	N/A	cis	100nt	Site-specific	2834	2171	2732	2420	1859	2420	0.0138942	0.0213523
1463	TGGGAAAACGCGGAACGGTTCAAG	1	5	AT3G60955.1	2550	AT3G60950.1	N/A	N/A	cis	100nt	Site-specific	2834	2171	2732	2420	1859	2420	0.0138942	0.0213523
1464	GGGAAAACGCGGAACGGTTCAAGC	2	5	AT3G60955.1	2551	AT3G60950.1	N/A	N/A	cis	100nt	Site-specific	2834	2171	2732	2420	1859	2420	0.0138942	0.0213523
1465	ATAGAGATTCTTGGGACGAGGC	2	5	AT3G60955.1	2576	AT3G60950.1	N/A	N/A	cis	100nt	Site-specific	2834	2171	2732	2420	1859	2420	0.0138942	0.0213523
1466	ATAGAGATTCTTGGGACGAGGCAT	8	5	AT3G60955.1	2576	AT3G60950.1	N/A	N/A	cis	100nt	Site-specific	2834	2171	2732	2420	1859	2420	0.0138942	0.0213523
1467	AGATTCTTGGGACGAGGCATTGAG	9	5	AT3G60955.1	2580	AT3G60950.1	N/A	N/A	cis	100nt	Site-specific	2834	2171	2732	2420	1859	2420	0.0138942	0.0213523
1468	ATTCTTGGGACGAGGCATTGAGAC	5	5	AT3G60955.1	2582	AT3G60950.1	N/A	N/A	cis	100nt	Site-specific	2834	2171	2732	2420	1859	2420	0.0138942	0.0213523
1469	TGGGACGAGGCATTGAGACGAT	1	5	AT3G60955.1	2587	AT3G60950.1	N/A	N/A	cis	100nt	Site-specific	2834	2171	2732	2420	1859	2420	0.0138942	0.0213523
1470	TGGGACGAGGCATTGAGACGATA	2	5	AT3G60955.1	2587	AT3G60950.1	N/A	N/A	cis	100nt	Site-specific	2834	2171	2732	2420	1859	2420	0.0138942	0.0213523
1471	TGGGACGAGGCATTGAGACGATAG	4	5	AT3G60955.1	2587	AT3G60950.1	N/A	N/A	cis	100nt	Site-specific	2834	2171	2732	2420	1859	2420	0.0138942	0.0213523
1472	GGGACGAGGCATTGAGACGATAGG	1	5	AT3G60955.1	2588	AT3G60950.1	N/A	N/A	cis	100nt	Site-specific	2834	2171	2732	2420	1859	2420	0.0138942	0.0213523
1473	ACGAGGCATTGAGACGATAGGTAA	1	5	AT3G60955.1	2591	AT3G60950.1	N/A	N/A	cis	100nt	Site-specific	2834	2171	2732	2420	1859	2420	0.0138942	0.0213523
1474	CATTGAGACGATAGGTAAAAATTT	1	3	AT3G60955.1	2597	AT3G60950.1	ATTTTTACCTATCGTCTCAATGCC	1973	cis	100nt	Site-specific	2834	2171	2732	2420	1859	2420	0.0138942	0.0213523
1475	TGTGGTTGCAGAGGTCAGTGA	1	5	AT3G61170.1	2322	AT3G61160.2	N/A	N/A	cis	100nt	Distributed	2352	2226	2352	1811	1685	1811	0.000240211	0.00393701
1476	TGAGGCGGAACAGAAGAATACT	1	5	AT3G63440.1	1528	AT3G63445.1	N/A	N/A	cis	100nt	Distributed	2007	1463	1833	1739	1	371	0.00106781	0.00134771
1477	TTTTGGTAGAGAGCGTTGTTAAA	1	5	AT4G00760.1	484	AT4G00770.1	N/A	N/A	cis	HC	Distributed	3285	1	1050	1788	739	1788	0.00098561	0.000952381
1478	AATCAGAGCTTGAACGCGGAA	1	5	AT4G00770.1	1126	AT4G00760.1	N/A	N/A	cis	HC	Distributed	1788	739	1788	3285	1	1050	0.00098561	0.000952381
1479	TTCAATAGTCGTCCTCTCCAT	1	5	AT4G01940.1	834	AT4G01935.1	N/A	N/A	cis	100nt	Distributed	1043	668	937	952	683	952	0.000501253	0.00185185
1480	AAGTCACTTGAGGTCGGAGTTTCC	1	5	AT4G02200.3	875	AT4G02210.1	N/A	N/A	cis	100nt	Distributed	1245	639	1245	1782	1014	1620	0.00198216	0.00247117
1481	ATCCAATATAAGTTCATCGTCCA	1	5	AT4G02200.3	981	AT4G02210.1	N/A	N/A	cis	100nt	Distributed	1245	639	1245	1782	1014	1620	0.00198216	0.00247117
1482	TTTCAGCTGAGGAAGAAGATA	1	5	AT4G02210.1	1085	AT4G02200.3	N/A	N/A	cis	100nt	Distributed	1782	1014	1620	1245	639	1245	0.00198216	0.00247117
1483	AATAGAAACCGGCCTAGTCTA	1	5	AT4G03150.1	582	AT4G03140.1	N/A	N/A	cis	100nt	Distributed	720	492	720	1282	1054	1282	0.001998	0.00218341
1484	TCCTTCCTCATCTCGTAGCACACC	1	5	AT4G03300.1	285	AT2G27870.1	N/A	N/A	cis	100nt	Distributed	3858	228	388	945	437	597	0.062461	0.0496894
1485	AGCAGACGCTAAACCCGGATTACC	2	5	AT4G03300.1	312	AT2G27870.1	N/A	N/A	cis	100nt	Distributed	3858	228	388	945	437	597	0.062461	0.0496894
1486	AGACCGTCGTCGGACGTGACGGCA	1	5	AT4G04077.1	516	AT4G04078.1	N/A	N/A	cis	HC	Distributed	754	502	609	108	1	108	0.0197216	0.0185185
1487	GACCGTCGTCGGACGTGACGGCA	1	5	AT4G04077.1	517	AT4G04078.1	N/A	N/A	cis	HC	Distributed	754	502	609	108	1	108	0.0197216	0.0185185
1488	ATGGATTCATGTGGCACAAGCGA	1	5	AT4G04078.1	1	AT4G04077.1	N/A	N/A	cis	HC	Site-specific	108	1	108	754	502	609	0.0197216	0.0185185
1489	ATGGATTCATGTGGCACAAGCGAG	5	5	AT4G04078.1	1	AT4G04077.1	N/A	N/A	cis	HC	Site-specific	108	1	108	754	502	609	0.0197216	0.0185185
1490	AGAAAACCGCGGGAACACCTT	1	5	AT4G04078.1	23	AT4G04077.1	N/A	N/A	cis	HC	Site-specific	108	1	108	754	502	609	0.0197216	0.0185185
1491	TCTATGCAATGGGACAACAATGGA	1	5	AT4G08103.1	2818	AT4G08116.1	N/A	N/A	cis	100nt	Distributed	2916	2817	2916	250	151	250	0.0435881	0.13
1492	CTATGCAATGGGACAACAATGGAG	1	5	AT4G08103.1	2819	AT4G08116.1	N/A	N/A	cis	100nt	Distributed	2916	2817	2916	250	151	250	0.0435881	0.13
1493	ATGCAATGGGACAACAATGGAGA	1	5	AT4G08103.1	2821	AT4G08116.1	N/A	N/A	cis	100nt	Distributed	2916	2817	2916	250	151	250	0.0435881	0.13
1494	ATGCAATGGGACAACAATGGAGAT	44	5	AT4G08103.1	2821	AT4G08116.1	N/A	N/A	cis	100nt	Distributed	2916	2817	2916	250	151	250	0.0435881	0.13
1495	TGCAATGGGACAACAATGGAGATA	2	5	AT4G08103.1	2822	AT4G08116.1	N/A	N/A	cis	100nt	Distributed	2916	2817	2916	250	151	250	0.0435881	0.13
1496	GCAATGGGACAACAATGGAGATAA	2	3	AT4G08103.1	2823	AT4G08116.1	ATCTCCATTGTTGTCCCATTGCAT	223	cis	100nt	Distributed	2916	2817	2916	250	151	250	0.0435881	0.13
1497	GCAATGGGACAACAATGGAGATA	2	5	AT4G08103.1	2823	AT4G08116.1	N/A	N/A	cis	100nt	Distributed	2916	2817	2916	250	151	250	0.0435881	0.13
1498	CAATGGGACAACAATGGAGATAAG	1	5	AT4G08103.1	2824	AT4G08116.1	N/A	N/A	cis	100nt	Distributed	2916	2817	2916	250	151	250	0.0435881	0.13
1499	AATGGGACAACAATGGAGATA	6	5	AT4G08103.1	2825	AT4G08116.1	N/A	N/A	cis	100nt	Distributed	2916	2817	2916	250	151	250	0.0435881	0.13
1500	AATGGGACAACAATGGAGATAA	6	5	AT4G08103.1	2825	AT4G08116.1	N/A	N/A	cis	100nt	Distributed	2916	2817	2916	250	151	250	0.0435881	0.13
1501	AATGGGACAACAATGGAGATAAG	10	5	AT4G08103.1	2825	AT4G08116.1	N/A	N/A	cis	100nt	Distributed	2916	2817	2916	250	151	250	0.0435881	0.13
1502	AATGGGACAACAATGGAGATAAGG	144	5	AT4G08103.1	2825	AT4G08116.1	N/A	N/A	cis	100nt	Distributed	2916	2817	2916	250	151	250	0.0435881	0.13
1503	ATGGGACAACAATGGAGATAA	5	5	AT4G08103.1	2826	AT4G08116.1	N/A	N/A	cis	100nt	Distributed	2916	2817	2916	250	151	250	0.0435881	0.13
1504	ATGGGACAACAATGGAGATAAG	1	5	AT4G08103.1	2826	AT4G08116.1	N/A	N/A	cis	100nt	Distributed	2916	2817	2916	250	151	250	0.0435881	0.13
1505	ATGGGACAACAATGGAGATAAGG	3	5	AT4G08103.1	2826	AT4G08116.1	N/A	N/A	cis	100nt	Distributed	2916	2817	2916	250	151	250	0.0435881	0.13
1506	ATGGGACAACAATGGAGATAAGGA	34	5	AT4G08103.1	2826	AT4G08116.1	N/A	N/A	cis	100nt	Distributed	2916	2817	2916	250	151	250	0.0435881	0.13
1507	TGGGACAACAATGGAGATAAG	1	5	AT4G08103.1	2827	AT4G08116.1	N/A	N/A	cis	100nt	Distributed	2916	2817	2916	250	151	250	0.0435881	0.13
1508	TGGGACAACAATGGAGATAAGGA	1	5	AT4G08103.1	2827	AT4G08116.1	N/A	N/A	cis	100nt	Distributed	2916	2817	2916	250	151	250	0.0435881	0.13
1509	TGGGACAACAATGGAGATAAGGAG	12	5	AT4G08103.1	2827	AT4G08116.1	N/A	N/A	cis	100nt	Distributed	2916	2817	2916	250	151	250	0.0435881	0.13
1510	GGGACAACAATGGAGATAAGGAG	3	5	AT4G08103.1	2828	AT4G08116.1	N/A	N/A	cis	100nt	Distributed	2916	2817	2916	250	151	250	0.0435881	0.13
1511	GGGACAACAATGGAGATAAGGAGA	3	5	AT4G08103.1	2828	AT4G08116.1	N/A	N/A	cis	100nt	Distributed	2916	2817	2916	250	151	250	0.0435881	0.13
1512	GACAACAATGGAGATAAGGAGACA	1	5	AT4G08103.1	2830	AT4G08116.1	N/A	N/A	cis	100nt	Distributed	2916	2817	2916	250	151	250	0.0435881	0.13
1513	ACAATGGAGATAAGGAGACATTT	1	5	AT4G08103.1	2834	AT4G08116.1	N/A	N/A	cis	100nt	Distributed	2916	2817	2916	250	151	250	0.0435881	0.13
1514	ACAATGGAGATAAGGAGACATTTT	1	5	AT4G08103.1	2834	AT4G08116.1	N/A	N/A	cis	100nt	Distributed	2916	2817	2916	250	151	250	0.0435881	0.13
1515	AATGGAGATAAGGAGACATTTTGG	11	5	AT4G08103.1	2836	AT4G08116.1	N/A	N/A	cis	100nt	Distributed	2916	2817	2916	250	151	250	0.0435881	0.13
1516	ATGGAGATAAGGAGACATTTTGG	1	5	AT4G08103.1	2837	AT4G08116.1	N/A	N/A	cis	100nt	Distributed	2916	2817	2916	250	151	250	0.0435881	0.13
1517	ATGGAGATAAGGAGACATTTTGGA	12	5	AT4G08103.1	2837	AT4G08116.1	N/A	N/A	cis	100nt	Distributed	2916	2817	2916	250	151	250	0.0435881	0.13
1518	TGGAGATAAGGAGACATTTTGGAG	7	5	AT4G08103.1	2838	AT4G08116.1	N/A	N/A	cis	100nt	Distributed	2916	2817	2916	250	151	250	0.0435881	0.13
1519	GGAGATAAGGAGACATTTTGGAGC	1	5	AT4G08103.1	2839	AT4G08116.1	N/A	N/A	cis	100nt	Distributed	2916	2817	2916	250	151	250	0.0435881	0.13
1520	GAGATAAGGAGACATTTTGGAGCA	34	5	AT4G08103.1	2840	AT4G08116.1	N/A	N/A	cis	100nt	Distributed	2916	2817	2916	250	151	250	0.0435881	0.13
1521	AGATAAGGAGACATTTTGGAGC	1	5	AT4G08103.1	2841	AT4G08116.1	N/A	N/A	cis	100nt	Distributed	2916	2817	2916	250	151	250	0.0435881	0.13
1522	AGATAAGGAGACATTTTGGAGCA	3	5	AT4G08103.1	2841	AT4G08116.1	N/A	N/A	cis	100nt	Distributed	2916	2817	2916	250	151	250	0.0435881	0.13
1523	AGATAAGGAGACATTTTGGAGCAA	19	5	AT4G08103.1	2841	AT4G08116.1	N/A	N/A	cis	100nt	Distributed	2916	2817	2916	250	151	250	0.0435881	0.13
1524	GATAAGGAGACATTTTGGAGCA	1	5	AT4G08103.1	2842	AT4G08116.1	N/A	N/A	cis	100nt	Distributed	2916	2817	2916	250	151	250	0.0435881	0.13
1525	GATAAGGAGACATTTTGGAGCAA	1	5	AT4G08103.1	2842	AT4G08116.1	N/A	N/A	cis	100nt	Distributed	2916	2817	2916	250	151	250	0.0435881	0.13
1526	GATAAGGAGACATTTTGGAGCAAA	8	5	AT4G08103.1	2842	AT4G08116.1	N/A	N/A	cis	100nt	Distributed	2916	2817	2916	250	151	250	0.0435881	0.13
1527	ATAAGGAGACATTTTGGAGC	1	5	AT4G08103.1	2843	AT4G08116.1	N/A	N/A	cis	100nt	Distributed	2916	2817	2916	250	151	250	0.0435881	0.13
1528	ATAAGGAGACATTTTGGAGCA	6	5	AT4G08103.1	2843	AT4G08116.1	N/A	N/A	cis	100nt	Distributed	2916	2817	2916	250	151	250	0.0435881	0.13
1529	ATAAGGAGACATTTTGGAGCAA	2	5	AT4G08103.1	2843	AT4G08116.1	N/A	N/A	cis	100nt	Distributed	2916	2817	2916	250	151	250	0.0435881	0.13
1530	ATAAGGAGACATTTTGGAGCAAAA	3	5	AT4G08103.1	2843	AT4G08116.1	N/A	N/A	cis	100nt	Distributed	2916	2817	2916	250	151	250	0.0435881	0.13
1531	TAAGGAGACATTTTGGAGCAA	2	5	AT4G08103.1	2844	AT4G08116.1	N/A	N/A	cis	100nt	Distributed	2916	2817	2916	250	151	250	0.0435881	0.13
1532	TAAGGAGACATTTTGGAGCAAA	1	5	AT4G08103.1	2844	AT4G08116.1	N/A	N/A	cis	100nt	Distributed	2916	2817	2916	250	151	250	0.0435881	0.13
1533	AAGGAGACATTTTGGAGCAAAAAC	1	3	AT4G08103.1	2845	AT4G08116.1	TTTTGCTCCAAAATGTCTCCTTAT	201	cis	100nt	Distributed	2916	2817	2916	250	151	250	0.0435881	0.13
1534	AAGGAGACATTTTGGAGCAAA	5	5	AT4G08103.1	2845	AT4G08116.1	N/A	N/A	cis	100nt	Distributed	2916	2817	2916	250	151	250	0.0435881	0.13
1535	TGGAGCAAAAACTAAGGAAAAGGA	1	5	AT4G08103.1	2857	AT4G08116.1	N/A	N/A	cis	100nt	Distributed	2916	2817	2916	250	151	250	0.0435881	0.13
1536	AAAGGAAACTAAGAACGATTTTGG	1	5	AT4G08103.1	2875	AT4G08116.1	N/A	N/A	cis	100nt	Distributed	2916	2817	2916	250	151	250	0.0435881	0.13
1537	TTTTGCTCCAAAATGTCTCCTTAT	1	3	AT4G08116.1	201	AT4G08103.1	AAGGAGACATTTTGGAGCAAAAAC	2845	cis	100nt	Distributed	250	151	250	2916	2817	2916	0.0435881	0.13
1538	ATCTCCATTGTTGTCCCATTGCAT	1	3	AT4G08116.1	223	AT4G08103.1	GCAATGGGACAACAATGGAGATAA	2823	cis	100nt	Distributed	250	151	250	2916	2817	2916	0.0435881	0.13
1539	AATGGGGATGTGTTCGGTCAT	1	5	AT4G11660.1	1606	AT4G11670.1	N/A	N/A	cis	100nt	Distributed	1991	1527	1841	3631	3317	3631	0.0019566	0.0047619
1540	TTCGGATAAAGCAGGCAGATTC	1	5	AT4G11660.1	1798	AT4G11670.1	N/A	N/A	cis	100nt	Distributed	1991	1527	1841	3631	3317	3631	0.0019566	0.0047619
1541	ATCAGGAACAACTCAGGATGGTAG	1	5	AT4G11670.1	3451	AT4G11660.1	N/A	N/A	cis	100nt	Distributed	3631	3317	3631	1991	1527	1841	0.0019566	0.0047619
1542	TCCATACCGGCCATCTCATCCT	1	5	AT4G13505.1	100	AT4G13510.1	N/A	N/A	cis	HC	Distributed	1625	1	1337	1736	173	1509	0.00327284	0.00411369
1543	TCCCGAGAGTAGACGTTTCCC	1	5	AT4G13505.1	546	AT4G13510.1	N/A	N/A	cis	HC	Distributed	1625	1	1337	1736	173	1509	0.00327284	0.00411369
1544	TAGAGAAGACAAGGTAGGCGGA	1	5	AT4G13505.1	1307	AT4G13510.1	N/A	N/A	cis	HC	Distributed	1625	1	1337	1736	173	1509	0.00327284	0.00411369
1545	TCAAAGACATCCCCACGGCCT	2	5	AT4G13510.1	381	AT4G13505.1	N/A	N/A	cis	HC	Distributed	1736	173	1509	1625	1	1337	0.00327284	0.00411369
1546	ACTCTGGGGTGCGCTCATCGA	1	5	AT4G13510.1	676	AT4G13505.1	N/A	N/A	cis	HC	Distributed	1736	173	1509	1625	1	1337	0.00327284	0.00411369
1547	GAGCGCGGTCGGACGGACAGC	1	5	AT4G13510.1	874	AT4G13505.1	N/A	N/A	cis	HC	Distributed	1736	173	1509	1625	1	1337	0.00327284	0.00411369
1548	TCTTGAGGCAGCACAACTACA	1	5	AT4G13510.1	1132	AT4G13505.1	N/A	N/A	cis	HC	Distributed	1736	173	1509	1625	1	1337	0.00327284	0.00411369
1549	TGAGGCAGCACAACTACACGG	1	5	AT4G13510.1	1135	AT4G13505.1	N/A	N/A	cis	HC	Distributed	1736	173	1509	1625	1	1337	0.00327284	0.00411369
1550	GGTTGCGGTGCGTGGGGACTAAT	1	5	AT4G13510.1	1157	AT4G13505.1	N/A	N/A	cis	HC	Distributed	1736	173	1509	1625	1	1337	0.00327284	0.00411369
1551	TCGTCCGAGGATGAGATGGCC	1	5	AT4G13510.1	1382	AT4G13505.1	N/A	N/A	cis	HC	Distributed	1736	173	1509	1625	1	1337	0.00327284	0.00411369
1552	ATGAGATGGCCGGTATGGATA	1	5	AT4G13510.1	1392	AT4G13505.1	N/A	N/A	cis	HC	Distributed	1736	173	1509	1625	1	1337	0.00327284	0.00411369
1553	TATTGGACCTTCAAGCATGTTG	1	5	AT4G13918.1	549	AT4G13920.1	N/A	N/A	cis	HC	Distributed	3225	253	3009	2757	1	2757	0.000835841	0.000906783
1554	TTTGATAGAGATGGTGGAATAT	1	5	AT4G13918.1	676	AT4G13920.1	N/A	N/A	cis	HC	Distributed	3225	253	3009	2757	1	2757	0.000835841	0.000906783
1555	TAGAGATGGTGGAATATGGCC	2	5	AT4G13918.1	681	AT4G13920.1	N/A	N/A	cis	HC	Distributed	3225	253	3009	2757	1	2757	0.000835841	0.000906783
1556	ACAGATTATCCGGCAGTATCCC	1	5	AT4G13920.1	2370	AT4G13918.1	N/A	N/A	cis	HC	Distributed	2757	1	2757	3225	253	3009	0.000835841	0.000906783
1557	AATGCGGTGGAGAAGAAGAAGAAG	1	5	AT4G13920.1	2544	AT4G13918.1	N/A	N/A	cis	HC	Distributed	2757	1	2757	3225	253	3009	0.000835841	0.000906783
1558	AGATAGATAGATACACGAGAG	1	5	AT4G15550.1	1597	AT4G15545.1	N/A	N/A	cis	100nt	Distributed	1738	1529	1738	1260	1051	1260	0.00266845	0.00238095
1559	TCTGTAGGGTTGATGATGGTTT	1	5	AT4G16410.1	284	AT4G16400.1	N/A	N/A	cis	HC	Distributed	736	1	536	1225	621	1156	0.00101989	0.00186567
1560	GTAGGGTTGATGATGGTTTTG	1	5	AT4G16410.1	287	AT4G16400.1	N/A	N/A	cis	HC	Distributed	736	1	536	1225	621	1156	0.00101989	0.00186567
1561	TCAAATCGACTGCGGAGATGGGA	2	5	AT4G17100.2	736	AT4G17098.1	N/A	N/A	cis	100nt	Distributed	1539	558	1168	1709	690	1300	0.000615764	0.000818331
1562	TATGGATTTGAGGATGGAAGGAGG	1	5	AT4G18500.1	93	AT4G18501.1	N/A	N/A	cis	HC	Distributed	201	49	175	560	1	127	0.00131406	0.00393701
1563	AGTGAGGAGGATGAAGAAGAA	1	5	AT4G20290.1	85	AT4G20300.2	N/A	N/A	cis	100nt	Distributed	426	1	147	1782	1	147	0.00226449	0.00680272
1564	GAAGAAGAAGAAGAAGAAGAAG	1	5	AT4G20290.1	97	AT4G20300.2	N/A	N/A	cis	100nt	Distributed	426	1	147	1782	1	147	0.00226449	0.00680272
1565	TGGCCCGATGTTGTTCTATC	1	5	AT4G22517.1	228	AT4G22510.1	N/A	N/A	cis	HC	Distributed	571	111	330	378	1	220	0.00210748	0.00227273
1566	ATTAATGTCGGAAGCAGGTGT	1	5	AT4G23530.1	1605	AT4G23540.1	N/A	N/A	cis	100nt	Distributed	1777	1339	1723	3530	3146	3530	0.00113058	0.0012987
1567	ACAACAAGAAGTCTGCGGCTA	1	5	AT4G23800.1	1398	AT4G23810.1	N/A	N/A	cis	100nt	Distributed	1626	1314	1626	1514	1174	1486	0.000955414	0.00159744
1568	ATATGGCGGAGAGAAGAGGAC	1	5	AT4G26090.1	317	AT4G26095.1	N/A	N/A	cis	HC	Distributed	3535	1	2929	3045	117	3045	0.000607903	0.000682827
1569	TACCTCAGTTGTTTCGGTTGT	1	5	AT4G26090.1	568	AT4G26095.1	N/A	N/A	cis	HC	Distributed	3535	1	2929	3045	117	3045	0.000607903	0.000682827
1570	AAACAAGACCGAAGCAGATCAC	1	5	AT4G26095.1	1565	AT4G26090.1	N/A	N/A	cis	HC	Distributed	3045	117	3045	3535	1	2929	0.000607903	0.000682827
1571	TCTGGCACGATTTGAGCAGCT	1	5	AT4G26095.1	2575	AT4G26090.1	N/A	N/A	cis	HC	Distributed	3045	117	3045	3535	1	2929	0.000607903	0.000682827
1572	GAAGAAGAAGAAGAAGAAGAAG	1	5	AT4G26290.1	34	AT4G26288.1	N/A	N/A	cis	HC	Site-specific	228	1	228	1366	135	362	0.00627353	0.0219298
1573	GAAGAAGAAGAAGAAGAAGAAGAA	2	5	AT4G26290.1	34	AT4G26288.1	N/A	N/A	cis	HC	Site-specific	228	1	228	1366	135	362	0.00627353	0.0219298
1574	AGAAGAAGAAGAAGAAGAAGA	1	5	AT4G26290.1	36	AT4G26288.1	N/A	N/A	cis	HC	Site-specific	228	1	228	1366	135	362	0.00627353	0.0219298
1575	AGAAGAAGAAGAAGAAGAAGAAGA	2	5	AT4G26290.1	36	AT4G26288.1	N/A	N/A	cis	HC	Site-specific	228	1	228	1366	135	362	0.00627353	0.0219298
1576	GAAGAAGAAGAAGAAGAAGAAG	1	5	AT4G26290.1	37	AT4G26288.1	N/A	N/A	cis	HC	Site-specific	228	1	228	1366	135	362	0.00627353	0.0219298
1577	GAAGAAGAAGAAGAAGAAGAAGAA	2	5	AT4G26290.1	37	AT4G26288.1	N/A	N/A	cis	HC	Site-specific	228	1	228	1366	135	362	0.00627353	0.0219298
1578	AGAAGAAGAAGAAGAAGAAGA	1	5	AT4G26290.1	39	AT4G26288.1	N/A	N/A	cis	HC	Site-specific	228	1	228	1366	135	362	0.00627353	0.0219298
1579	AGAAGAAGAAGAAGAAGAAGAAGA	2	5	AT4G26290.1	39	AT4G26288.1	N/A	N/A	cis	HC	Site-specific	228	1	228	1366	135	362	0.00627353	0.0219298
1580	GAAGAAGAAGAAGAAGAAGAAG	1	5	AT4G26290.1	40	AT4G26288.1	N/A	N/A	cis	HC	Site-specific	228	1	228	1366	135	362	0.00627353	0.0219298
1581	GAAGAAGAAGAAGAAGAAGAAGAA	2	5	AT4G26290.1	40	AT4G26288.1	N/A	N/A	cis	HC	Site-specific	228	1	228	1366	135	362	0.00627353	0.0219298
1582	AGAAGAAGAAGAAGAAGAAGA	1	5	AT4G26290.1	42	AT4G26288.1	N/A	N/A	cis	HC	Site-specific	228	1	228	1366	135	362	0.00627353	0.0219298
1583	AGAAGAAGAAGAAGAAGAAGAAGA	2	5	AT4G26290.1	42	AT4G26288.1	N/A	N/A	cis	HC	Site-specific	228	1	228	1366	135	362	0.00627353	0.0219298
1584	GAAGAAGAAGAAGAAGAAGAAG	1	5	AT4G26290.1	43	AT4G26288.1	N/A	N/A	cis	HC	Site-specific	228	1	228	1366	135	362	0.00627353	0.0219298
1585	GAAGAAGAAGAAGAAGAAGAAGAA	2	5	AT4G26290.1	43	AT4G26288.1	N/A	N/A	cis	HC	Site-specific	228	1	228	1366	135	362	0.00627353	0.0219298
1586	AGAAGAAGAAGAAGAAGAAGA	1	5	AT4G26290.1	45	AT4G26288.1	N/A	N/A	cis	HC	Site-specific	228	1	228	1366	135	362	0.00627353	0.0219298
1587	GAAGAAGAAGAAGAAGAAGAAG	1	5	AT4G26290.1	46	AT4G26288.1	N/A	N/A	cis	HC	Site-specific	228	1	228	1366	135	362	0.00627353	0.0219298
1588	AAGAAGAAGAAGAAGAAGCA	1	5	AT4G26290.1	50	AT4G26288.1	N/A	N/A	cis	HC	Site-specific	228	1	228	1366	135	362	0.00627353	0.0219298
1589	AATCCCTGAAGAGCTAACGAA	1	5	AT4G26540.1	1131	AT4G26542.1	N/A	N/A	cis	HC	Distributed	3511	275	2620	2346	1	2346	0.0066587	0.00788576
1590	ATTGCACGAAGCTGACGCATT	1	5	AT4G26540.1	1151	AT4G26542.1	N/A	N/A	cis	HC	Distributed	3511	275	2620	2346	1	2346	0.0066587	0.00788576
1591	TTCTCTCCAATGATTTGTCGG	1	5	AT4G26540.1	1394	AT4G26542.1	N/A	N/A	cis	HC	Distributed	3511	275	2620	2346	1	2346	0.0066587	0.00788576
1592	AACGGTAACAGACTCGCCGGA	1	5	AT4G26540.1	1468	AT4G26542.1	N/A	N/A	cis	HC	Distributed	3511	275	2620	2346	1	2346	0.0066587	0.00788576
1593	ACGGTAACAGACTCGCCGGAA	1	5	AT4G26540.1	1469	AT4G26542.1	N/A	N/A	cis	HC	Distributed	3511	275	2620	2346	1	2346	0.0066587	0.00788576
1594	AAGAACAGATTATCCGGCGAA	1	5	AT4G26540.1	1756	AT4G26542.1	N/A	N/A	cis	HC	Distributed	3511	275	2620	2346	1	2346	0.0066587	0.00788576
1595	ACAGCTTCTCAATCTCGGCGA	1	5	AT4G26540.1	1809	AT4G26542.1	N/A	N/A	cis	HC	Distributed	3511	275	2620	2346	1	2346	0.0066587	0.00788576
1596	ACTATTTTAATTCTCGTCGTCGTC	1	5	AT4G26540.1	2194	AT4G26542.1	N/A	N/A	cis	HC	Distributed	3511	275	2620	2346	1	2346	0.0066587	0.00788576
1597	CTATTTTAATTCTCGTCGTCGT	1	5	AT4G26540.1	2195	AT4G26542.1	N/A	N/A	cis	HC	Distributed	3511	275	2620	2346	1	2346	0.0066587	0.00788576
1598	TATTTTAATTCTCGTCGTCGTC	1	5	AT4G26540.1	2196	AT4G26542.1	N/A	N/A	cis	HC	Distributed	3511	275	2620	2346	1	2346	0.0066587	0.00788576
1599	ATTTTAATTCTCGTCGTCGTC	1	5	AT4G26540.1	2197	AT4G26542.1	N/A	N/A	cis	HC	Distributed	3511	275	2620	2346	1	2346	0.0066587	0.00788576
1600	TTTTAATTCTCGTCGTCGTCA	2	5	AT4G26540.1	2198	AT4G26542.1	N/A	N/A	cis	HC	Distributed	3511	275	2620	2346	1	2346	0.0066587	0.00788576
1601	AAGAAATAGATTCGTGGGAAGTGA	1	5	AT4G26540.1	2291	AT4G26542.1	N/A	N/A	cis	HC	Distributed	3511	275	2620	2346	1	2346	0.0066587	0.00788576
1602	ACGTCAGCAAACGTGATCGGA	1	5	AT4G26540.1	2365	AT4G26542.1	N/A	N/A	cis	HC	Distributed	3511	275	2620	2346	1	2346	0.0066587	0.00788576
1603	CAAACGTGATCGGAACCGGAA	1	5	AT4G26540.1	2372	AT4G26542.1	N/A	N/A	cis	HC	Distributed	3511	275	2620	2346	1	2346	0.0066587	0.00788576
1604	AAATGTGGTCAAAGGAAGAGA	1	5	AT4G26540.1	2450	AT4G26542.1	N/A	N/A	cis	HC	Distributed	3511	275	2620	2346	1	2346	0.0066587	0.00788576
1605	AAAACTCTAGGATCGATTCGT	2	5	AT4G26540.1	2494	AT4G26542.1	N/A	N/A	cis	HC	Distributed	3511	275	2620	2346	1	2346	0.0066587	0.00788576
1606	ACGGTAGCTTGAGTTCTCGGC	1	5	AT4G26540.1	2591	AT4G26542.1	N/A	N/A	cis	HC	Distributed	3511	275	2620	2346	1	2346	0.0066587	0.00788576
1607	TACCGTTAGGGAGATAGTCGTA	1	5	AT4G26542.1	25	AT4G26540.1	N/A	N/A	cis	HC	Distributed	2346	1	2346	3511	275	2620	0.0066587	0.00788576
1608	TTTAATCTCGGAGTTAAACGCA	1	5	AT4G26542.1	125	AT4G26540.1	N/A	N/A	cis	HC	Distributed	2346	1	2346	3511	275	2620	0.0066587	0.00788576
1609	CGGACTAGAGTGTAAACCGCC	1	5	AT4G26542.1	363	AT4G26540.1	N/A	N/A	cis	HC	Distributed	2346	1	2346	3511	275	2620	0.0066587	0.00788576
1610	ATGAGAACAAGTACGGCAGTG	1	5	AT4G26542.1	384	AT4G26540.1	N/A	N/A	cis	HC	Distributed	2346	1	2346	3511	275	2620	0.0066587	0.00788576
1611	TGAGAACAAGTACGGCAGTGA	2	5	AT4G26542.1	385	AT4G26540.1	N/A	N/A	cis	HC	Distributed	2346	1	2346	3511	275	2620	0.0066587	0.00788576
1612	GTAGGAGATGTTGAGAGAGAC	1	5	AT4G26542.1	575	AT4G26540.1	N/A	N/A	cis	HC	Distributed	2346	1	2346	3511	275	2620	0.0066587	0.00788576
1613	AGGAGATGTTGAGAGAGACGA	1	5	AT4G26542.1	577	AT4G26540.1	N/A	N/A	cis	HC	Distributed	2346	1	2346	3511	275	2620	0.0066587	0.00788576
1614	TTGTGAGATACGTCGAGCACT	1	5	AT4G26542.1	642	AT4G26540.1	N/A	N/A	cis	HC	Distributed	2346	1	2346	3511	275	2620	0.0066587	0.00788576
1615	TCTCCGACGAACCTATTGCAGC	1	5	AT4G26542.1	699	AT4G26540.1	N/A	N/A	cis	HC	Distributed	2346	1	2346	3511	275	2620	0.0066587	0.00788576
1616	CTTTCACAACCAGAGATCGCCG	1	5	AT4G26542.1	1029	AT4G26540.1	N/A	N/A	cis	HC	Distributed	2346	1	2346	3511	275	2620	0.0066587	0.00788576
1617	TTTCACAACCAGAGATCGCCG	2	5	AT4G26542.1	1030	AT4G26540.1	N/A	N/A	cis	HC	Distributed	2346	1	2346	3511	275	2620	0.0066587	0.00788576
1618	TTCACAACCAGAGATCGCCGG	2	5	AT4G26542.1	1031	AT4G26540.1	N/A	N/A	cis	HC	Distributed	2346	1	2346	3511	275	2620	0.0066587	0.00788576
1619	TCACAACCAGAGATCGCCGGA	1	5	AT4G26542.1	1032	AT4G26540.1	N/A	N/A	cis	HC	Distributed	2346	1	2346	3511	275	2620	0.0066587	0.00788576
1620	TCACAACCAGAGATCGCCGGAG	1	5	AT4G26542.1	1032	AT4G26540.1	N/A	N/A	cis	HC	Distributed	2346	1	2346	3511	275	2620	0.0066587	0.00788576
1621	ATGGAGCCAGAGAGACTGTTG	1	5	AT4G26542.1	1272	AT4G26540.1	N/A	N/A	cis	HC	Distributed	2346	1	2346	3511	275	2620	0.0066587	0.00788576
1622	TTCCCAACGAGATTGTTCTGCC	1	5	AT4G26542.1	1635	AT4G26540.1	N/A	N/A	cis	HC	Distributed	2346	1	2346	3511	275	2620	0.0066587	0.00788576
1623	TACAAGTAGAGGTTTTGGAGC	1	5	AT4G26542.1	1728	AT4G26540.1	N/A	N/A	cis	HC	Distributed	2346	1	2346	3511	275	2620	0.0066587	0.00788576
1624	ACAAGTAGAGGTTTTGGAGCT	2	5	AT4G26542.1	1729	AT4G26540.1	N/A	N/A	cis	HC	Distributed	2346	1	2346	3511	275	2620	0.0066587	0.00788576
1625	CAAGTAGAGGTTTTGGAGCTC	1	5	AT4G26542.1	1730	AT4G26540.1	N/A	N/A	cis	HC	Distributed	2346	1	2346	3511	275	2620	0.0066587	0.00788576
1626	TCTTGAGCCTGAAGATTTCCA	1	5	AT4G26542.1	2113	AT4G26540.1	N/A	N/A	cis	HC	Distributed	2346	1	2346	3511	275	2620	0.0066587	0.00788576
1627	AGTGGAAAAAGAGATTGATCGTGT	1	5	AT4G26680.1	1611	AT4G26690.1	N/A	N/A	cis	100nt	Distributed	1778	1582	1778	2809	2613	2809	0.00152605	0.00253807
1628	TAGGTAGGCAGGGACTGCGTT	1	5	AT4G26795.1	744	AT4G26790.1	N/A	N/A	cis	100nt	Distributed	1368	654	1129	1680	299	774	0.000656168	0.00105042
1629	TATCTTAAGGCTGTTGCGATTTGT	1	5	AT4G28405.1	374	AT4G28400.1	N/A	N/A	cis	100nt	Distributed	573	372	573	1276	1075	1276	0.000540833	0.00247525
1630	TAGAATACAAAGTAGAATGGGATT	1	5	AT4G33100.1	532	AT4G33110.1	N/A	N/A	cis	100nt	Distributed	595	429	595	1324	1158	1324	0.00208442	0.00299401
1631	ATCCATTTCGGAGATGTCGTA	2	5	AT4G33300.1	191	AT4G33310.1	N/A	N/A	cis	HC	Distributed	2946	111	241	261	131	261	0.00155909	0.0114504
1632	AAATGGATTACGGCGAGCT	1	5	AT4G33310.1	174	AT4G33300.1	N/A	N/A	cis	HC	Distributed	261	131	261	2946	111	241	0.00155909	0.0114504
1633	TTACGGCGAGCTCCGGCGGTAG	1	5	AT4G33310.1	181	AT4G33300.1	N/A	N/A	cis	HC	Distributed	261	131	261	2946	111	241	0.00155909	0.0114504
1634	GGTGTTCAGTTCGATGTATGTAGG	1	5	AT4G34330.1	774	AT4G34332.1	N/A	N/A	cis	HC	Distributed	1065	400	1065	1058	1	666	0.000471032	0.000750751
1635	ACTAGAAAACTCCGTCGGCGA	1	5	AT4G36030.1	540	AT4G36032.1	N/A	N/A	cis	HC	Distributed	2371	19	2224	2206	1	2206	0.00393271	0.00407978
1636	CCAGCCGGTAACGATGACGAC	1	5	AT4G36030.1	589	AT4G36032.1	N/A	N/A	cis	HC	Distributed	2371	19	2224	2206	1	2206	0.00393271	0.00407978
1637	ATACGTGAAACTGATAGTTGAA	1	5	AT4G36030.1	765	AT4G36032.1	N/A	N/A	cis	HC	Distributed	2371	19	2224	2206	1	2206	0.00393271	0.00407978
1638	AACTGATAGTTGAAGAAGGCG	2	5	AT4G36030.1	773	AT4G36032.1	N/A	N/A	cis	HC	Distributed	2371	19	2224	2206	1	2206	0.00393271	0.00407978
1639	AGAGAGCTTGAAGATCCGGTG	1	5	AT4G36030.1	1453	AT4G36032.1	N/A	N/A	cis	HC	Distributed	2371	19	2224	2206	1	2206	0.00393271	0.00407978
1640	AAAGCGATGGCGGCGAGAGCGT	1	5	AT4G36030.1	1489	AT4G36032.1	N/A	N/A	cis	HC	Distributed	2371	19	2224	2206	1	2206	0.00393271	0.00407978
1641	ACAAAGGAGACGAAGAGACTAA	1	5	AT4G36030.1	1595	AT4G36032.1	N/A	N/A	cis	HC	Distributed	2371	19	2224	2206	1	2206	0.00393271	0.00407978
1642	TAACTGAACCAGAAGCTTTGAT	2	5	AT4G36032.1	227	AT4G36030.1	N/A	N/A	cis	HC	Distributed	2206	1	2206	2371	19	2224	0.00393271	0.00407978
1643	ACAGGGGATGAGTAAATCGGA	1	5	AT4G36032.1	440	AT4G36030.1	N/A	N/A	cis	HC	Distributed	2206	1	2206	2371	19	2224	0.00393271	0.00407978
1644	AGCCACGGCGGTTATCTCCAT	1	5	AT4G36032.1	566	AT4G36030.1	N/A	N/A	cis	HC	Distributed	2206	1	2206	2371	19	2224	0.00393271	0.00407978
1645	TATACTTAGTCTCTTCGTCTCC	1	5	AT4G36032.1	604	AT4G36030.1	N/A	N/A	cis	HC	Distributed	2206	1	2206	2371	19	2224	0.00393271	0.00407978
1646	AGAGTAAAGCTCGTGACTCGGT	1	5	AT4G36032.1	649	AT4G36030.1	N/A	N/A	cis	HC	Distributed	2206	1	2206	2371	19	2224	0.00393271	0.00407978
1647	AAGCTCGTGACTCGGTGATGA	1	5	AT4G36032.1	655	AT4G36030.1	N/A	N/A	cis	HC	Distributed	2206	1	2206	2371	19	2224	0.00393271	0.00407978
1648	ACTCGGTGATGACTCGGCAGA	1	5	AT4G36032.1	664	AT4G36030.1	N/A	N/A	cis	HC	Distributed	2206	1	2206	2371	19	2224	0.00393271	0.00407978
1649	TCATATAAGTCTTCGTCACCG	2	5	AT4G36032.1	736	AT4G36030.1	N/A	N/A	cis	HC	Distributed	2206	1	2206	2371	19	2224	0.00393271	0.00407978
1650	TGGGACGTTCGTAGAGGTCGG	1	5	AT4G36032.1	1822	AT4G36030.1	N/A	N/A	cis	HC	Distributed	2206	1	2206	2371	19	2224	0.00393271	0.00407978
1651	TTCGTAGAGGTCGGAGCTTGC	1	5	AT4G36032.1	1829	AT4G36030.1	N/A	N/A	cis	HC	Distributed	2206	1	2206	2371	19	2224	0.00393271	0.00407978
1652	TGGTCTGCAAGTTGAATCGGG	1	5	AT4G36032.1	1953	AT4G36030.1	N/A	N/A	cis	HC	Distributed	2206	1	2206	2371	19	2224	0.00393271	0.00407978
1653	TCCGGCGTTACAGAAGCAGAA	1	5	AT4G36050.2	1279	AT4G36052.1	N/A	N/A	cis	100nt	Distributed	2189	1096	1608	1084	237	749	0.00122212	0.00194932
1654	TCTGTAACGCCGGAAGTGGAT	1	5	AT4G36052.1	553	AT4G36050.2	N/A	N/A	cis	100nt	Distributed	1084	237	749	2189	1096	1608	0.00122212	0.00194932
1655	CGAGGAGGAAGATATGACGAC	1	5	AT4G37409.1	1198	AT4G37410.1	N/A	N/A	cis	HC	Distributed	1522	595	1519	1722	1	925	0.00123305	0.00216216
1656	AGCCAAGAGGAAGAGAGCTAA	2	5	AT4G37409.1	1396	AT4G37410.1	N/A	N/A	cis	HC	Distributed	1522	595	1519	1722	1	925	0.00123305	0.00216216
1657	CAACAATATCGTGAGGATGGTTAC	1	5	AT4G37410.1	616	AT4G37409.1	N/A	N/A	cis	HC	Distributed	1722	1	925	1522	595	1519	0.00123305	0.00216216
1658	AGTGGCGCGAGGCATCCTGGAG	2	5	AT4G37410.1	725	AT4G37409.1	N/A	N/A	cis	HC	Distributed	1722	1	925	1522	595	1519	0.00123305	0.00216216
1659	AAGGGAAGCTCGCGAAATA	1	5	AT4G38250.1	1642	AT4G38260.1	N/A	N/A	cis	100nt	Distributed	1667	1520	1667	1502	1355	1502	0.00189334	0.00337838
1660	AGAGATGGAGAGAGAGTTGAT	1	5	AT4G38495.1	43	AT4G38500.1	N/A	N/A	cis	100nt	Distributed	530	1	221	2372	96	316	0.00103377	0.00226244
1661	AATGACTCCTGATATCGGACAA	1	5	AT4G38540.1	951	AT4G38545.1	N/A	N/A	cis	100nt	Distributed	1490	804	1046	1140	281	523	0.00152091	0.00205761
1662	AGCAAGAGGTAGAAGACGTAG	3	5	AT4G39838.1	17	AT4G39840.1	N/A	N/A	cis	HC	Distributed	1491	1	1465	1914	1	1465	0.00440529	0.00477816
1663	CAGGATCTGCAAGCAAACGTA	1	5	AT4G39838.1	49	AT4G39840.1	N/A	N/A	cis	HC	Distributed	1491	1	1465	1914	1	1465	0.00440529	0.00477816
1664	AGGATCTGCAAGCAAACGTAT	1	5	AT4G39838.1	50	AT4G39840.1	N/A	N/A	cis	HC	Distributed	1491	1	1465	1914	1	1465	0.00440529	0.00477816
1665	AGTAGAGGGACGAGGATGAAGACG	1	5	AT4G39838.1	236	AT4G39840.1	N/A	N/A	cis	HC	Distributed	1491	1	1465	1914	1	1465	0.00440529	0.00477816
1666	ACGAGGATGAAGACGAAAGAGACT	1	5	AT4G39838.1	245	AT4G39840.1	N/A	N/A	cis	HC	Distributed	1491	1	1465	1914	1	1465	0.00440529	0.00477816
1667	TGAAGACGAAAGAGACTACGG	1	5	AT4G39838.1	252	AT4G39840.1	N/A	N/A	cis	HC	Distributed	1491	1	1465	1914	1	1465	0.00440529	0.00477816
1668	GAAGACGAAAGAGACTACGGA	1	5	AT4G39838.1	253	AT4G39840.1	N/A	N/A	cis	HC	Distributed	1491	1	1465	1914	1	1465	0.00440529	0.00477816
1669	TCTTCTTCGTCGTCTAGCCAGA	1	5	AT4G39838.1	446	AT4G39840.1	N/A	N/A	cis	HC	Distributed	1491	1	1465	1914	1	1465	0.00440529	0.00477816
1670	TTTGGTCACTGGTTTTGAGGA	1	5	AT4G39838.1	499	AT4G39840.1	N/A	N/A	cis	HC	Distributed	1491	1	1465	1914	1	1465	0.00440529	0.00477816
1671	AGAGAATAGGAAGAGACTGGA	1	5	AT4G39838.1	1024	AT4G39840.1	N/A	N/A	cis	HC	Distributed	1491	1	1465	1914	1	1465	0.00440529	0.00477816
1672	AGAGAGAAGATGGAGACCAGA	1	5	AT4G39838.1	1267	AT4G39840.1	N/A	N/A	cis	HC	Distributed	1491	1	1465	1914	1	1465	0.00440529	0.00477816
1673	GAGTGAGAAGATTGTTGGTGAA	1	5	AT4G39840.1	507	AT4G39838.1	N/A	N/A	cis	HC	Distributed	1914	1	1465	1491	1	1465	0.00440529	0.00477816
1674	CCTCTCATCGCTCGTCACCGG	1	5	AT4G39840.1	1333	AT4G39838.1	N/A	N/A	cis	HC	Distributed	1914	1	1465	1491	1	1465	0.00440529	0.00477816
1675	TACCTCTTGCTTCTTCTCATG	1	5	AT4G39840.1	1439	AT4G39838.1	N/A	N/A	cis	HC	Distributed	1914	1	1465	1491	1	1465	0.00440529	0.00477816
1676	AAATTTCAAAATGTATCGTCT	1	5	AT5G01210.1	103	AT5G01215.1	N/A	N/A	cis	HC	Distributed	1802	1	789	1516	561	1349	0.00602773	0.00760456
1677	TCAAAATGTATCGTCTATCCG	1	5	AT5G01210.1	108	AT5G01215.1	N/A	N/A	cis	HC	Distributed	1802	1	789	1516	561	1349	0.00602773	0.00760456
1678	TGACGGAGCTCCACGACGGTG	2	5	AT5G01210.1	520	AT5G01215.1	N/A	N/A	cis	HC	Distributed	1802	1	789	1516	561	1349	0.00602773	0.00760456
1679	TTTGCTGACGTCACTAGCGGTG	1	5	AT5G01210.1	609	AT5G01215.1	N/A	N/A	cis	HC	Distributed	1802	1	789	1516	561	1349	0.00602773	0.00760456
1680	TGAACGGCGGCGAGAGGCTTA	1	5	AT5G01215.1	833	AT5G01210.1	N/A	N/A	cis	HC	Distributed	1516	561	1349	1802	1	789	0.00602773	0.00760456
1681	AACGAGACGCTCGAAGACGAA	1	5	AT5G01215.1	871	AT5G01210.1	N/A	N/A	cis	HC	Distributed	1516	561	1349	1802	1	789	0.00602773	0.00760456
1682	AAGCGGCGACGAAATCAACTC	2	5	AT5G01215.1	963	AT5G01210.1	N/A	N/A	cis	HC	Distributed	1516	561	1349	1802	1	789	0.00602773	0.00760456
1683	CGAAATCAACTCCGGCGTCGT	1	5	AT5G01215.1	972	AT5G01210.1	N/A	N/A	cis	HC	Distributed	1516	561	1349	1802	1	789	0.00602773	0.00760456
1684	AAGAGGGAAAGAGTGGAGGAG	1	5	AT5G01215.1	1052	AT5G01210.1	N/A	N/A	cis	HC	Distributed	1516	561	1349	1802	1	789	0.00602773	0.00760456
1685	AGACGGAGATCGGAGACGGTG	1	5	AT5G01215.1	1190	AT5G01210.1	N/A	N/A	cis	HC	Distributed	1516	561	1349	1802	1	789	0.00602773	0.00760456
1686	TCCGGATAGACGATACATTTT	2	5	AT5G01215.1	1220	AT5G01210.1	N/A	N/A	cis	HC	Distributed	1516	561	1349	1802	1	789	0.00602773	0.00760456
1687	TCCGGATAGACGATACATTTTG	2	5	AT5G01215.1	1220	AT5G01210.1	N/A	N/A	cis	HC	Distributed	1516	561	1349	1802	1	789	0.00602773	0.00760456
1688	CCGGATAGACGATACATTTTG	1	5	AT5G01215.1	1221	AT5G01210.1	N/A	N/A	cis	HC	Distributed	1516	561	1349	1802	1	789	0.00602773	0.00760456
1689	CTGTTGGAGATTGTGCAAGAA	1	5	AT5G01540.1	872	AT5G01542.1	N/A	N/A	cis	HC	Distributed	2494	2	2216	2215	1	2215	0.000212359	0.000225734
1690	AGAAACCGACGGAGAAGCAGAGC	1	5	AT5G01595.1	425	AT5G01600.1	N/A	N/A	cis	HC	Site-specific	939	213	939	1421	39	765	0.0059322	0.00481431
1691	GAAAATGTAGAAGAGGATAGT	1	5	AT5G01595.1	526	AT5G01600.1	N/A	N/A	cis	HC	Site-specific	939	213	939	1421	39	765	0.0059322	0.00481431
1692	AAATGTAGAAGAGGATAGTGT	3	5	AT5G01595.1	528	AT5G01600.1	N/A	N/A	cis	HC	Site-specific	939	213	939	1421	39	765	0.0059322	0.00481431
1693	AATGTAGAAGAGGATAGTGTT	1	5	AT5G01595.1	529	AT5G01600.1	N/A	N/A	cis	HC	Site-specific	939	213	939	1421	39	765	0.0059322	0.00481431
1694	GTAGAAGAGGATAGTGTTGAG	1	5	AT5G01595.1	532	AT5G01600.1	N/A	N/A	cis	HC	Site-specific	939	213	939	1421	39	765	0.0059322	0.00481431
1695	GGCGTGTGGCGGCCTCGTGCTAC	1	5	AT5G01595.1	692	AT5G01600.1	N/A	N/A	cis	HC	Site-specific	939	213	939	1421	39	765	0.0059322	0.00481431
1696	AACAAATCTCAGGCGGCTCAA	1	5	AT5G01600.1	410	AT5G01595.1	N/A	N/A	cis	HC	Distributed	1421	39	765	939	213	939	0.0059322	0.00481431
1697	GAAGCCTTTTGGTTGATCGGACAA	1	5	AT5G01720.1	1281	AT5G01715.1	N/A	N/A	cis	100nt	Distributed	2485	963	1360	2170	1062	1459	0.000644468	0.00251256
1698	TTTTGGTTGATCGGACAAAAG	1	5	AT5G01720.1	1287	AT5G01715.1	N/A	N/A	cis	100nt	Distributed	2485	963	1360	2170	1062	1459	0.000644468	0.00251256
1699	TAAAGGAAGCAGGGAGTGATGA	1	5	AT5G01730.1	1103	AT5G01732.1	N/A	N/A	cis	HC	Distributed	3700	878	3093	3426	808	3023	0.000280662	0.000451264
1700	GACTGGAGGACTGAAGCAATGGCA	1	5	AT5G01730.1	3022	AT5G01732.1	N/A	N/A	cis	HC	Distributed	3700	878	3093	3426	808	3023	0.000280662	0.000451264
1701	CTTGGCTCTTGAACTTAGCAG	1	5	AT5G06860.1	530	AT5G06865.1	N/A	N/A	cis	100nt	Distributed	1169	1	566	1402	684	1249	0.00155581	0.00265018
1702	TTTGCGGAAGACAAGGGTCTC	1	5	AT5G06865.1	918	AT5G06860.1	N/A	N/A	cis	100nt	Distributed	1402	684	1249	1169	1	566	0.00155581	0.00265018
1703	ATGTCGCTGTCTTATCCATGG	1	5	AT5G06865.1	1208	AT5G06860.1	N/A	N/A	cis	100nt	Distributed	1402	684	1249	1169	1	566	0.00155581	0.00265018
1704	TCCAAGACTGGTCAGAGGATC	1	5	AT5G07150.1	989	AT5G07152.1	N/A	N/A	cis	100nt	Distributed	1662	837	1032	842	524	719	0.000798722	0.00255102
1705	AGAACAAGAATGTGCCTGCT	1	5	AT5G08780.1	1558	AT5G08790.1	N/A	N/A	cis	100nt	Distributed	1612	1455	1612	1234	1077	1234	0.00140548	0.00316456
1706	TACAACCCAGATCGAATCCACCAA	1	5	AT5G09443.1	81	AT5G09445.1	N/A	N/A	cis	HC	Distributed	570	1	419	576	1	419	0.0052356	0.00477327
1707	AGATGGTGATGGAAGAACGGCGGC	1	5	AT5G09443.1	359	AT5G09445.1	N/A	N/A	cis	HC	Distributed	570	1	419	576	1	419	0.0052356	0.00477327
1708	ATGGTGATGGAAGAACGGCGG	1	5	AT5G09443.1	361	AT5G09445.1	N/A	N/A	cis	HC	Distributed	570	1	419	576	1	419	0.0052356	0.00477327
1709	TTAAAGGTGAAGAATAGAAGA	2	5	AT5G09445.1	242	AT5G09443.1	N/A	N/A	cis	HC	Distributed	576	1	419	570	1	419	0.0052356	0.00477327
1710	AGAGAGAGAGAGAGAGAGAGAGA	1	5	AT5G10660.2	1195	AT5G10670.1	N/A	N/A	cis	100nt	Site-specific	1394	1195	1394	657	396	595	0.0282789	0.0775
1711	AGAGAGAGAGAGAGAGAGAGAGAG	1	5	AT5G10660.2	1195	AT5G10670.1	N/A	N/A	cis	100nt	Site-specific	1394	1195	1394	657	396	595	0.0282789	0.0775
1712	GAGAGAGAGAGAGAGAGAGAGAGA	1	5	AT5G10660.2	1196	AT5G10670.1	N/A	N/A	cis	100nt	Site-specific	1394	1195	1394	657	396	595	0.0282789	0.0775
1713	AGAGAGAGAGAGAGAGAGAGAGA	1	5	AT5G10660.2	1197	AT5G10670.1	N/A	N/A	cis	100nt	Site-specific	1394	1195	1394	657	396	595	0.0282789	0.0775
1714	AGAGAGAGAGAGAGAGAGAGAGAG	1	5	AT5G10660.2	1197	AT5G10670.1	N/A	N/A	cis	100nt	Site-specific	1394	1195	1394	657	396	595	0.0282789	0.0775
1715	GAGAGAGAGAGAGAGAGAGAGAGA	1	5	AT5G10660.2	1198	AT5G10670.1	N/A	N/A	cis	100nt	Site-specific	1394	1195	1394	657	396	595	0.0282789	0.0775
1716	AGAGAGAGAGAGAGAGAGAGAGA	1	5	AT5G10660.2	1199	AT5G10670.1	N/A	N/A	cis	100nt	Site-specific	1394	1195	1394	657	396	595	0.0282789	0.0775
1717	AGAGAGAGAGAGAGAGAGAGAGAG	1	5	AT5G10660.2	1199	AT5G10670.1	N/A	N/A	cis	100nt	Site-specific	1394	1195	1394	657	396	595	0.0282789	0.0775
1718	GAGAGAGAGAGAGAGAGAGAGAGA	1	5	AT5G10660.2	1200	AT5G10670.1	N/A	N/A	cis	100nt	Site-specific	1394	1195	1394	657	396	595	0.0282789	0.0775
1719	AGAGAGAGAGAGAGAGAGAGAGA	1	5	AT5G10660.2	1201	AT5G10670.1	N/A	N/A	cis	100nt	Site-specific	1394	1195	1394	657	396	595	0.0282789	0.0775
1720	AGAGAGAGAGAGAGAGAGAGAGAG	1	5	AT5G10660.2	1201	AT5G10670.1	N/A	N/A	cis	100nt	Site-specific	1394	1195	1394	657	396	595	0.0282789	0.0775
1721	GAGAGAGAGAGAGAGAGAGAGAGA	1	5	AT5G10660.2	1202	AT5G10670.1	N/A	N/A	cis	100nt	Site-specific	1394	1195	1394	657	396	595	0.0282789	0.0775
1722	AGAGAGAGAGAGAGAGAGAGAGA	1	5	AT5G10660.2	1203	AT5G10670.1	N/A	N/A	cis	100nt	Site-specific	1394	1195	1394	657	396	595	0.0282789	0.0775
1723	AGAGAGAGAGAGAGAGAGAGAGAG	1	5	AT5G10660.2	1203	AT5G10670.1	N/A	N/A	cis	100nt	Site-specific	1394	1195	1394	657	396	595	0.0282789	0.0775
1724	GAGAGAGAGAGAGAGAGAGAGAGA	1	5	AT5G10660.2	1204	AT5G10670.1	N/A	N/A	cis	100nt	Site-specific	1394	1195	1394	657	396	595	0.0282789	0.0775
1725	AGAGAGAGAGAGAGAGAGAGAGA	1	5	AT5G10660.2	1205	AT5G10670.1	N/A	N/A	cis	100nt	Site-specific	1394	1195	1394	657	396	595	0.0282789	0.0775
1726	AGAGAGAGAGAGAGAGAGAGAGAG	1	5	AT5G10660.2	1205	AT5G10670.1	N/A	N/A	cis	100nt	Site-specific	1394	1195	1394	657	396	595	0.0282789	0.0775
1727	GAGAGAGAGAGAGAGAGAGAGAGA	1	5	AT5G10660.2	1206	AT5G10670.1	N/A	N/A	cis	100nt	Site-specific	1394	1195	1394	657	396	595	0.0282789	0.0775
1728	AGAGAGAGAGAGAGAGAGAGAGA	1	5	AT5G10660.2	1207	AT5G10670.1	N/A	N/A	cis	100nt	Site-specific	1394	1195	1394	657	396	595	0.0282789	0.0775
1729	AGAGAGAGAGAGAGAGAGAGAGAG	1	5	AT5G10660.2	1207	AT5G10670.1	N/A	N/A	cis	100nt	Site-specific	1394	1195	1394	657	396	595	0.0282789	0.0775
1730	GAGAGAGAGAGAGAGAGAGAGAGA	1	5	AT5G10660.2	1208	AT5G10670.1	N/A	N/A	cis	100nt	Site-specific	1394	1195	1394	657	396	595	0.0282789	0.0775
1731	AGAGAGAGAGAGAGAGAGAGAGA	1	5	AT5G10660.2	1209	AT5G10670.1	N/A	N/A	cis	100nt	Site-specific	1394	1195	1394	657	396	595	0.0282789	0.0775
1732	AGAGAGAGAGAGAGAGAGAGAGAG	1	5	AT5G10660.2	1209	AT5G10670.1	N/A	N/A	cis	100nt	Site-specific	1394	1195	1394	657	396	595	0.0282789	0.0775
1733	GAGAGAGAGAGAGAGAGAGAGAGA	1	5	AT5G10660.2	1210	AT5G10670.1	N/A	N/A	cis	100nt	Site-specific	1394	1195	1394	657	396	595	0.0282789	0.0775
1734	AGAGAGAGAGAGAGAGAGAGAGA	1	5	AT5G10660.2	1211	AT5G10670.1	N/A	N/A	cis	100nt	Site-specific	1394	1195	1394	657	396	595	0.0282789	0.0775
1735	AGAGAGAGAGAGAGAGAGAGAGAG	1	5	AT5G10660.2	1211	AT5G10670.1	N/A	N/A	cis	100nt	Site-specific	1394	1195	1394	657	396	595	0.0282789	0.0775
1736	GAGAGAGAGAGAGAGAGAGAGAGA	1	5	AT5G10660.2	1212	AT5G10670.1	N/A	N/A	cis	100nt	Site-specific	1394	1195	1394	657	396	595	0.0282789	0.0775
1737	AGAGAGAGAGAGAGAGAGAGAGA	1	5	AT5G10660.2	1213	AT5G10670.1	N/A	N/A	cis	100nt	Site-specific	1394	1195	1394	657	396	595	0.0282789	0.0775
1738	AGAGAGAGAGAGAGAGAGAGAGAG	1	5	AT5G10660.2	1213	AT5G10670.1	N/A	N/A	cis	100nt	Site-specific	1394	1195	1394	657	396	595	0.0282789	0.0775
1739	GAGAGAGAGAGAGAGAGAGAGAGA	1	5	AT5G10660.2	1214	AT5G10670.1	N/A	N/A	cis	100nt	Site-specific	1394	1195	1394	657	396	595	0.0282789	0.0775
1740	AGAGAGAGAGAGAGAGAGAGAGA	1	5	AT5G10660.2	1215	AT5G10670.1	N/A	N/A	cis	100nt	Site-specific	1394	1195	1394	657	396	595	0.0282789	0.0775
1741	AGAGAGAGAGAGAGAGAGAGAGAG	1	5	AT5G10660.2	1215	AT5G10670.1	N/A	N/A	cis	100nt	Site-specific	1394	1195	1394	657	396	595	0.0282789	0.0775
1742	GAGAGAGAGAGAGAGAGAGAGAGA	1	5	AT5G10660.2	1216	AT5G10670.1	N/A	N/A	cis	100nt	Site-specific	1394	1195	1394	657	396	595	0.0282789	0.0775
1743	AGAGAGAGAGAGAGAGAGAGAGA	1	5	AT5G10660.2	1217	AT5G10670.1	N/A	N/A	cis	100nt	Site-specific	1394	1195	1394	657	396	595	0.0282789	0.0775
1744	AGAGAGAGAGAGAGAGAGAGAGAG	1	5	AT5G10660.2	1217	AT5G10670.1	N/A	N/A	cis	100nt	Site-specific	1394	1195	1394	657	396	595	0.0282789	0.0775
1745	GAGAGAGAGAGAGAGAGAGAGAGA	1	5	AT5G10660.2	1218	AT5G10670.1	N/A	N/A	cis	100nt	Site-specific	1394	1195	1394	657	396	595	0.0282789	0.0775
1746	AGAGAGAGAGAGAGAGAGAGAGA	1	5	AT5G10660.2	1219	AT5G10670.1	N/A	N/A	cis	100nt	Site-specific	1394	1195	1394	657	396	595	0.0282789	0.0775
1747	AGAGAGAGAGAGAGAGAGAGAGAG	1	5	AT5G10660.2	1219	AT5G10670.1	N/A	N/A	cis	100nt	Site-specific	1394	1195	1394	657	396	595	0.0282789	0.0775
1748	AAGTTGCTGGTGTACGTCAAAACC	1	5	AT5G10660.2	1268	AT5G10670.1	N/A	N/A	cis	100nt	Site-specific	1394	1195	1394	657	396	595	0.0282789	0.0775
1749	AACCATTTCCATGGTGTACGCTCG	1	5	AT5G10660.2	1288	AT5G10670.1	N/A	N/A	cis	100nt	Site-specific	1394	1195	1394	657	396	595	0.0282789	0.0775
1750	ATCACCTTGTAGCAGTGGGAAGCC	1	5	AT5G10660.2	1361	AT5G10670.1	N/A	N/A	cis	100nt	Site-specific	1394	1195	1394	657	396	595	0.0282789	0.0775
1751	AAAACGAGCGTACACCATGGAAAT	1	5	AT5G10670.1	475	AT5G10660.2	N/A	N/A	cis	100nt	Site-specific	657	396	595	1394	1195	1394	0.0282789	0.0775
1752	AAACGAGCGTACACCATGGAAATG	1	5	AT5G10670.1	476	AT5G10660.2	N/A	N/A	cis	100nt	Site-specific	657	396	595	1394	1195	1394	0.0282789	0.0775
1753	ATGGAAATGGTTTTGACGTAC	1	5	AT5G10670.1	491	AT5G10660.2	N/A	N/A	cis	100nt	Site-specific	657	396	595	1394	1195	1394	0.0282789	0.0775
1754	ATAGCAGATCTCTATTGGCAAT	1	5	AT5G13780.1	868	AT5G13770.1	N/A	N/A	cis	100nt	Distributed	973	756	973	2054	1837	2054	0.00198216	0.00229358
1755	TGGATCTCGACAGGGTTGATA	1	5	AT5G14545.1	1	AT5G14550.1	N/A	N/A	cis	HC	Site-specific	116	1	116	1772	1641	1756	0.00847458	0.0560345
1756	TCTCGACAGGGTTGATATGAG	1	5	AT5G14545.1	5	AT5G14550.1	N/A	N/A	cis	HC	Site-specific	116	1	116	1772	1641	1756	0.00847458	0.0560345
1757	TCTCGACAGGGTTGATATGAGAAC	3	5	AT5G14545.1	5	AT5G14550.1	N/A	N/A	cis	HC	Site-specific	116	1	116	1772	1641	1756	0.00847458	0.0560345
1758	TCGACAGGGTTGATATGAGAA	34	5	AT5G14545.1	7	AT5G14550.1	N/A	N/A	cis	HC	Site-specific	116	1	116	1772	1641	1756	0.00847458	0.0560345
1759	ACAGGGTTGATATGAGAACAC	2	5	AT5G14545.1	10	AT5G14550.1	N/A	N/A	cis	HC	Site-specific	116	1	116	1772	1641	1756	0.00847458	0.0560345
1760	AGGGTTGATATGAGAACACA	1	5	AT5G14545.1	12	AT5G14550.1	N/A	N/A	cis	HC	Site-specific	116	1	116	1772	1641	1756	0.00847458	0.0560345
1761	AGGGTTGATATGAGAACACAC	15	5	AT5G14545.1	12	AT5G14550.1	N/A	N/A	cis	HC	Site-specific	116	1	116	1772	1641	1756	0.00847458	0.0560345
1762	AGGGTTGATATGAGAACACACG	1	5	AT5G14545.1	12	AT5G14550.1	N/A	N/A	cis	HC	Site-specific	116	1	116	1772	1641	1756	0.00847458	0.0560345
1763	AGGGTTGATATGAGAACACACGAG	2	5	AT5G14545.1	12	AT5G14550.1	N/A	N/A	cis	HC	Site-specific	116	1	116	1772	1641	1756	0.00847458	0.0560345
1764	GGGTTGATATGAGAACACAC	1	5	AT5G14545.1	13	AT5G14550.1	N/A	N/A	cis	HC	Site-specific	116	1	116	1772	1641	1756	0.00847458	0.0560345
1765	GGGTTGATATGAGAACACACG	37	5	AT5G14545.1	13	AT5G14550.1	N/A	N/A	cis	HC	Site-specific	116	1	116	1772	1641	1756	0.00847458	0.0560345
1766	GGGTTGATATGAGAACACACGAG	1	5	AT5G14545.1	13	AT5G14550.1	N/A	N/A	cis	HC	Site-specific	116	1	116	1772	1641	1756	0.00847458	0.0560345
1767	GGGTTGATATGAGAACACACGAGT	1	5	AT5G14545.1	13	AT5G14550.1	N/A	N/A	cis	HC	Site-specific	116	1	116	1772	1641	1756	0.00847458	0.0560345
1768	ACGAGTAATCAACGGCTGTAA	1	5	AT5G14545.1	31	AT5G14550.1	N/A	N/A	cis	HC	Site-specific	116	1	116	1772	1641	1756	0.00847458	0.0560345
1769	TTCATGTGTTCTCAGGTCACC	1	5	AT5G14545.1	82	AT5G14550.1	N/A	N/A	cis	HC	Site-specific	116	1	116	1772	1641	1756	0.00847458	0.0560345
1770	TGTGTTCTCAGGTCACCCCTG	8	5	AT5G14545.1	86	AT5G14550.1	N/A	N/A	cis	HC	Site-specific	116	1	116	1772	1641	1756	0.00847458	0.0560345
1771	GTGTTCTCAGGTCACCCCTGC	3	5	AT5G14545.1	87	AT5G14550.1	N/A	N/A	cis	HC	Site-specific	116	1	116	1772	1641	1756	0.00847458	0.0560345
1772	GTTCTCAGGTCACCCCTGCT	1	5	AT5G14545.1	89	AT5G14550.1	N/A	N/A	cis	HC	Site-specific	116	1	116	1772	1641	1756	0.00847458	0.0560345
1773	TTCTCAGGTCACCCCTGCTGA	1	5	AT5G14545.1	90	AT5G14550.1	N/A	N/A	cis	HC	Site-specific	116	1	116	1772	1641	1756	0.00847458	0.0560345
1774	AGAGCTGTAACAATGACGTAG	1	5	AT5G14550.1	1680	AT5G14545.1	N/A	N/A	cis	HC	Distributed	1772	1641	1756	116	1	116	0.00847458	0.0560345
1775	AAGCAGCTTGAACGAAAACAG	1	5	AT5G14565.1	675	AT5G14570.1	N/A	N/A	cis	HC	Site-specific	1941	635	1941	1917	66	1372	0.00829445	0.00612089
1776	TCTCTCGTAGAAATATCCGGC	2	5	AT5G14565.1	925	AT5G14570.1	N/A	N/A	cis	HC	Site-specific	1941	635	1941	1917	66	1372	0.00829445	0.00612089
1777	AGGCGACGGCGCGTGGAAGGA	1	5	AT5G14565.1	1221	AT5G14570.1	N/A	N/A	cis	HC	Site-specific	1941	635	1941	1917	66	1372	0.00829445	0.00612089
1778	AGGAATTCGGCTATGGTGGAG	1	5	AT5G14565.1	1238	AT5G14570.1	N/A	N/A	cis	HC	Site-specific	1941	635	1941	1917	66	1372	0.00829445	0.00612089
1779	ACGAGGATGAAGGACGTCGGA	1	5	AT5G14565.1	1418	AT5G14570.1	N/A	N/A	cis	HC	Site-specific	1941	635	1941	1917	66	1372	0.00829445	0.00612089
1780	AGTGAGGCGGAGAGGATTACAG	1	5	AT5G14565.1	1448	AT5G14570.1	N/A	N/A	cis	HC	Site-specific	1941	635	1941	1917	66	1372	0.00829445	0.00612089
1781	ATACGGTGGAGGCAGAGAGGT	1	5	AT5G14565.1	1587	AT5G14570.1	N/A	N/A	cis	HC	Site-specific	1941	635	1941	1917	66	1372	0.00829445	0.00612089
1782	AGGAGATGACGGGGACCAGAG	1	5	AT5G14565.1	1617	AT5G14570.1	N/A	N/A	cis	HC	Site-specific	1941	635	1941	1917	66	1372	0.00829445	0.00612089
1783	AGATGACGGGGACCAGAGGAG	1	5	AT5G14565.1	1620	AT5G14570.1	N/A	N/A	cis	HC	Site-specific	1941	635	1941	1917	66	1372	0.00829445	0.00612089
1784	AGGGATGGAGAAGGTGGAGAA	1	5	AT5G14565.1	1639	AT5G14570.1	N/A	N/A	cis	HC	Site-specific	1941	635	1941	1917	66	1372	0.00829445	0.00612089
1785	AGGAGAGAGAGAATGGTCGGA	3	5	AT5G14565.1	1713	AT5G14570.1	N/A	N/A	cis	HC	Site-specific	1941	635	1941	1917	66	1372	0.00829445	0.00612089
1786	TCCATCTTCTCTCGCCTCGCT	1	5	AT5G14570.1	450	AT5G14565.1	N/A	N/A	cis	HC	Distributed	1917	66	1372	1941	635	1941	0.00829445	0.00612089
1787	AAGAAGAAGTACTAGTAGTTG	1	5	AT5G14570.1	916	AT5G14565.1	N/A	N/A	cis	HC	Distributed	1917	66	1372	1941	635	1941	0.00829445	0.00612089
1788	TGAAGAAGACGAACGTTCCAG	1	5	AT5G14570.1	935	AT5G14565.1	N/A	N/A	cis	HC	Distributed	1917	66	1372	1941	635	1941	0.00829445	0.00612089
1789	AACGTGATCGCCGGATATTTC	1	5	AT5G14570.1	1053	AT5G14565.1	N/A	N/A	cis	HC	Distributed	1917	66	1372	1941	635	1941	0.00829445	0.00612089
1790	ATGGATCGTGCAATCGGTGGC	1	5	AT5G14570.1	1220	AT5G14565.1	N/A	N/A	cis	HC	Distributed	1917	66	1372	1941	635	1941	0.00829445	0.00612089
1791	AAAAGACTGGTATTGCCTCGT	1	5	AT5G16940.1	461	AT5G16930.1	N/A	N/A	cis	100nt	Distributed	742	433	742	2414	2105	2414	0.000316857	0.0016129
1792	TCTAATTCTAGAGCTGTGCGG	1	5	AT5G18255.1	715	AT5G18260.1	N/A	N/A	cis	HC	Site-specific	1980	579	1372	1427	634	1427	0.00352216	0.00251889
1793	TTGCTGTCTCTTTCAGAGTCAT	1	5	AT5G18260.1	687	AT5G18255.1	N/A	N/A	cis	HC	Distributed	1427	634	1427	1980	579	1372	0.00352216	0.00251889
1794	TACGCAAGAAGACTCGTCCAC	1	5	AT5G18260.1	821	AT5G18255.1	N/A	N/A	cis	HC	Distributed	1427	634	1427	1980	579	1372	0.00352216	0.00251889
1795	TTGAGATCCAGAGACATGCCAG	1	5	AT5G18260.1	1071	AT5G18255.1	N/A	N/A	cis	HC	Distributed	1427	634	1427	1980	579	1372	0.00352216	0.00251889
1796	TGGTGGTGAGAGCGTTTTGGA	1	5	AT5G23235.1	436	AT5G23230.1	N/A	N/A	cis	HC	Distributed	2697	1	584	730	1	584	0.0002918	0.000856164
1797	TAATGATATTGATTTGCGAGAG	1	5	AT5G25760.1	620	AT5G25770.3	N/A	N/A	cis	100nt	Distributed	745	611	745	1597	1463	1597	0.00170794	0.0037037
1798	TCAATTTTTTCTGGCACCGGT	1	5	AT5G28919.1	270	AT5G28920.1	N/A	N/A	cis	100nt	Site-specific	1739	3	861	1850	992	1850	0.00529395	0.00989523
1799	TTTCTGGCACCGGTAGAGCGTT	1	5	AT5G28919.1	277	AT5G28920.1	N/A	N/A	cis	100nt	Site-specific	1739	3	861	1850	992	1850	0.00529395	0.00989523
1800	TTCTGGCACCGGTAGAGCGTT	5	5	AT5G28919.1	278	AT5G28920.1	N/A	N/A	cis	100nt	Site-specific	1739	3	861	1850	992	1850	0.00529395	0.00989523
1801	TCTGGCACCGGTAGAGCGTTA	1	5	AT5G28919.1	279	AT5G28920.1	N/A	N/A	cis	100nt	Site-specific	1739	3	861	1850	992	1850	0.00529395	0.00989523
1802	TGGCACCGGTAGAGCGTTAGCT	1	5	AT5G28919.1	281	AT5G28920.1	N/A	N/A	cis	100nt	Site-specific	1739	3	861	1850	992	1850	0.00529395	0.00989523
1803	AACCTAATGGGTCTTCGGTTTGGG	1	5	AT5G28919.1	750	AT5G28920.1	N/A	N/A	cis	100nt	Site-specific	1739	3	861	1850	992	1850	0.00529395	0.00989523
1804	TAAGTCAGCAGAAGTCTTTGT	1	5	AT5G28920.1	1002	AT5G28919.1	N/A	N/A	cis	100nt	Distributed	1850	992	1850	1739	3	861	0.00529395	0.00989523
1805	AGAGTTGCTGATCTTGACTTT	1	5	AT5G28920.1	1312	AT5G28919.1	N/A	N/A	cis	100nt	Distributed	1850	992	1850	1739	3	861	0.00529395	0.00989523
1806	TGGGAGTAGTTTCGAAGGTTG	1	5	AT5G28920.1	1398	AT5G28919.1	N/A	N/A	cis	100nt	Distributed	1850	992	1850	1739	3	861	0.00529395	0.00989523
1807	TCGAAGGTTGTGCGGTAATGA	1	5	AT5G28920.1	1409	AT5G28919.1	N/A	N/A	cis	100nt	Distributed	1850	992	1850	1739	3	861	0.00529395	0.00989523
1808	ATAGGAGGGAAAAGAGACGAA	1	5	AT5G28920.1	1445	AT5G28919.1	N/A	N/A	cis	100nt	Distributed	1850	992	1850	1739	3	861	0.00529395	0.00989523
1809	TCCTGGCACCGACGAGCTAAC	1	5	AT5G28920.1	1537	AT5G28919.1	N/A	N/A	cis	100nt	Distributed	1850	992	1850	1739	3	861	0.00529395	0.00989523
1810	ATCTTCCTATCTATTTAGAAA	1	5	AT5G28920.1	1629	AT5G28919.1	N/A	N/A	cis	100nt	Distributed	1850	992	1850	1739	3	861	0.00529395	0.00989523
1811	TTAAGATGTAGAAGCCGAGTAT	1	5	AT5G28920.1	1667	AT5G28919.1	N/A	N/A	cis	100nt	Distributed	1850	992	1850	1739	3	861	0.00529395	0.00989523
1812	GATGTAGAAGCCGAGTATTTCCTT	1	5	AT5G28920.1	1671	AT5G28919.1	N/A	N/A	cis	100nt	Distributed	1850	992	1850	1739	3	861	0.00529395	0.00989523
1813	ATGTAGAAGCCGAGTATTTCC	1	5	AT5G28920.1	1672	AT5G28919.1	N/A	N/A	cis	100nt	Distributed	1850	992	1850	1739	3	861	0.00529395	0.00989523
1814	AATATCTTTTAGTCGTCTGCG	1	5	AT5G28920.1	1814	AT5G28919.1	N/A	N/A	cis	100nt	Distributed	1850	992	1850	1739	3	861	0.00529395	0.00989523
1815	GTGGAGATAGGACAAGGCGCT	1	5	AT5G38212.1	462	AT5G38210.1	N/A	N/A	cis	100nt	Distributed	2413	454	1096	2345	818	1460	0.000630517	0.00155521
1816	TTCGTAGCTGAAGACTTGAAT	1	5	AT5G38212.1	831	AT5G38210.1	N/A	N/A	cis	100nt	Distributed	2413	454	1096	2345	818	1460	0.000630517	0.00155521
1817	TCGGCTGATGAAGTGGTGGTTA	1	5	AT5G41850.1	74	AT5G41860.1	N/A	N/A	cis	100nt	Distributed	927	1	246	768	25	270	0.00235988	0.00406504
1818	AACAAAAGAACGGTGACGGTA	1	5	AT5G41850.1	155	AT5G41860.1	N/A	N/A	cis	100nt	Distributed	927	1	246	768	25	270	0.00235988	0.00406504
1819	TTCACCGAGAACGATGCGGATC	1	5	AT5G42090.1	502	AT5G42092.1	N/A	N/A	cis	HC	Distributed	1757	141	540	493	94	493	0.00488889	0.00625
1820	AGTACTCTCTCGTCTTCGCTA	1	5	AT5G42090.1	524	AT5G42092.1	N/A	N/A	cis	HC	Distributed	1757	141	540	493	94	493	0.00488889	0.00625
1821	TCCCTTGAGATTGTTGAAGGT	1	5	AT5G42092.1	160	AT5G42090.1	N/A	N/A	cis	HC	Distributed	493	94	493	1757	141	540	0.00488889	0.00625
1822	TTCAAGCTGTTGGATCACATG	1	5	AT5G42092.1	232	AT5G42090.1	N/A	N/A	cis	HC	Distributed	493	94	493	1757	141	540	0.00488889	0.00625
1823	AAGACGACCGCTGTGAGTGAA	1	5	AT5G42092.1	349	AT5G42090.1	N/A	N/A	cis	HC	Distributed	493	94	493	1757	141	540	0.00488889	0.00625
1824	TAAGAACATCTGGGAGCATAAG	1	5	AT5G45030.1	2159	AT5G45040.1	N/A	N/A	cis	100nt	Distributed	2816	2094	2424	760	430	760	0.000838926	0.00151057
1825	TCTATTCACCAAGATCGCGATT	1	5	AT5G45470.1	1163	AT5G45472.1	N/A	N/A	cis	HC	Distributed	3058	1013	2675	2258	1	1663	0.00225734	0.00210463
1826	ACCCTTGTGGCTGCATTCATCATT	1	5	AT5G45470.1	1230	AT5G45472.1	N/A	N/A	cis	HC	Distributed	3058	1013	2675	2258	1	1663	0.00225734	0.00210463
1827	TGGACATGTGCTGCATACAGTAGT	1	5	AT5G45470.1	1377	AT5G45472.1	N/A	N/A	cis	HC	Distributed	3058	1013	2675	2258	1	1663	0.00225734	0.00210463
1828	TGGCAATAAGAAGGAAGGTGA	1	5	AT5G45470.1	1592	AT5G45472.1	N/A	N/A	cis	HC	Distributed	3058	1013	2675	2258	1	1663	0.00225734	0.00210463
1829	AGAAAGCATCTTTGGGCTCGTCGT	1	5	AT5G45470.1	1914	AT5G45472.1	N/A	N/A	cis	HC	Distributed	3058	1013	2675	2258	1	1663	0.00225734	0.00210463
1830	CAGAGTCTTTTGATGTGGCAC	1	5	AT5G45470.1	2262	AT5G45472.1	N/A	N/A	cis	HC	Distributed	3058	1013	2675	2258	1	1663	0.00225734	0.00210463
1831	AGCTCATCCGGATCGTCCTTC	1	5	AT5G45472.1	1253	AT5G45470.1	N/A	N/A	cis	HC	Distributed	2258	1	1663	3058	1013	2675	0.00225734	0.00210463
1832	TCAAACAGGACGGATTTGCTT	1	5	AT5G45475.1	599	AT5G45480.1	N/A	N/A	cis	HC	Distributed	1054	164	1054	2987	2075	2965	0.0027221	0.00280584
1833	AAACAGGACGGATTTGCTTCTA	1	5	AT5G45475.1	601	AT5G45480.1	N/A	N/A	cis	HC	Distributed	1054	164	1054	2987	2075	2965	0.0027221	0.00280584
1834	ATGTCAGCTGTTGTGGGTATT	1	5	AT5G45480.1	2319	AT5G45475.1	N/A	N/A	cis	HC	Distributed	2987	2075	2965	1054	164	1054	0.0027221	0.00280584
1835	AAGATAAGATTCAGAGACACGT	1	5	AT5G45480.1	2343	AT5G45475.1	N/A	N/A	cis	HC	Distributed	2987	2075	2965	1054	164	1054	0.0027221	0.00280584
1836	TAAGAAAGAATAAGGAGGACG	1	5	AT5G45480.1	2563	AT5G45475.1	N/A	N/A	cis	HC	Distributed	2987	2075	2965	1054	164	1054	0.0027221	0.00280584
1837	TGGTGAAAAAACGGCAGCTCT	1	5	AT5G48590.1	287	AT5G48580.1	N/A	N/A	cis	100nt	Distributed	1280	1	306	1179	1	306	0.000406669	0.00163399
1838	ATCCAAAAACGCCTGAACTAA	2	5	AT5G50320.1	1937	AT5G50315.1	N/A	N/A	cis	100nt	Distributed	2311	1860	2311	1487	1036	1487	0.000526593	0.00110619
1839	AGAGGACGATGAGAAGAAGGG	1	5	AT5G50562.1	54	AT5G50565.1	N/A	N/A	cis	HC	Distributed	174	1	174	853	14	187	0.00194742	0.00287356
1840	AGAGGACGATGAGAAGAAGGG	1	5	AT5G50562.1	54	AT5G50665.2	N/A	N/A	cis	HC	Distributed	174	1	151	770	1	151	0.00211864	0.00331126
1841	TGAGATGAGATGAATAAAGAGGCT	1	5	AT5G51010.1	657	AT5G51020.1	N/A	N/A	cis	100nt	Distributed	873	519	873	1133	779	1133	0.000997009	0.00140845
1842	TTTCAACAGCTCTTCTCATATAA	1	5	AT5G51690.1	2101	AT5G51680.1	N/A	N/A	cis	HC	Distributed	3179	2077	3179	1455	94	1196	0.000215796	0.000453309
1843	TCTCAAGAGACAGGCCCTTAACC	2	5	AT5G53902.1	383	AT5G53905.1	N/A	N/A	cis	100nt	Site-specific	702	367	478	507	307	418	0.0397022	0.129464
1844	TCAAGAGACAGGCCCTTAACCC	1	5	AT5G53902.1	385	AT5G53905.1	N/A	N/A	cis	100nt	Site-specific	702	367	478	507	307	418	0.0397022	0.129464
1845	CAAGAGACAGGCCCTTAACC	1	5	AT5G53902.1	386	AT5G53905.1	N/A	N/A	cis	100nt	Site-specific	702	367	478	507	307	418	0.0397022	0.129464
1846	CAAGAGACAGGCCCTTAACCC	1	5	AT5G53902.1	386	AT5G53905.1	N/A	N/A	cis	100nt	Site-specific	702	367	478	507	307	418	0.0397022	0.129464
1847	TGGTTGATGAACCATGACCGTG	1	5	AT5G53902.1	407	AT5G53905.1	N/A	N/A	cis	100nt	Site-specific	702	367	478	507	307	418	0.0397022	0.129464
1848	TGGTTGATGAACCATGACCGTGCG	2	5	AT5G53902.1	407	AT5G53905.1	N/A	N/A	cis	100nt	Site-specific	702	367	478	507	307	418	0.0397022	0.129464
1849	GTTGATGAACCATGACCGTGCGGC	1	5	AT5G53902.1	409	AT5G53905.1	N/A	N/A	cis	100nt	Site-specific	702	367	478	507	307	418	0.0397022	0.129464
1850	TTGATGAACCATGACCGTGCG	2	5	AT5G53902.1	410	AT5G53905.1	N/A	N/A	cis	100nt	Site-specific	702	367	478	507	307	418	0.0397022	0.129464
1851	TTGATGAACCATGACCGTGCGG	3	5	AT5G53902.1	410	AT5G53905.1	N/A	N/A	cis	100nt	Site-specific	702	367	478	507	307	418	0.0397022	0.129464
1852	TTGATGAACCATGACCGTGCGGC	1	5	AT5G53902.1	410	AT5G53905.1	N/A	N/A	cis	100nt	Site-specific	702	367	478	507	307	418	0.0397022	0.129464
1853	TTGATGAACCATGACCGTGCGGCT	1	5	AT5G53902.1	410	AT5G53905.1	N/A	N/A	cis	100nt	Site-specific	702	367	478	507	307	418	0.0397022	0.129464
1854	TGATGAACCATGACCGTGCGG	2	5	AT5G53902.1	411	AT5G53905.1	N/A	N/A	cis	100nt	Site-specific	702	367	478	507	307	418	0.0397022	0.129464
1855	TGATGAACCATGACCGTGCGGCT	3	5	AT5G53902.1	411	AT5G53905.1	N/A	N/A	cis	100nt	Site-specific	702	367	478	507	307	418	0.0397022	0.129464
1856	TGATGAACCATGACCGTGCGGCTA	4	5	AT5G53902.1	411	AT5G53905.1	N/A	N/A	cis	100nt	Site-specific	702	367	478	507	307	418	0.0397022	0.129464
1857	GATGAACCATGACCGTGCGGCT	2	5	AT5G53902.1	412	AT5G53905.1	N/A	N/A	cis	100nt	Site-specific	702	367	478	507	307	418	0.0397022	0.129464
1858	GATGAACCATGACCGTGCGGCTAG	1	5	AT5G53902.1	412	AT5G53905.1	N/A	N/A	cis	100nt	Site-specific	702	367	478	507	307	418	0.0397022	0.129464
1859	ATGAACCATGACCGTGCGG	1	5	AT5G53902.1	413	AT5G53905.1	N/A	N/A	cis	100nt	Site-specific	702	367	478	507	307	418	0.0397022	0.129464
1860	ATGAACCATGACCGTGCGGCT	1	5	AT5G53902.1	413	AT5G53905.1	N/A	N/A	cis	100nt	Site-specific	702	367	478	507	307	418	0.0397022	0.129464
1861	ATGAACCATGACCGTGCGGCTA	3	5	AT5G53902.1	413	AT5G53905.1	N/A	N/A	cis	100nt	Site-specific	702	367	478	507	307	418	0.0397022	0.129464
1862	TGAACCATGACCGTGCGGC	1	5	AT5G53902.1	414	AT5G53905.1	N/A	N/A	cis	100nt	Site-specific	702	367	478	507	307	418	0.0397022	0.129464
1863	TGAACCATGACCGTGCGGCTA	11	5	AT5G53902.1	414	AT5G53905.1	N/A	N/A	cis	100nt	Site-specific	702	367	478	507	307	418	0.0397022	0.129464
1864	GAACCATGACCGTGCGGCT	1	5	AT5G53902.1	415	AT5G53905.1	N/A	N/A	cis	100nt	Site-specific	702	367	478	507	307	418	0.0397022	0.129464
1865	GAACCATGACCGTGCGGCTA	1	5	AT5G53902.1	415	AT5G53905.1	N/A	N/A	cis	100nt	Site-specific	702	367	478	507	307	418	0.0397022	0.129464
1866	GAACCATGACCGTGCGGCTAG	1	5	AT5G53902.1	415	AT5G53905.1	N/A	N/A	cis	100nt	Site-specific	702	367	478	507	307	418	0.0397022	0.129464
1867	GAACCATGACCGTGCGGCTAGAG	2	5	AT5G53902.1	415	AT5G53905.1	N/A	N/A	cis	100nt	Site-specific	702	367	478	507	307	418	0.0397022	0.129464
1868	AACCATGACCGTGCGGCTAGA	1	5	AT5G53902.1	416	AT5G53905.1	N/A	N/A	cis	100nt	Site-specific	702	367	478	507	307	418	0.0397022	0.129464
1869	AACCATGACCGTGCGGCTAGAGC	1	5	AT5G53902.1	416	AT5G53905.1	N/A	N/A	cis	100nt	Site-specific	702	367	478	507	307	418	0.0397022	0.129464
1870	ATGACCGTGCGGCTAGAGCGT	1	5	AT5G53902.1	420	AT5G53905.1	N/A	N/A	cis	100nt	Site-specific	702	367	478	507	307	418	0.0397022	0.129464
1871	ACCGTGCGGCTAGAGCGTGA	1	5	AT5G53902.1	423	AT5G53905.1	N/A	N/A	cis	100nt	Site-specific	702	367	478	507	307	418	0.0397022	0.129464
1872	TGCGGCTAGAGCGTGATTGACG	1	5	AT5G53902.1	427	AT5G53905.1	N/A	N/A	cis	100nt	Site-specific	702	367	478	507	307	418	0.0397022	0.129464
1873	GCGGCTAGAGCGTGATTGACG	1	5	AT5G53902.1	428	AT5G53905.1	N/A	N/A	cis	100nt	Site-specific	702	367	478	507	307	418	0.0397022	0.129464
1874	GCGGCTAGAGCGTGATTGACGG	2	5	AT5G53902.1	428	AT5G53905.1	N/A	N/A	cis	100nt	Site-specific	702	367	478	507	307	418	0.0397022	0.129464
1875	CGGCTAGAGCGTGATTGACGGCT	1	5	AT5G53902.1	429	AT5G53905.1	N/A	N/A	cis	100nt	Site-specific	702	367	478	507	307	418	0.0397022	0.129464
1876	GCTAGAGCGTGATTGACGGCT	1	5	AT5G53902.1	431	AT5G53905.1	N/A	N/A	cis	100nt	Site-specific	702	367	478	507	307	418	0.0397022	0.129464
1877	CTAGAGCGTGATTGACGGCTA	1	5	AT5G53902.1	432	AT5G53905.1	N/A	N/A	cis	100nt	Site-specific	702	367	478	507	307	418	0.0397022	0.129464
1878	TAGAGCGTGATTGACGGCTA	2	5	AT5G53902.1	433	AT5G53905.1	N/A	N/A	cis	100nt	Site-specific	702	367	478	507	307	418	0.0397022	0.129464
1879	TAGAGCGTGATTGACGGCTAC	1	5	AT5G53902.1	433	AT5G53905.1	N/A	N/A	cis	100nt	Site-specific	702	367	478	507	307	418	0.0397022	0.129464
1880	ACGGCTACGATCGTCCTCGGA	2	5	AT5G53902.1	446	AT5G53905.1	N/A	N/A	cis	100nt	Site-specific	702	367	478	507	307	418	0.0397022	0.129464
1881	GACGCATCCGGTGCTGTAGA	2	5	AT5G53902.1	465	AT5G53905.1	N/A	N/A	cis	100nt	Site-specific	702	367	478	507	307	418	0.0397022	0.129464
1882	CGCATCCGGTGCTGTAGAGGATC	1	5	AT5G53902.1	467	AT5G53905.1	N/A	N/A	cis	100nt	Site-specific	702	367	478	507	307	418	0.0397022	0.129464
1883	CATCCGGTGCTGTAGAGGAT	1	5	AT5G53902.1	469	AT5G53905.1	N/A	N/A	cis	100nt	Site-specific	702	367	478	507	307	418	0.0397022	0.129464
1884	GGTGCTGTAGAGGATCGTTA	1	5	AT5G53902.1	474	AT5G53905.1	N/A	N/A	cis	100nt	Site-specific	702	367	478	507	307	418	0.0397022	0.129464
1885	GTGCTGTAGAGGATCGTTACTCG	1	5	AT5G53902.1	475	AT5G53905.1	N/A	N/A	cis	100nt	Site-specific	702	367	478	507	307	418	0.0397022	0.129464
1886	GTGCTGTAGAGGATCGTTACTCGG	1	5	AT5G53902.1	475	AT5G53905.1	N/A	N/A	cis	100nt	Site-specific	702	367	478	507	307	418	0.0397022	0.129464
1887	TGCTGTAGAGGATCGTTACTC	1	5	AT5G53902.1	476	AT5G53905.1	N/A	N/A	cis	100nt	Site-specific	702	367	478	507	307	418	0.0397022	0.129464
1888	GCTGTAGAGGATCGTTACTCGGCT	4	5	AT5G53902.1	477	AT5G53905.1	N/A	N/A	cis	100nt	Site-specific	702	367	478	507	307	418	0.0397022	0.129464
1889	ACAGGATCTGTTCTATAGGCT	1	5	AT5G53902.1	341	AT5G54070.1	N/A	N/A	cis	100nt	Site-specific	702	314	433	1512	1362	1481	0.0284553	0.129167
1890	AGGATCTGTTCTATAGGCTCGTAC	2	5	AT5G53902.1	343	AT5G54070.1	N/A	N/A	cis	100nt	Site-specific	702	314	433	1512	1362	1481	0.0284553	0.129167
1891	TCTCAAGAGACAGGCCCTTAACC	2	5	AT5G53902.1	383	AT5G54070.1	N/A	N/A	cis	100nt	Site-specific	702	314	433	1512	1362	1481	0.0284553	0.129167
1892	TCAAGAGACAGGCCCTTAACCC	1	5	AT5G53902.1	385	AT5G54070.1	N/A	N/A	cis	100nt	Site-specific	702	314	433	1512	1362	1481	0.0284553	0.129167
1893	CAAGAGACAGGCCCTTAACC	1	5	AT5G53902.1	386	AT5G54070.1	N/A	N/A	cis	100nt	Site-specific	702	314	433	1512	1362	1481	0.0284553	0.129167
1894	CAAGAGACAGGCCCTTAACCC	1	5	AT5G53902.1	386	AT5G54070.1	N/A	N/A	cis	100nt	Site-specific	702	314	433	1512	1362	1481	0.0284553	0.129167
1895	TGGTTGATGAACCATGACCGTG	1	5	AT5G53902.1	407	AT5G54070.1	N/A	N/A	cis	100nt	Site-specific	702	314	433	1512	1362	1481	0.0284553	0.129167
1896	TGGTTGATGAACCATGACCGTGCG	2	5	AT5G53902.1	407	AT5G54070.1	N/A	N/A	cis	100nt	Site-specific	702	314	433	1512	1362	1481	0.0284553	0.129167
1897	GTTGATGAACCATGACCGTGCGGC	1	5	AT5G53902.1	409	AT5G54070.1	N/A	N/A	cis	100nt	Site-specific	702	314	433	1512	1362	1481	0.0284553	0.129167
1898	TTGATGAACCATGACCGTGCG	2	5	AT5G53902.1	410	AT5G54070.1	N/A	N/A	cis	100nt	Site-specific	702	314	433	1512	1362	1481	0.0284553	0.129167
1899	TTGATGAACCATGACCGTGCGG	3	5	AT5G53902.1	410	AT5G54070.1	N/A	N/A	cis	100nt	Site-specific	702	314	433	1512	1362	1481	0.0284553	0.129167
1900	TTGATGAACCATGACCGTGCGGC	1	5	AT5G53902.1	410	AT5G54070.1	N/A	N/A	cis	100nt	Site-specific	702	314	433	1512	1362	1481	0.0284553	0.129167
1901	TTGATGAACCATGACCGTGCGGCT	1	5	AT5G53902.1	410	AT5G54070.1	N/A	N/A	cis	100nt	Site-specific	702	314	433	1512	1362	1481	0.0284553	0.129167
1902	TGATGAACCATGACCGTGCGG	2	5	AT5G53902.1	411	AT5G54070.1	N/A	N/A	cis	100nt	Site-specific	702	314	433	1512	1362	1481	0.0284553	0.129167
1903	TGATGAACCATGACCGTGCGGCT	3	5	AT5G53902.1	411	AT5G54070.1	N/A	N/A	cis	100nt	Site-specific	702	314	433	1512	1362	1481	0.0284553	0.129167
1904	TGATGAACCATGACCGTGCGGCTA	4	5	AT5G53902.1	411	AT5G54070.1	N/A	N/A	cis	100nt	Site-specific	702	314	433	1512	1362	1481	0.0284553	0.129167
1905	GATGAACCATGACCGTGCGGCT	2	5	AT5G53902.1	412	AT5G54070.1	N/A	N/A	cis	100nt	Site-specific	702	314	433	1512	1362	1481	0.0284553	0.129167
1906	GATGAACCATGACCGTGCGGCTAG	1	5	AT5G53902.1	412	AT5G54070.1	N/A	N/A	cis	100nt	Site-specific	702	314	433	1512	1362	1481	0.0284553	0.129167
1907	ATGAACCATGACCGTGCGG	1	5	AT5G53902.1	413	AT5G54070.1	N/A	N/A	cis	100nt	Site-specific	702	314	433	1512	1362	1481	0.0284553	0.129167
1908	ATGAACCATGACCGTGCGGCT	1	5	AT5G53902.1	413	AT5G54070.1	N/A	N/A	cis	100nt	Site-specific	702	314	433	1512	1362	1481	0.0284553	0.129167
1909	ATGAACCATGACCGTGCGGCTA	3	5	AT5G53902.1	413	AT5G54070.1	N/A	N/A	cis	100nt	Site-specific	702	314	433	1512	1362	1481	0.0284553	0.129167
1910	TGAACCATGACCGTGCGGC	1	5	AT5G53902.1	414	AT5G54070.1	N/A	N/A	cis	100nt	Site-specific	702	314	433	1512	1362	1481	0.0284553	0.129167
1911	TGAACCATGACCGTGCGGCTA	11	5	AT5G53902.1	414	AT5G54070.1	N/A	N/A	cis	100nt	Site-specific	702	314	433	1512	1362	1481	0.0284553	0.129167
1912	GAACCATGACCGTGCGGCT	1	5	AT5G53902.1	415	AT5G54070.1	N/A	N/A	cis	100nt	Site-specific	702	314	433	1512	1362	1481	0.0284553	0.129167
1913	GAACCATGACCGTGCGGCTA	1	5	AT5G53902.1	415	AT5G54070.1	N/A	N/A	cis	100nt	Site-specific	702	314	433	1512	1362	1481	0.0284553	0.129167
1914	GAACCATGACCGTGCGGCTAG	1	5	AT5G53902.1	415	AT5G54070.1	N/A	N/A	cis	100nt	Site-specific	702	314	433	1512	1362	1481	0.0284553	0.129167
1915	GAACCATGACCGTGCGGCTAGAG	2	5	AT5G53902.1	415	AT5G54070.1	N/A	N/A	cis	100nt	Site-specific	702	314	433	1512	1362	1481	0.0284553	0.129167
1916	AACCATGACCGTGCGGCTAGA	1	5	AT5G53902.1	416	AT5G54070.1	N/A	N/A	cis	100nt	Site-specific	702	314	433	1512	1362	1481	0.0284553	0.129167
1917	AACCATGACCGTGCGGCTAGAGC	1	5	AT5G53902.1	416	AT5G54070.1	N/A	N/A	cis	100nt	Site-specific	702	314	433	1512	1362	1481	0.0284553	0.129167
1918	ATGACCGTGCGGCTAGAGCGT	1	5	AT5G53902.1	420	AT5G54070.1	N/A	N/A	cis	100nt	Site-specific	702	314	433	1512	1362	1481	0.0284553	0.129167
1919	ACCGTGCGGCTAGAGCGTGA	1	5	AT5G53902.1	423	AT5G54070.1	N/A	N/A	cis	100nt	Site-specific	702	314	433	1512	1362	1481	0.0284553	0.129167
1920	TGCGGCTAGAGCGTGATTGACG	1	5	AT5G53902.1	427	AT5G54070.1	N/A	N/A	cis	100nt	Site-specific	702	314	433	1512	1362	1481	0.0284553	0.129167
1921	GCGGCTAGAGCGTGATTGACG	1	5	AT5G53902.1	428	AT5G54070.1	N/A	N/A	cis	100nt	Site-specific	702	314	433	1512	1362	1481	0.0284553	0.129167
1922	GCGGCTAGAGCGTGATTGACGG	2	5	AT5G53902.1	428	AT5G54070.1	N/A	N/A	cis	100nt	Site-specific	702	314	433	1512	1362	1481	0.0284553	0.129167
1923	CGGCTAGAGCGTGATTGACGGCT	1	5	AT5G53902.1	429	AT5G54070.1	N/A	N/A	cis	100nt	Site-specific	702	314	433	1512	1362	1481	0.0284553	0.129167
1924	GCTAGAGCGTGATTGACGGCT	1	5	AT5G53902.1	431	AT5G54070.1	N/A	N/A	cis	100nt	Site-specific	702	314	433	1512	1362	1481	0.0284553	0.129167
1925	CTAGAGCGTGATTGACGGCTA	1	5	AT5G53902.1	432	AT5G54070.1	N/A	N/A	cis	100nt	Site-specific	702	314	433	1512	1362	1481	0.0284553	0.129167
1926	TAGAGCGTGATTGACGGCTA	2	5	AT5G53902.1	433	AT5G54070.1	N/A	N/A	cis	100nt	Site-specific	702	314	433	1512	1362	1481	0.0284553	0.129167
1927	TAGAGCGTGATTGACGGCTAC	1	5	AT5G53902.1	433	AT5G54070.1	N/A	N/A	cis	100nt	Site-specific	702	314	433	1512	1362	1481	0.0284553	0.129167
1928	ATCACGCTCTAGCCGCACGGT	1	5	AT5G53905.1	342	AT5G53902.1	N/A	N/A	cis	100nt	Distributed	507	307	418	702	367	478	0.0397022	0.129464
1929	ATCACGCTCTAGCCGCACGGT	1	5	AT5G53905.1	342	AT5G54075.1	N/A	N/A	cis	100nt	Distributed	507	307	418	361	143	254	0.0564516	0.129464
1930	AATCAAGGAAACAGAGGTACG	1	5	AT5G54070.1	1413	AT5G53902.1	N/A	N/A	cis	100nt	Site-specific	1512	1362	1481	702	314	433	0.0284553	0.129167
1931	ATCAAGGAAACAGAGGTACGA	2	5	AT5G54070.1	1414	AT5G53902.1	N/A	N/A	cis	100nt	Site-specific	1512	1362	1481	702	314	433	0.0284553	0.129167
1932	ATCAAGGAAACAGAGGTACGAGCC	1	5	AT5G54070.1	1414	AT5G53902.1	N/A	N/A	cis	100nt	Site-specific	1512	1362	1481	702	314	433	0.0284553	0.129167
1933	TCAAGGAAACAGAGGTACGAG	4	5	AT5G54070.1	1415	AT5G53902.1	N/A	N/A	cis	100nt	Site-specific	1512	1362	1481	702	314	433	0.0284553	0.129167
1934	AAGGAAACAGAGGTACGAGCC	11	5	AT5G54070.1	1417	AT5G53902.1	N/A	N/A	cis	100nt	Site-specific	1512	1362	1481	702	314	433	0.0284553	0.129167
1935	ACAGAGGTACGAGCCTATAGAACA	1	5	AT5G54070.1	1423	AT5G53902.1	N/A	N/A	cis	100nt	Site-specific	1512	1362	1481	702	314	433	0.0284553	0.129167
1936	AGAGGTACGAGCCTATAGAACAGA	4	5	AT5G54070.1	1425	AT5G53902.1	N/A	N/A	cis	100nt	Site-specific	1512	1362	1481	702	314	433	0.0284553	0.129167
1937	TACGAGCCTATAGAACAGA	1	5	AT5G54070.1	1430	AT5G53902.1	N/A	N/A	cis	100nt	Site-specific	1512	1362	1481	702	314	433	0.0284553	0.129167
1938	ACAGATCCTGTTCAAGTAAGGTCG	1	5	AT5G54070.1	1444	AT5G53902.1	N/A	N/A	cis	100nt	Site-specific	1512	1362	1481	702	314	433	0.0284553	0.129167
1939	TCCTGTTCAAGTAAGGTCGTG	1	5	AT5G54070.1	1449	AT5G53902.1	N/A	N/A	cis	100nt	Site-specific	1512	1362	1481	702	314	433	0.0284553	0.129167
1940	AATCAAGGAAACAGAGGTACG	1	5	AT5G54070.1	1413	AT5G54075.1	N/A	N/A	cis	100nt	Site-specific	1512	1362	1512	361	59	209	0.0341698	0.102649
1941	ATCAAGGAAACAGAGGTACGA	2	5	AT5G54070.1	1414	AT5G54075.1	N/A	N/A	cis	100nt	Site-specific	1512	1362	1512	361	59	209	0.0341698	0.102649
1942	ATCAAGGAAACAGAGGTACGAGCC	1	5	AT5G54070.1	1414	AT5G54075.1	N/A	N/A	cis	100nt	Site-specific	1512	1362	1512	361	59	209	0.0341698	0.102649
1943	TCAAGGAAACAGAGGTACGAG	4	5	AT5G54070.1	1415	AT5G54075.1	N/A	N/A	cis	100nt	Site-specific	1512	1362	1512	361	59	209	0.0341698	0.102649
1944	AAGGAAACAGAGGTACGAGCC	11	5	AT5G54070.1	1417	AT5G54075.1	N/A	N/A	cis	100nt	Site-specific	1512	1362	1512	361	59	209	0.0341698	0.102649
1945	ACAGAGGTACGAGCCTATAGAACA	1	5	AT5G54070.1	1423	AT5G54075.1	N/A	N/A	cis	100nt	Site-specific	1512	1362	1512	361	59	209	0.0341698	0.102649
1946	AGAGGTACGAGCCTATAGAACAGA	4	5	AT5G54070.1	1425	AT5G54075.1	N/A	N/A	cis	100nt	Site-specific	1512	1362	1512	361	59	209	0.0341698	0.102649
1947	TACGAGCCTATAGAACAGA	1	5	AT5G54070.1	1430	AT5G54075.1	N/A	N/A	cis	100nt	Site-specific	1512	1362	1512	361	59	209	0.0341698	0.102649
1948	ACAGATCCTGTTCAAGTAAGGTCG	1	5	AT5G54070.1	1444	AT5G54075.1	N/A	N/A	cis	100nt	Site-specific	1512	1362	1512	361	59	209	0.0341698	0.102649
1949	TCCTGTTCAAGTAAGGTCGTG	1	5	AT5G54070.1	1449	AT5G54075.1	N/A	N/A	cis	100nt	Site-specific	1512	1362	1512	361	59	209	0.0341698	0.102649
1950	TCTCAAGAGACAGGCCCTTAACC	2	5	AT5G54075.1	159	AT5G53905.1	N/A	N/A	cis	100nt	Site-specific	361	143	254	507	307	418	0.0564516	0.129464
1951	TCAAGAGACAGGCCCTTAACCC	1	5	AT5G54075.1	161	AT5G53905.1	N/A	N/A	cis	100nt	Site-specific	361	143	254	507	307	418	0.0564516	0.129464
1952	CAAGAGACAGGCCCTTAACC	1	5	AT5G54075.1	162	AT5G53905.1	N/A	N/A	cis	100nt	Site-specific	361	143	254	507	307	418	0.0564516	0.129464
1953	CAAGAGACAGGCCCTTAACCC	1	5	AT5G54075.1	162	AT5G53905.1	N/A	N/A	cis	100nt	Site-specific	361	143	254	507	307	418	0.0564516	0.129464
1954	TGGTTGATGAACCATGACCGTG	1	5	AT5G54075.1	183	AT5G53905.1	N/A	N/A	cis	100nt	Site-specific	361	143	254	507	307	418	0.0564516	0.129464
1955	TGGTTGATGAACCATGACCGTGCG	2	5	AT5G54075.1	183	AT5G53905.1	N/A	N/A	cis	100nt	Site-specific	361	143	254	507	307	418	0.0564516	0.129464
1956	GTTGATGAACCATGACCGTGCGGC	1	5	AT5G54075.1	185	AT5G53905.1	N/A	N/A	cis	100nt	Site-specific	361	143	254	507	307	418	0.0564516	0.129464
1957	TTGATGAACCATGACCGTGCG	2	5	AT5G54075.1	186	AT5G53905.1	N/A	N/A	cis	100nt	Site-specific	361	143	254	507	307	418	0.0564516	0.129464
1958	TTGATGAACCATGACCGTGCGG	3	5	AT5G54075.1	186	AT5G53905.1	N/A	N/A	cis	100nt	Site-specific	361	143	254	507	307	418	0.0564516	0.129464
1959	TTGATGAACCATGACCGTGCGGC	1	5	AT5G54075.1	186	AT5G53905.1	N/A	N/A	cis	100nt	Site-specific	361	143	254	507	307	418	0.0564516	0.129464
1960	TTGATGAACCATGACCGTGCGGCT	1	5	AT5G54075.1	186	AT5G53905.1	N/A	N/A	cis	100nt	Site-specific	361	143	254	507	307	418	0.0564516	0.129464
1961	TGATGAACCATGACCGTGCGG	2	5	AT5G54075.1	187	AT5G53905.1	N/A	N/A	cis	100nt	Site-specific	361	143	254	507	307	418	0.0564516	0.129464
1962	TGATGAACCATGACCGTGCGGCT	3	5	AT5G54075.1	187	AT5G53905.1	N/A	N/A	cis	100nt	Site-specific	361	143	254	507	307	418	0.0564516	0.129464
1963	TGATGAACCATGACCGTGCGGCTA	4	5	AT5G54075.1	187	AT5G53905.1	N/A	N/A	cis	100nt	Site-specific	361	143	254	507	307	418	0.0564516	0.129464
1964	GATGAACCATGACCGTGCGGCT	2	5	AT5G54075.1	188	AT5G53905.1	N/A	N/A	cis	100nt	Site-specific	361	143	254	507	307	418	0.0564516	0.129464
1965	GATGAACCATGACCGTGCGGCTAG	1	5	AT5G54075.1	188	AT5G53905.1	N/A	N/A	cis	100nt	Site-specific	361	143	254	507	307	418	0.0564516	0.129464
1966	ATGAACCATGACCGTGCGG	1	5	AT5G54075.1	189	AT5G53905.1	N/A	N/A	cis	100nt	Site-specific	361	143	254	507	307	418	0.0564516	0.129464
1967	ATGAACCATGACCGTGCGGCT	1	5	AT5G54075.1	189	AT5G53905.1	N/A	N/A	cis	100nt	Site-specific	361	143	254	507	307	418	0.0564516	0.129464
1968	ATGAACCATGACCGTGCGGCTA	3	5	AT5G54075.1	189	AT5G53905.1	N/A	N/A	cis	100nt	Site-specific	361	143	254	507	307	418	0.0564516	0.129464
1969	TGAACCATGACCGTGCGGC	1	5	AT5G54075.1	190	AT5G53905.1	N/A	N/A	cis	100nt	Site-specific	361	143	254	507	307	418	0.0564516	0.129464
1970	TGAACCATGACCGTGCGGCTA	11	5	AT5G54075.1	190	AT5G53905.1	N/A	N/A	cis	100nt	Site-specific	361	143	254	507	307	418	0.0564516	0.129464
1971	GAACCATGACCGTGCGGCT	1	5	AT5G54075.1	191	AT5G53905.1	N/A	N/A	cis	100nt	Site-specific	361	143	254	507	307	418	0.0564516	0.129464
1972	GAACCATGACCGTGCGGCTA	1	5	AT5G54075.1	191	AT5G53905.1	N/A	N/A	cis	100nt	Site-specific	361	143	254	507	307	418	0.0564516	0.129464
1973	GAACCATGACCGTGCGGCTAG	1	5	AT5G54075.1	191	AT5G53905.1	N/A	N/A	cis	100nt	Site-specific	361	143	254	507	307	418	0.0564516	0.129464
1974	GAACCATGACCGTGCGGCTAGAG	2	5	AT5G54075.1	191	AT5G53905.1	N/A	N/A	cis	100nt	Site-specific	361	143	254	507	307	418	0.0564516	0.129464
1975	AACCATGACCGTGCGGCTAGA	1	5	AT5G54075.1	192	AT5G53905.1	N/A	N/A	cis	100nt	Site-specific	361	143	254	507	307	418	0.0564516	0.129464
1976	AACCATGACCGTGCGGCTAGAGC	1	5	AT5G54075.1	192	AT5G53905.1	N/A	N/A	cis	100nt	Site-specific	361	143	254	507	307	418	0.0564516	0.129464
1977	ATGACCGTGCGGCTAGAGCGT	1	5	AT5G54075.1	196	AT5G53905.1	N/A	N/A	cis	100nt	Site-specific	361	143	254	507	307	418	0.0564516	0.129464
1978	ACCGTGCGGCTAGAGCGTGA	1	5	AT5G54075.1	199	AT5G53905.1	N/A	N/A	cis	100nt	Site-specific	361	143	254	507	307	418	0.0564516	0.129464
1979	TGCGGCTAGAGCGTGATTGACG	1	5	AT5G54075.1	203	AT5G53905.1	N/A	N/A	cis	100nt	Site-specific	361	143	254	507	307	418	0.0564516	0.129464
1980	GCGGCTAGAGCGTGATTGACG	1	5	AT5G54075.1	204	AT5G53905.1	N/A	N/A	cis	100nt	Site-specific	361	143	254	507	307	418	0.0564516	0.129464
1981	GCGGCTAGAGCGTGATTGACGG	2	5	AT5G54075.1	204	AT5G53905.1	N/A	N/A	cis	100nt	Site-specific	361	143	254	507	307	418	0.0564516	0.129464
1982	CGGCTAGAGCGTGATTGACGGCT	1	5	AT5G54075.1	205	AT5G53905.1	N/A	N/A	cis	100nt	Site-specific	361	143	254	507	307	418	0.0564516	0.129464
1983	GCTAGAGCGTGATTGACGGCT	1	5	AT5G54075.1	207	AT5G53905.1	N/A	N/A	cis	100nt	Site-specific	361	143	254	507	307	418	0.0564516	0.129464
1984	CTAGAGCGTGATTGACGGCTA	1	5	AT5G54075.1	208	AT5G53905.1	N/A	N/A	cis	100nt	Site-specific	361	143	254	507	307	418	0.0564516	0.129464
1985	TAGAGCGTGATTGACGGCTA	2	5	AT5G54075.1	209	AT5G53905.1	N/A	N/A	cis	100nt	Site-specific	361	143	254	507	307	418	0.0564516	0.129464
1986	TAGAGCGTGATTGACGGCTAC	1	5	AT5G54075.1	209	AT5G53905.1	N/A	N/A	cis	100nt	Site-specific	361	143	254	507	307	418	0.0564516	0.129464
1987	ACGGCTACGATCGTCCTCGGA	2	5	AT5G54075.1	222	AT5G53905.1	N/A	N/A	cis	100nt	Site-specific	361	143	254	507	307	418	0.0564516	0.129464
1988	GACGCATCCGGTGCTGTAGA	2	5	AT5G54075.1	241	AT5G53905.1	N/A	N/A	cis	100nt	Site-specific	361	143	254	507	307	418	0.0564516	0.129464
1989	CGCATCCGGTGCTGTAGAGGATC	1	5	AT5G54075.1	243	AT5G53905.1	N/A	N/A	cis	100nt	Site-specific	361	143	254	507	307	418	0.0564516	0.129464
1990	CATCCGGTGCTGTAGAGGAT	1	5	AT5G54075.1	245	AT5G53905.1	N/A	N/A	cis	100nt	Site-specific	361	143	254	507	307	418	0.0564516	0.129464
1991	GGTGCTGTAGAGGATCGTTA	1	5	AT5G54075.1	250	AT5G53905.1	N/A	N/A	cis	100nt	Site-specific	361	143	254	507	307	418	0.0564516	0.129464
1992	GTGCTGTAGAGGATCGTTACTCG	1	5	AT5G54075.1	251	AT5G53905.1	N/A	N/A	cis	100nt	Site-specific	361	143	254	507	307	418	0.0564516	0.129464
1993	GTGCTGTAGAGGATCGTTACTCGG	1	5	AT5G54075.1	251	AT5G53905.1	N/A	N/A	cis	100nt	Site-specific	361	143	254	507	307	418	0.0564516	0.129464
1994	TGCTGTAGAGGATCGTTACTC	1	5	AT5G54075.1	252	AT5G53905.1	N/A	N/A	cis	100nt	Site-specific	361	143	254	507	307	418	0.0564516	0.129464
1995	GCTGTAGAGGATCGTTACTCGGCT	4	5	AT5G54075.1	253	AT5G53905.1	N/A	N/A	cis	100nt	Site-specific	361	143	254	507	307	418	0.0564516	0.129464
1996	ACAGGATCTGTTCTATAGGCT	1	5	AT5G54075.1	117	AT5G54070.1	N/A	N/A	cis	100nt	Site-specific	361	59	209	1512	1362	1512	0.0341698	0.102649
1997	AGGATCTGTTCTATAGGCTCGTAC	2	5	AT5G54075.1	119	AT5G54070.1	N/A	N/A	cis	100nt	Site-specific	361	59	209	1512	1362	1512	0.0341698	0.102649
1998	TCTCAAGAGACAGGCCCTTAACC	2	5	AT5G54075.1	159	AT5G54070.1	N/A	N/A	cis	100nt	Site-specific	361	59	209	1512	1362	1512	0.0341698	0.102649
[truncated: 179 more rows]

## Sheet: Seedling control rep 2
Supplementay Table 3B: The nat-siRNAs predicted by NATpare when analysing the replicate 2 of the control A. thaliana seedling library.
#	Sequence	Read abundance	Biogenesis category	Gene A (originating transcript)	Alignment site	Gene B (corresponding NAT)	Star sequence	Star alignment site	Type	Coverage type	Alignment distribution	Gene A length	Gene A overlap start	Gene A overlap end	Gene B length	Gene B overlap start	Gene B overlap end	NAT alignment density	NAT overlap alignment density
1	TGCGGCTAGAGATTGAAGGTA	1	5	AT1G03090.2	2391	AT1G03100.1	N/A	N/A	cis	100nt	Distributed	2606	2307	2606	2595	2296	2595	0.0032686	0.00166667
2	AGGTGGATTTGGGCAGTGGAA	1	5	AT1G03410.1	100	AT1G03420.1	N/A	N/A	cis	HC	Distributed	2652	1	1020	1076	1	1020	0.0147532	0.0269608
3	TGGATTTGGGCAGTGGAACGGA	1	5	AT1G03410.1	103	AT1G03420.1	N/A	N/A	cis	HC	Distributed	2652	1	1020	1076	1	1020	0.0147532	0.0269608
4	GAACGGAGGCAGCAAATAGAT	1	5	AT1G03410.1	118	AT1G03420.1	N/A	N/A	cis	HC	Distributed	2652	1	1020	1076	1	1020	0.0147532	0.0269608
5	TCTATTAGTACCGTCGTATAC	1	5	AT1G03410.1	138	AT1G03420.1	N/A	N/A	cis	HC	Distributed	2652	1	1020	1076	1	1020	0.0147532	0.0269608
6	TATTAGTACCGTCGTATACAAG	1	5	AT1G03410.1	140	AT1G03420.1	N/A	N/A	cis	HC	Distributed	2652	1	1020	1076	1	1020	0.0147532	0.0269608
7	TAGTACCGTCGTATACAAGGCC	2	5	AT1G03410.1	143	AT1G03420.1	N/A	N/A	cis	HC	Distributed	2652	1	1020	1076	1	1020	0.0147532	0.0269608
8	AACGAGATCATTGGCCGAAGT	1	5	AT1G03410.1	190	AT1G03420.1	N/A	N/A	cis	HC	Distributed	2652	1	1020	1076	1	1020	0.0147532	0.0269608
9	ACCCAATTTGGTCGAGTCCCC	1	5	AT1G03410.1	300	AT1G03420.1	N/A	N/A	cis	HC	Distributed	2652	1	1020	1076	1	1020	0.0147532	0.0269608
10	ATTGATGGAGACAAAAAACGGA	1	5	AT1G03410.1	413	AT1G03420.1	N/A	N/A	cis	HC	Distributed	2652	1	1020	1076	1	1020	0.0147532	0.0269608
11	ATGGAGACAAAAAACGGAGGC	1	5	AT1G03410.1	417	AT1G03420.1	N/A	N/A	cis	HC	Distributed	2652	1	1020	1076	1	1020	0.0147532	0.0269608
12	TGGAGACAAAAAACGGAGGCT	1	5	AT1G03410.1	418	AT1G03420.1	N/A	N/A	cis	HC	Distributed	2652	1	1020	1076	1	1020	0.0147532	0.0269608
13	TGGAGACAAAAAACGGAGGCTA	1	5	AT1G03410.1	418	AT1G03420.1	N/A	N/A	cis	HC	Distributed	2652	1	1020	1076	1	1020	0.0147532	0.0269608
14	AAACGGAGGCTAAAGAAGGGT	1	5	AT1G03410.1	428	AT1G03420.1	N/A	N/A	cis	HC	Distributed	2652	1	1020	1076	1	1020	0.0147532	0.0269608
15	AAACGGAGGCTAAAGAAGGGTG	1	5	AT1G03410.1	428	AT1G03420.1	N/A	N/A	cis	HC	Distributed	2652	1	1020	1076	1	1020	0.0147532	0.0269608
16	AACGGAGGCTAAAGAAGGGTG	1	5	AT1G03410.1	429	AT1G03420.1	N/A	N/A	cis	HC	Distributed	2652	1	1020	1076	1	1020	0.0147532	0.0269608
17	ACGGAGGCTAAAGAAGGGTGA	2	5	AT1G03410.1	430	AT1G03420.1	N/A	N/A	cis	HC	Distributed	2652	1	1020	1076	1	1020	0.0147532	0.0269608
18	TTGAACCAAGAAAGACTTCAC	2	5	AT1G03410.1	585	AT1G03420.1	N/A	N/A	cis	HC	Distributed	2652	1	1020	1076	1	1020	0.0147532	0.0269608
19	AGAAACGGAAGAGAAGCCTCT	1	5	AT1G03410.1	634	AT1G03420.1	N/A	N/A	cis	HC	Distributed	2652	1	1020	1076	1	1020	0.0147532	0.0269608
20	AATGCCGGAGAAGATAGCTTG	1	5	AT1G03410.1	711	AT1G03420.1	N/A	N/A	cis	HC	Distributed	2652	1	1020	1076	1	1020	0.0147532	0.0269608
21	TGCCGGAGAAGATAGCTTGCC	2	5	AT1G03410.1	713	AT1G03420.1	N/A	N/A	cis	HC	Distributed	2652	1	1020	1076	1	1020	0.0147532	0.0269608
22	CCGGAGAAGATAGCTTGCCTT	2	5	AT1G03410.1	715	AT1G03420.1	N/A	N/A	cis	HC	Distributed	2652	1	1020	1076	1	1020	0.0147532	0.0269608
23	CTAAGATGAAGAACAGAGGCA	1	5	AT1G03410.1	765	AT1G03420.1	N/A	N/A	cis	HC	Distributed	2652	1	1020	1076	1	1020	0.0147532	0.0269608
24	TAAGATGAAGAACAGAGGCAGA	2	5	AT1G03410.1	766	AT1G03420.1	N/A	N/A	cis	HC	Distributed	2652	1	1020	1076	1	1020	0.0147532	0.0269608
25	TAAGATGAAGAACAGAGGCAGAAA	1	5	AT1G03410.1	766	AT1G03420.1	N/A	N/A	cis	HC	Distributed	2652	1	1020	1076	1	1020	0.0147532	0.0269608
26	AGAGAAAATGAACAGTAGCGG	2	5	AT1G03410.1	828	AT1G03420.1	N/A	N/A	cis	HC	Distributed	2652	1	1020	1076	1	1020	0.0147532	0.0269608
27	AGAAAATGAACAGTAGCGGAA	1	5	AT1G03410.1	830	AT1G03420.1	N/A	N/A	cis	HC	Distributed	2652	1	1020	1076	1	1020	0.0147532	0.0269608
28	AATGAACAGTAGCGGAACGAT	1	5	AT1G03410.1	834	AT1G03420.1	N/A	N/A	cis	HC	Distributed	2652	1	1020	1076	1	1020	0.0147532	0.0269608
29	ATGAACAGTAGCGGAACGATT	1	5	AT1G03410.1	835	AT1G03420.1	N/A	N/A	cis	HC	Distributed	2652	1	1020	1076	1	1020	0.0147532	0.0269608
30	AACAGTAGCGGAACGATTGTC	1	5	AT1G03410.1	838	AT1G03420.1	N/A	N/A	cis	HC	Distributed	2652	1	1020	1076	1	1020	0.0147532	0.0269608
31	TTTCGAGAGCTAGGCGAGCAA	1	5	AT1G03410.1	911	AT1G03420.1	N/A	N/A	cis	HC	Distributed	2652	1	1020	1076	1	1020	0.0147532	0.0269608
32	AGTGGTGTGGTTTTTCCGGTA	1	5	AT1G03420.1	313	AT1G03410.1	N/A	N/A	cis	HC	Site-specific	1076	1	1020	2652	1	1020	0.0147532	0.0269608
33	TGGTTATGGACGTCGGTGGAG	1	5	AT1G03420.1	391	AT1G03410.1	N/A	N/A	cis	HC	Site-specific	1076	1	1020	2652	1	1020	0.0147532	0.0269608
34	TGGACGTCGGTGGAGATCGGT	1	5	AT1G03420.1	397	AT1G03410.1	N/A	N/A	cis	HC	Site-specific	1076	1	1020	2652	1	1020	0.0147532	0.0269608
35	TGGACGTCGGTGGAGATCGGTG	1	5	AT1G03420.1	397	AT1G03410.1	N/A	N/A	cis	HC	Site-specific	1076	1	1020	2652	1	1020	0.0147532	0.0269608
36	ACGCTGTAGCTGTGGCGGAAGACG	1	5	AT1G03420.1	449	AT1G03410.1	N/A	N/A	cis	HC	Site-specific	1076	1	1020	2652	1	1020	0.0147532	0.0269608
37	TGTAGCTGTGGCGGAAGACGC	1	5	AT1G03420.1	453	AT1G03410.1	N/A	N/A	cis	HC	Site-specific	1076	1	1020	2652	1	1020	0.0147532	0.0269608
38	AAGACGCTGTGGATTGGTGGG	3	5	AT1G03420.1	467	AT1G03410.1	N/A	N/A	cis	HC	Site-specific	1076	1	1020	2652	1	1020	0.0147532	0.0269608
39	ACGCTGTGGATTGGTGGGTTT	2	5	AT1G03420.1	470	AT1G03410.1	N/A	N/A	cis	HC	Site-specific	1076	1	1020	2652	1	1020	0.0147532	0.0269608
40	TGTGGATTGGTGGGTTTTCAG	1	5	AT1G03420.1	474	AT1G03410.1	N/A	N/A	cis	HC	Site-specific	1076	1	1020	2652	1	1020	0.0147532	0.0269608
41	TTCAGTGCGTGTTTGATGGTTA	1	5	AT1G03420.1	490	AT1G03410.1	N/A	N/A	cis	HC	Site-specific	1076	1	1020	2652	1	1020	0.0147532	0.0269608
42	TCAGTGCGTGTTTGATGGTTA	1	5	AT1G03420.1	491	AT1G03410.1	N/A	N/A	cis	HC	Site-specific	1076	1	1020	2652	1	1020	0.0147532	0.0269608
43	ACAAACTGGATCTGAGATGGC	4	5	AT1G03420.1	512	AT1G03410.1	N/A	N/A	cis	HC	Site-specific	1076	1	1020	2652	1	1020	0.0147532	0.0269608
44	CAAACTGGATCTGAGATGGCT	1	5	AT1G03420.1	513	AT1G03410.1	N/A	N/A	cis	HC	Site-specific	1076	1	1020	2652	1	1020	0.0147532	0.0269608
45	AAACTGGATCTGAGATGGCTG	6	5	AT1G03420.1	514	AT1G03410.1	N/A	N/A	cis	HC	Site-specific	1076	1	1020	2652	1	1020	0.0147532	0.0269608
46	AACTGGATCTGAGATGGCTGT	1	5	AT1G03420.1	515	AT1G03410.1	N/A	N/A	cis	HC	Site-specific	1076	1	1020	2652	1	1020	0.0147532	0.0269608
47	CTGGATCTGAGATGGCTGTTG	1	5	AT1G03420.1	517	AT1G03410.1	N/A	N/A	cis	HC	Site-specific	1076	1	1020	2652	1	1020	0.0147532	0.0269608
48	TGGATCTGAGATGGCTGTTGC	2	5	AT1G03420.1	518	AT1G03410.1	N/A	N/A	cis	HC	Site-specific	1076	1	1020	2652	1	1020	0.0147532	0.0269608
49	ATCTGAGATGGCTGTTGCGGG	1	5	AT1G03420.1	521	AT1G03410.1	N/A	N/A	cis	HC	Site-specific	1076	1	1020	2652	1	1020	0.0147532	0.0269608
50	TCTGAGATGGCTGTTGCGGGT	1	5	AT1G03420.1	522	AT1G03410.1	N/A	N/A	cis	HC	Site-specific	1076	1	1020	2652	1	1020	0.0147532	0.0269608
51	TGAGATGGCTGTTGCGGGTTC	2	5	AT1G03420.1	524	AT1G03410.1	N/A	N/A	cis	HC	Site-specific	1076	1	1020	2652	1	1020	0.0147532	0.0269608
52	ATGGCTGTTGCGGGTTCCGGT	2	5	AT1G03420.1	528	AT1G03410.1	N/A	N/A	cis	HC	Site-specific	1076	1	1020	2652	1	1020	0.0147532	0.0269608
53	AGGTTTTGGAGGTCAGAGGCT	1	5	AT1G03420.1	652	AT1G03410.1	N/A	N/A	cis	HC	Site-specific	1076	1	1020	2652	1	1020	0.0147532	0.0269608
54	ATGCGTGGTCGTTTTGCGAGG	1	5	AT1G03420.1	678	AT1G03410.1	N/A	N/A	cis	HC	Site-specific	1076	1	1020	2652	1	1020	0.0147532	0.0269608
55	TGCGTGGTCGTTTTGCGAGGT	1	5	AT1G03420.1	679	AT1G03410.1	N/A	N/A	cis	HC	Site-specific	1076	1	1020	2652	1	1020	0.0147532	0.0269608
56	TGCAGGTCCGGCCAGCTCATT	1	5	AT1G03420.1	762	AT1G03410.1	N/A	N/A	cis	HC	Site-specific	1076	1	1020	2652	1	1020	0.0147532	0.0269608
57	AAGAGATTTGCGGCAGGACTC	1	5	AT1G03420.1	786	AT1G03410.1	N/A	N/A	cis	HC	Site-specific	1076	1	1020	2652	1	1020	0.0147532	0.0269608
58	AATGATCTCGTTCCGGTGGTTG	1	5	AT1G03420.1	820	AT1G03410.1	N/A	N/A	cis	HC	Site-specific	1076	1	1020	2652	1	1020	0.0147532	0.0269608
59	TTGTGTTGCAAAGTAGTGGGC	1	5	AT1G03420.1	839	AT1G03410.1	N/A	N/A	cis	HC	Site-specific	1076	1	1020	2652	1	1020	0.0147532	0.0269608
60	TGGGCCTTGTATACGACGGTA	4	5	AT1G03420.1	855	AT1G03410.1	N/A	N/A	cis	HC	Site-specific	1076	1	1020	2652	1	1020	0.0147532	0.0269608
61	AACGGAGAGACTCAACAACGACGG	1	5	AT1G03970.1	548	AT1G03980.1	N/A	N/A	cis	HC	Distributed	1148	471	1148	2337	1660	2337	0.00373027	0.00221239
62	GGGAGAGTGATGATGGAGGC	1	5	AT1G03970.1	663	AT1G03980.1	N/A	N/A	cis	HC	Distributed	1148	471	1148	2337	1660	2337	0.00373027	0.00221239
63	ATGATGGAGGCAATGGATAAAGCT	1	5	AT1G03970.1	672	AT1G03980.1	N/A	N/A	cis	HC	Distributed	1148	471	1148	2337	1660	2337	0.00373027	0.00221239
64	AGTGGAGCTAAGACAAGTAGA	2	5	AT1G05560.1	38	AT1G05562.1	N/A	N/A	cis	HC	Distributed	1650	1	1273	1288	1	1273	0.0496937	0.0498822
65	TAAGACAAGTAGAAAAAAAAT	1	5	AT1G05560.1	46	AT1G05562.1	N/A	N/A	cis	HC	Distributed	1650	1	1273	1288	1	1273	0.0496937	0.0498822
66	AGACAAGTAGAAAAAAAATGG	2	5	AT1G05560.1	48	AT1G05562.1	N/A	N/A	cis	HC	Distributed	1650	1	1273	1288	1	1273	0.0496937	0.0498822
67	ACAAGTAGAAAAAAAATGGCG	1	5	AT1G05560.1	50	AT1G05562.1	N/A	N/A	cis	HC	Distributed	1650	1	1273	1288	1	1273	0.0496937	0.0498822
68	ACAAGTAGAAAAAAAATGGCGC	2	5	AT1G05560.1	50	AT1G05562.1	N/A	N/A	cis	HC	Distributed	1650	1	1273	1288	1	1273	0.0496937	0.0498822
69	CAAGTAGAAAAAAAATGGCGC	6	5	AT1G05560.1	51	AT1G05562.1	N/A	N/A	cis	HC	Distributed	1650	1	1273	1288	1	1273	0.0496937	0.0498822
70	CAAGTAGAAAAAAAATGGCGCC	3	5	AT1G05560.1	51	AT1G05562.1	N/A	N/A	cis	HC	Distributed	1650	1	1273	1288	1	1273	0.0496937	0.0498822
71	AAGTAGAAAAAAAATGGCGC	1	5	AT1G05560.1	52	AT1G05562.1	N/A	N/A	cis	HC	Distributed	1650	1	1273	1288	1	1273	0.0496937	0.0498822
72	AAGTAGAAAAAAAATGGCGCC	5	5	AT1G05560.1	52	AT1G05562.1	N/A	N/A	cis	HC	Distributed	1650	1	1273	1288	1	1273	0.0496937	0.0498822
73	AGTAGAAAAAAAATGGCGCCA	1	5	AT1G05560.1	53	AT1G05562.1	N/A	N/A	cis	HC	Distributed	1650	1	1273	1288	1	1273	0.0496937	0.0498822
74	TGGTAACGTTTCCGGCGCAAG	1	5	AT1G05560.1	87	AT1G05562.1	N/A	N/A	cis	HC	Distributed	1650	1	1273	1288	1	1273	0.0496937	0.0498822
75	TCCGGCGCAAGGTCACGTGAA	1	5	AT1G05560.1	97	AT1G05562.1	N/A	N/A	cis	HC	Distributed	1650	1	1273	1288	1	1273	0.0496937	0.0498822
76	ATCTCTCCGTTTTGCTCGTCG	1	5	AT1G05560.1	121	AT1G05562.1	N/A	N/A	cis	HC	Distributed	1650	1	1273	1288	1	1273	0.0496937	0.0498822
77	TCATCAAAAGAACCGGCGCAC	2	5	AT1G05560.1	144	AT1G05562.1	N/A	N/A	cis	HC	Distributed	1650	1	1273	1288	1	1273	0.0496937	0.0498822
78	AAAGAACCGGCGCACGTGTCA	1	5	AT1G05560.1	150	AT1G05562.1	N/A	N/A	cis	HC	Distributed	1650	1	1273	1288	1	1273	0.0496937	0.0498822
79	AGAACCGGCGCACGTGTCACT	1	5	AT1G05560.1	152	AT1G05562.1	N/A	N/A	cis	HC	Distributed	1650	1	1273	1288	1	1273	0.0496937	0.0498822
80	TTCCACAACTCCATGATCGCA	1	5	AT1G05560.1	194	AT1G05562.1	N/A	N/A	cis	HC	Distributed	1650	1	1273	1288	1	1273	0.0496937	0.0498822
81	AACTCCATGATCGCAAACCACAAC	1	5	AT1G05560.1	200	AT1G05562.1	N/A	N/A	cis	HC	Distributed	1650	1	1273	1288	1	1273	0.0496937	0.0498822
82	ACGGTTTCGACGATGGAGGCA	3	5	AT1G05560.1	258	AT1G05562.1	N/A	N/A	cis	HC	Distributed	1650	1	1273	1288	1	1273	0.0496937	0.0498822
83	TACGAAGACCGTCAGAAAAGG	1	5	AT1G05560.1	287	AT1G05562.1	N/A	N/A	cis	HC	Distributed	1650	1	1273	1288	1	1273	0.0496937	0.0498822
84	TCAGAAAAGGTCGGTGAATCT	1	5	AT1G05560.1	298	AT1G05562.1	N/A	N/A	cis	HC	Distributed	1650	1	1273	1288	1	1273	0.0496937	0.0498822
85	AGGTCGGTGAATCTCAAGGTT	1	5	AT1G05560.1	305	AT1G05562.1	N/A	N/A	cis	HC	Distributed	1650	1	1273	1288	1	1273	0.0496937	0.0498822
86	TGAATCTCAAGGTTAACGGCG	2	5	AT1G05560.1	312	AT1G05562.1	N/A	N/A	cis	HC	Distributed	1650	1	1273	1288	1	1273	0.0496937	0.0498822
87	TCTCAAGGTTAACGGCGATAA	3	5	AT1G05560.1	316	AT1G05562.1	N/A	N/A	cis	HC	Distributed	1650	1	1273	1288	1	1273	0.0496937	0.0498822
88	ATAAGGCACTATCGGATTTCA	3	5	AT1G05560.1	333	AT1G05562.1	N/A	N/A	cis	HC	Distributed	1650	1	1273	1288	1	1273	0.0496937	0.0498822
89	TAAGGCACTATCGGATTTCAT	3	5	AT1G05560.1	334	AT1G05562.1	N/A	N/A	cis	HC	Distributed	1650	1	1273	1288	1	1273	0.0496937	0.0498822
90	CGAAGCTACTAAGAATGGTGA	2	5	AT1G05560.1	355	AT1G05562.1	N/A	N/A	cis	HC	Distributed	1650	1	1273	1288	1	1273	0.0496937	0.0498822
91	TCCAAAAGTAGCACGTAGATT	2	5	AT1G05560.1	421	AT1G05562.1	N/A	N/A	cis	HC	Distributed	1650	1	1273	1288	1	1273	0.0496937	0.0498822
92	AAAAGTAGCACGTAGATTTCA	1	5	AT1G05560.1	424	AT1G05562.1	N/A	N/A	cis	HC	Distributed	1650	1	1273	1288	1	1273	0.0496937	0.0498822
93	TCTTCTCTGGATCCAACCGGCT	1	5	AT1G05560.1	457	AT1G05562.1	N/A	N/A	cis	HC	Distributed	1650	1	1273	1288	1	1273	0.0496937	0.0498822
94	TCTGGAAATCAGAGATCTTCC	1	5	AT1G05560.1	550	AT1G05562.1	N/A	N/A	cis	HC	Distributed	1650	1	1273	1288	1	1273	0.0496937	0.0498822
95	ATTCGCTGGAACCAGAGGCCT	1	5	AT1G05560.1	681	AT1G05562.1	N/A	N/A	cis	HC	Distributed	1650	1	1273	1288	1	1273	0.0496937	0.0498822
96	TGGAACCAGAGGCCTTAACGG	1	5	AT1G05560.1	687	AT1G05562.1	N/A	N/A	cis	HC	Distributed	1650	1	1273	1288	1	1273	0.0496937	0.0498822
97	TATCGATATGGTGGCGGTTGG	1	5	AT1G05560.1	718	AT1G05562.1	N/A	N/A	cis	HC	Distributed	1650	1	1273	1288	1	1273	0.0496937	0.0498822
98	ATCAAAGTAGTAGTTATACAC	1	5	AT1G05560.1	792	AT1G05562.1	N/A	N/A	cis	HC	Distributed	1650	1	1273	1288	1	1273	0.0496937	0.0498822
99	TATACACTTTGGCTAGACTCG	1	5	AT1G05560.1	806	AT1G05562.1	N/A	N/A	cis	HC	Distributed	1650	1	1273	1288	1	1273	0.0496937	0.0498822
100	AAGAAACAGATAGAGGAACTA	1	5	AT1G05560.1	881	AT1G05562.1	N/A	N/A	cis	HC	Distributed	1650	1	1273	1288	1	1273	0.0496937	0.0498822
101	AAGAAACAGATAGAGGAACTAG	2	5	AT1G05560.1	881	AT1G05562.1	N/A	N/A	cis	HC	Distributed	1650	1	1273	1288	1	1273	0.0496937	0.0498822
102	AGAAACAGATAGAGGAACTAG	1	5	AT1G05560.1	882	AT1G05562.1	N/A	N/A	cis	HC	Distributed	1650	1	1273	1288	1	1273	0.0496937	0.0498822
103	AAACAGATAGAGGAACTAGCG	2	5	AT1G05560.1	884	AT1G05562.1	N/A	N/A	cis	HC	Distributed	1650	1	1273	1288	1	1273	0.0496937	0.0498822
104	ACAGATAGAGGAACTAGCGAG	1	5	AT1G05560.1	886	AT1G05562.1	N/A	N/A	cis	HC	Distributed	1650	1	1273	1288	1	1273	0.0496937	0.0498822
105	ACGAAAACAGAAGGAGAAGAA	2	5	AT1G05560.1	968	AT1G05562.1	N/A	N/A	cis	HC	Distributed	1650	1	1273	1288	1	1273	0.0496937	0.0498822
106	CAGAAGGAGAAGAAGAGACAG	1	5	AT1G05560.1	975	AT1G05562.1	N/A	N/A	cis	HC	Distributed	1650	1	1273	1288	1	1273	0.0496937	0.0498822
107	GAAGGAGAAGAAGAGACAGAG	1	5	AT1G05560.1	977	AT1G05562.1	N/A	N/A	cis	HC	Distributed	1650	1	1273	1288	1	1273	0.0496937	0.0498822
108	AGAAGAGACAGAGATTGAGAA	1	5	AT1G05560.1	985	AT1G05562.1	N/A	N/A	cis	HC	Distributed	1650	1	1273	1288	1	1273	0.0496937	0.0498822
109	AGAAGAGACAGAGATTGAGAAGAT	1	5	AT1G05560.1	985	AT1G05562.1	N/A	N/A	cis	HC	Distributed	1650	1	1273	1288	1	1273	0.0496937	0.0498822
110	AGAGACAGAGATTGAGAAGAT	1	5	AT1G05560.1	988	AT1G05562.1	N/A	N/A	cis	HC	Distributed	1650	1	1273	1288	1	1273	0.0496937	0.0498822
111	AGAGATTGAGAAGATAGCTGG	1	5	AT1G05560.1	994	AT1G05562.1	N/A	N/A	cis	HC	Distributed	1650	1	1273	1288	1	1273	0.0496937	0.0498822
112	GAGATTGAGAAGATAGCTGGA	1	5	AT1G05560.1	995	AT1G05562.1	N/A	N/A	cis	HC	Distributed	1650	1	1273	1288	1	1273	0.0496937	0.0498822
113	AGATTGAGAAGATAGCTGGAT	1	5	AT1G05560.1	996	AT1G05562.1	N/A	N/A	cis	HC	Distributed	1650	1	1273	1288	1	1273	0.0496937	0.0498822
114	ATTGAGAAGATAGCTGGATTC	1	5	AT1G05560.1	998	AT1G05562.1	N/A	N/A	cis	HC	Distributed	1650	1	1273	1288	1	1273	0.0496937	0.0498822
115	TTGAGAAGATAGCTGGATTCA	2	5	AT1G05560.1	999	AT1G05562.1	N/A	N/A	cis	HC	Distributed	1650	1	1273	1288	1	1273	0.0496937	0.0498822
116	TTCAGACACGAGCTTGAAGAG	4	5	AT1G05560.1	1016	AT1G05562.1	N/A	N/A	cis	HC	Distributed	1650	1	1273	1288	1	1273	0.0496937	0.0498822
117	TTCAGACACGAGCTTGAAGAGG	1	5	AT1G05560.1	1016	AT1G05562.1	N/A	N/A	cis	HC	Distributed	1650	1	1273	1288	1	1273	0.0496937	0.0498822
118	TCAGACACGAGCTTGAAGAGGT	1	5	AT1G05560.1	1017	AT1G05562.1	N/A	N/A	cis	HC	Distributed	1650	1	1273	1288	1	1273	0.0496937	0.0498822
119	AGAGGTTGGGATGATTGTGTC	3	5	AT1G05560.1	1033	AT1G05562.1	N/A	N/A	cis	HC	Distributed	1650	1	1273	1288	1	1273	0.0496937	0.0498822
120	GTTGGGATGATTGTGTCGTGG	1	5	AT1G05560.1	1037	AT1G05562.1	N/A	N/A	cis	HC	Distributed	1650	1	1273	1288	1	1273	0.0496937	0.0498822
121	TGGGATGATTGTGTCGTGGTG	1	5	AT1G05560.1	1039	AT1G05562.1	N/A	N/A	cis	HC	Distributed	1650	1	1273	1288	1	1273	0.0496937	0.0498822
122	TGATTGTGTCGTGGTGTTCGC	1	5	AT1G05560.1	1044	AT1G05562.1	N/A	N/A	cis	HC	Distributed	1650	1	1273	1288	1	1273	0.0496937	0.0498822
123	GTGGTGTTCGCAGATAGAGGT	1	5	AT1G05560.1	1054	AT1G05562.1	N/A	N/A	cis	HC	Distributed	1650	1	1273	1288	1	1273	0.0496937	0.0498822
124	TGGTGTTCGCAGATAGAGGTT	5	5	AT1G05560.1	1055	AT1G05562.1	N/A	N/A	cis	HC	Distributed	1650	1	1273	1288	1	1273	0.0496937	0.0498822
125	TGGTGTTCGCAGATAGAGGTTT	2	5	AT1G05560.1	1055	AT1G05562.1	N/A	N/A	cis	HC	Distributed	1650	1	1273	1288	1	1273	0.0496937	0.0498822
126	GGGTGGAGCTCGACGCTGGAGAG	1	5	AT1G05560.1	1115	AT1G05562.1	N/A	N/A	cis	HC	Distributed	1650	1	1273	1288	1	1273	0.0496937	0.0498822
127	GTGGAGCTCGACGCTGGAGAG	1	5	AT1G05560.1	1117	AT1G05562.1	N/A	N/A	cis	HC	Distributed	1650	1	1273	1288	1	1273	0.0496937	0.0498822
128	ACGCTGGAGAGTTTGGTTCTTG	1	5	AT1G05560.1	1127	AT1G05562.1	N/A	N/A	cis	HC	Distributed	1650	1	1273	1288	1	1273	0.0496937	0.0498822
129	ACGAACGCGAAGCTACTGGAA	2	5	AT1G05560.1	1190	AT1G05562.1	N/A	N/A	cis	HC	Distributed	1650	1	1273	1288	1	1273	0.0496937	0.0498822
130	AACGCGAAGCTACTGGAAGAA	1	5	AT1G05560.1	1193	AT1G05562.1	N/A	N/A	cis	HC	Distributed	1650	1	1273	1288	1	1273	0.0496937	0.0498822
131	TGGAAGAAAGTTGGAAGACTG	1	5	AT1G05560.1	1206	AT1G05562.1	N/A	N/A	cis	HC	Distributed	1650	1	1273	1288	1	1273	0.0496937	0.0498822
132	AAGAAAGTTGGAAGACTGGTG	1	5	AT1G05560.1	1209	AT1G05562.1	N/A	N/A	cis	HC	Distributed	1650	1	1273	1288	1	1273	0.0496937	0.0498822
133	GAAAGTTGGAAGACTGGTGTG	1	5	AT1G05560.1	1211	AT1G05562.1	N/A	N/A	cis	HC	Distributed	1650	1	1273	1288	1	1273	0.0496937	0.0498822
134	AAGTTGGAAGACTGGTGTGAG	1	5	AT1G05560.1	1213	AT1G05562.1	N/A	N/A	cis	HC	Distributed	1650	1	1273	1288	1	1273	0.0496937	0.0498822
135	TTGGAAGACTGGTGTGAGGGTA	1	5	AT1G05560.1	1216	AT1G05562.1	N/A	N/A	cis	HC	Distributed	1650	1	1273	1288	1	1273	0.0496937	0.0498822
136	TGGAAGACTGGTGTGAGGGTA	1	5	AT1G05560.1	1217	AT1G05562.1	N/A	N/A	cis	HC	Distributed	1650	1	1273	1288	1	1273	0.0496937	0.0498822
137	AGACTGGTGTGAGGGTAAGAG	3	5	AT1G05560.1	1221	AT1G05562.1	N/A	N/A	cis	HC	Distributed	1650	1	1273	1288	1	1273	0.0496937	0.0498822
138	TAAGAGAGAACAAGGATGGTT	1	5	AT1G05560.1	1236	AT1G05562.1	N/A	N/A	cis	HC	Distributed	1650	1	1273	1288	1	1273	0.0496937	0.0498822
139	AAGAGAGAACAAGGATGGT	1	5	AT1G05560.1	1237	AT1G05562.1	N/A	N/A	cis	HC	Distributed	1650	1	1273	1288	1	1273	0.0496937	0.0498822
140	AGAGAGAACAAGGATGGTTTG	1	5	AT1G05560.1	1238	AT1G05562.1	N/A	N/A	cis	HC	Distributed	1650	1	1273	1288	1	1273	0.0496937	0.0498822
141	ACAAGGATGGTTTGGTGGAGA	4	5	AT1G05560.1	1245	AT1G05562.1	N/A	N/A	cis	HC	Distributed	1650	1	1273	1288	1	1273	0.0496937	0.0498822
142	ATGGTTTGGTGGAGAGAGGAG	2	5	AT1G05560.1	1251	AT1G05562.1	N/A	N/A	cis	HC	Distributed	1650	1	1273	1288	1	1273	0.0496937	0.0498822
143	TGGAGAGAGGAGAGATCAGGA	1	5	AT1G05560.1	1260	AT1G05562.1	N/A	N/A	cis	HC	Distributed	1650	1	1273	1288	1	1273	0.0496937	0.0498822
144	AGGAGAGATCAGGAGGTGTTT	1	5	AT1G05560.1	1267	AT1G05562.1	N/A	N/A	cis	HC	Distributed	1650	1	1273	1288	1	1273	0.0496937	0.0498822
145	AGAGATCAGGAGGTGTTTGGA	3	5	AT1G05560.1	1270	AT1G05562.1	N/A	N/A	cis	HC	Distributed	1650	1	1273	1288	1	1273	0.0496937	0.0498822
146	TCTTCCAACTTTCTTCCAGTA	1	5	AT1G05562.1	51	AT1G05560.1	N/A	N/A	cis	HC	Site-specific	1288	1	1273	1650	1	1273	0.0496937	0.0498822
147	TTTCTTCCAGTAGCTTCGCGT	1	5	AT1G05562.1	60	AT1G05560.1	N/A	N/A	cis	HC	Site-specific	1288	1	1273	1650	1	1273	0.0496937	0.0498822
148	TCTTCCAGTAGCTTCGCGTTC	1	5	AT1G05562.1	62	AT1G05560.1	N/A	N/A	cis	HC	Site-specific	1288	1	1273	1650	1	1273	0.0496937	0.0498822
149	TCCAGTAGCTTCGCGTTCGTCGGT	1	5	AT1G05562.1	65	AT1G05560.1	N/A	N/A	cis	HC	Site-specific	1288	1	1273	1650	1	1273	0.0496937	0.0498822
150	AGTAGCTTCGCGTTCGTCGGT	3	5	AT1G05562.1	68	AT1G05560.1	N/A	N/A	cis	HC	Site-specific	1288	1	1273	1650	1	1273	0.0496937	0.0498822
151	AGCTTCGCGTTCGTCGGTTGA	1	5	AT1G05562.1	71	AT1G05560.1	N/A	N/A	cis	HC	Site-specific	1288	1	1273	1650	1	1273	0.0496937	0.0498822
152	TTCGCGTTCGTCGGTTGATCC	1	5	AT1G05562.1	74	AT1G05560.1	N/A	N/A	cis	HC	Site-specific	1288	1	1273	1650	1	1273	0.0496937	0.0498822
153	ACCACATCGGAAACGCCACAA	4	5	AT1G05562.1	96	AT1G05560.1	N/A	N/A	cis	HC	Site-specific	1288	1	1273	1650	1	1273	0.0496937	0.0498822
154	AACGCCACAACCGGAACGCCA	1	5	AT1G05562.1	107	AT1G05560.1	N/A	N/A	cis	HC	Site-specific	1288	1	1273	1650	1	1273	0.0496937	0.0498822
155	AAAACAACCTACGGCTCGGTGACT	1	5	AT1G05562.1	172	AT1G05560.1	N/A	N/A	cis	HC	Site-specific	1288	1	1273	1650	1	1273	0.0496937	0.0498822
156	AACAACCTACGGCTCGGTGAC	2	5	AT1G05562.1	174	AT1G05560.1	N/A	N/A	cis	HC	Site-specific	1288	1	1273	1650	1	1273	0.0496937	0.0498822
157	TCTTCTTCTCCTTCTGTTTTCG	1	5	AT1G05562.1	284	AT1G05560.1	N/A	N/A	cis	HC	Site-specific	1288	1	1273	1650	1	1273	0.0496937	0.0498822
158	CCACAAAAACGGTCGTTTCCC	1	5	AT1G05562.1	334	AT1G05560.1	N/A	N/A	cis	HC	Site-specific	1288	1	1273	1650	1	1273	0.0496937	0.0498822
159	AACGTAAATAACAGAGGACTC	1	5	AT1G05562.1	421	AT1G05560.1	N/A	N/A	cis	HC	Site-specific	1288	1	1273	1650	1	1273	0.0496937	0.0498822
160	TCTCCGTGGGAAGTAAAGGAC	1	5	AT1G05562.1	516	AT1G05560.1	N/A	N/A	cis	HC	Site-specific	1288	1	1273	1650	1	1273	0.0496937	0.0498822
161	AAGTAAAGGACCAACCGCCAC	1	5	AT1G05562.1	526	AT1G05560.1	N/A	N/A	cis	HC	Site-specific	1288	1	1273	1650	1	1273	0.0496937	0.0498822
162	GTGTTGATGAGAATTTTCGGT	1	5	AT1G05562.1	599	AT1G05560.1	N/A	N/A	cis	HC	Site-specific	1288	1	1273	1650	1	1273	0.0496937	0.0498822
163	ATGAGAATTTTCGGTTTGGTT	1	5	AT1G05562.1	605	AT1G05560.1	N/A	N/A	cis	HC	Site-specific	1288	1	1273	1650	1	1273	0.0496937	0.0498822
164	TTTTCGGTTTGGTTTCTTTTA	1	5	AT1G05562.1	612	AT1G05560.1	N/A	N/A	cis	HC	Site-specific	1288	1	1273	1650	1	1273	0.0496937	0.0498822
165	TTTCTTGAAACGCATCGTATG	1	5	AT1G05562.1	648	AT1G05560.1	N/A	N/A	cis	HC	Site-specific	1288	1	1273	1650	1	1273	0.0496937	0.0498822
166	TTTGTTTGTGTTGGAAGGTGTG	1	5	AT1G05562.1	673	AT1G05560.1	N/A	N/A	cis	HC	Site-specific	1288	1	1273	1650	1	1273	0.0496937	0.0498822
167	TTGGAAGGTGTGAGGAAAGAT	1	5	AT1G05562.1	683	AT1G05560.1	N/A	N/A	cis	HC	Site-specific	1288	1	1273	1650	1	1273	0.0496937	0.0498822
168	AAGGTGTGAGGAAAGATGGAA	3	5	AT1G05562.1	687	AT1G05560.1	N/A	N/A	cis	HC	Site-specific	1288	1	1273	1650	1	1273	0.0496937	0.0498822
169	TCCAGAGAAGACAGATTAGGT	1	5	AT1G05562.1	719	AT1G05560.1	N/A	N/A	cis	HC	Site-specific	1288	1	1273	1650	1	1273	0.0496937	0.0498822
170	AGAAGACAGATTAGGTAACTC	3	5	AT1G05562.1	724	AT1G05560.1	N/A	N/A	cis	HC	Site-specific	1288	1	1273	1650	1	1273	0.0496937	0.0498822
171	GAAGACAGATTAGGTAACTCG	1	5	AT1G05562.1	725	AT1G05560.1	N/A	N/A	cis	HC	Site-specific	1288	1	1273	1650	1	1273	0.0496937	0.0498822
172	AAGACAGATTAGGTAACTCGA	2	5	AT1G05562.1	726	AT1G05560.1	N/A	N/A	cis	HC	Site-specific	1288	1	1273	1650	1	1273	0.0496937	0.0498822
173	AAGACAGATTAGGTAACTCGAA	1	5	AT1G05562.1	726	AT1G05560.1	N/A	N/A	cis	HC	Site-specific	1288	1	1273	1650	1	1273	0.0496937	0.0498822
174	AGACAGATTAGGTAACTCGAA	3	5	AT1G05562.1	727	AT1G05560.1	N/A	N/A	cis	HC	Site-specific	1288	1	1273	1650	1	1273	0.0496937	0.0498822
175	AAATGAGTGTAATAGATGTTGA	1	5	AT1G05562.1	767	AT1G05560.1	N/A	N/A	cis	HC	Site-specific	1288	1	1273	1650	1	1273	0.0496937	0.0498822
176	TTGGATCCAGAGAAGAGCGGA	3	5	AT1G05562.1	802	AT1G05560.1	N/A	N/A	cis	HC	Site-specific	1288	1	1273	1650	1	1273	0.0496937	0.0498822
177	TGGATCCAGAGAAGAGCGGAG	1	5	AT1G05562.1	803	AT1G05560.1	N/A	N/A	cis	HC	Site-specific	1288	1	1273	1650	1	1273	0.0496937	0.0498822
178	AGAGAAGAGCGGAGGGAAGTT	1	5	AT1G05562.1	810	AT1G05560.1	N/A	N/A	cis	HC	Site-specific	1288	1	1273	1650	1	1273	0.0496937	0.0498822
179	AGAAGAGCGGAGGGAAGTTGA	3	5	AT1G05562.1	812	AT1G05560.1	N/A	N/A	cis	HC	Site-specific	1288	1	1273	1650	1	1273	0.0496937	0.0498822
180	AGCGGAGGGAAGTTGAAATCTA	1	5	AT1G05562.1	817	AT1G05560.1	N/A	N/A	cis	HC	Site-specific	1288	1	1273	1650	1	1273	0.0496937	0.0498822
181	AAGAATCGTGTAGATCAAGCA	1	5	AT1G05562.1	865	AT1G05560.1	N/A	N/A	cis	HC	Site-specific	1288	1	1273	1650	1	1273	0.0496937	0.0498822
182	TCGTGTAGATCAAGCAAGTCA	1	5	AT1G05562.1	870	AT1G05560.1	N/A	N/A	cis	HC	Site-specific	1288	1	1273	1650	1	1273	0.0496937	0.0498822
183	CTGACGGTCTTCGTAGGTGGA	1	5	AT1G05562.1	973	AT1G05560.1	N/A	N/A	cis	HC	Site-specific	1288	1	1273	1650	1	1273	0.0496937	0.0498822
184	TGGAAATGCCTCCATCGTCGA	3	5	AT1G05562.1	990	AT1G05560.1	N/A	N/A	cis	HC	Site-specific	1288	1	1273	1650	1	1273	0.0496937	0.0498822
185	TGGAAATGCCTCCATCGTCGAA	1	5	AT1G05562.1	990	AT1G05560.1	N/A	N/A	cis	HC	Site-specific	1288	1	1273	1650	1	1273	0.0496937	0.0498822
186	TCCATCGTCGAAACCGTCGGAG	1	5	AT1G05562.1	1000	AT1G05560.1	N/A	N/A	cis	HC	Site-specific	1288	1	1273	1650	1	1273	0.0496937	0.0498822
187	AACCGTCGGAGAAAGTAAGGA	3	5	AT1G05562.1	1011	AT1G05560.1	N/A	N/A	cis	HC	Site-specific	1288	1	1273	1650	1	1273	0.0496937	0.0498822
188	ACCGTCGGAGAAAGTAAGGAA	1	5	AT1G05562.1	1012	AT1G05560.1	N/A	N/A	cis	HC	Site-specific	1288	1	1273	1650	1	1273	0.0496937	0.0498822
189	TGGTTTGCGATCATGGAGTTG	1	5	AT1G05562.1	1055	AT1G05560.1	N/A	N/A	cis	HC	Site-specific	1288	1	1273	1650	1	1273	0.0496937	0.0498822
190	ATCATGGAGTTGTGGAAGACGG	1	5	AT1G05562.1	1064	AT1G05560.1	N/A	N/A	cis	HC	Site-specific	1288	1	1273	1650	1	1273	0.0496937	0.0498822
191	ATCATGGAGTTGTGGAAGACGGAG	1	5	AT1G05562.1	1064	AT1G05560.1	N/A	N/A	cis	HC	Site-specific	1288	1	1273	1650	1	1273	0.0496937	0.0498822
192	TCATGGAGTTGTGGAAGACGG	5	5	AT1G05562.1	1065	AT1G05560.1	N/A	N/A	cis	HC	Site-specific	1288	1	1273	1650	1	1273	0.0496937	0.0498822
193	CATGGAGTTGTGGAAGACGGA	1	5	AT1G05562.1	1066	AT1G05560.1	N/A	N/A	cis	HC	Site-specific	1288	1	1273	1650	1	1273	0.0496937	0.0498822
194	ATGGAGTTGTGGAAGACGGAG	7	5	AT1G05562.1	1067	AT1G05560.1	N/A	N/A	cis	HC	Site-specific	1288	1	1273	1650	1	1273	0.0496937	0.0498822
195	TGTGGAAGACGGAGACACAAG	1	5	AT1G05562.1	1074	AT1G05560.1	N/A	N/A	cis	HC	Site-specific	1288	1	1273	1650	1	1273	0.0496937	0.0498822
196	AAGACGGAGACACAAGTGACGA	1	5	AT1G05562.1	1079	AT1G05560.1	N/A	N/A	cis	HC	Site-specific	1288	1	1273	1650	1	1273	0.0496937	0.0498822
197	AGACACAAGTGACGAAAGTGA	1	5	AT1G05562.1	1086	AT1G05560.1	N/A	N/A	cis	HC	Site-specific	1288	1	1273	1650	1	1273	0.0496937	0.0498822
198	AAAGTGACACGTGCGCCGGTT	1	5	AT1G05562.1	1100	AT1G05560.1	N/A	N/A	cis	HC	Site-specific	1288	1	1273	1650	1	1273	0.0496937	0.0498822
199	TTCACGTGACCTTGCGCCGGA	1	5	AT1G05562.1	1157	AT1G05560.1	N/A	N/A	cis	HC	Site-specific	1288	1	1273	1650	1	1273	0.0496937	0.0498822
200	TGACCTTGCGCCGGAAACGTT	1	5	AT1G05562.1	1163	AT1G05560.1	N/A	N/A	cis	HC	Site-specific	1288	1	1273	1650	1	1273	0.0496937	0.0498822
201	ATGTGGGCTCAAGAAGATAGA	1	5	AT1G06000.1	558	AT1G06002.1	N/A	N/A	cis	HC	Site-specific	1587	1	918	942	1	918	0.00672202	0.00762527
202	TGTGGGCTCAAGAAGATAGAA	1	5	AT1G06000.1	559	AT1G06002.1	N/A	N/A	cis	HC	Site-specific	1587	1	918	942	1	918	0.00672202	0.00762527
203	TGTGGGCTCAAGAAGATAGAAG	2	5	AT1G06000.1	559	AT1G06002.1	N/A	N/A	cis	HC	Site-specific	1587	1	918	942	1	918	0.00672202	0.00762527
204	TGGGCTCAAGAAGATAGAAGC	1	5	AT1G06000.1	561	AT1G06002.1	N/A	N/A	cis	HC	Site-specific	1587	1	918	942	1	918	0.00672202	0.00762527
205	ATCTCGAGACTGCCACAACGG	1	5	AT1G06000.1	592	AT1G06002.1	N/A	N/A	cis	HC	Site-specific	1587	1	918	942	1	918	0.00672202	0.00762527
206	AAAGCTACGGGCTCGTCATCA	1	5	AT1G06000.1	613	AT1G06002.1	N/A	N/A	cis	HC	Site-specific	1587	1	918	942	1	918	0.00672202	0.00762527
207	AATCTAACCAAGCCGAGACTT	1	5	AT1G06002.1	121	AT1G06000.1	N/A	N/A	cis	HC	Distributed	942	1	918	1587	1	918	0.00672202	0.00762527
208	AGCCCGTAGCTTTCCGTTGTG	1	5	AT1G06002.1	294	AT1G06000.1	N/A	N/A	cis	HC	Distributed	942	1	918	1587	1	918	0.00672202	0.00762527
209	CTTCCTAGGATGGCGTCGGGG	1	5	AT1G06002.1	456	AT1G06000.1	N/A	N/A	cis	HC	Distributed	942	1	918	1587	1	918	0.00672202	0.00762527
210	AGAGGAAGTTGCTGGAGAGAT	1	5	AT1G06002.1	564	AT1G06000.1	N/A	N/A	cis	HC	Distributed	942	1	918	1587	1	918	0.00672202	0.00762527
211	AAGGGTGAGAAGGAAAAGGAA	1	5	AT1G06002.1	604	AT1G06000.1	N/A	N/A	cis	HC	Distributed	942	1	918	1587	1	918	0.00672202	0.00762527
212	AGTGAAGAGAACGGAGAGCAT	1	5	AT1G06002.1	652	AT1G06000.1	N/A	N/A	cis	HC	Distributed	942	1	918	1587	1	918	0.00672202	0.00762527
213	TGTGACGAGGACAGTGACGGT	1	5	AT1G06002.1	695	AT1G06000.1	N/A	N/A	cis	HC	Distributed	942	1	918	1587	1	918	0.00672202	0.00762527
214	TGTGGAACCATGTGACCGGAT	1	5	AT1G06002.1	753	AT1G06000.1	N/A	N/A	cis	HC	Distributed	942	1	918	1587	1	918	0.00672202	0.00762527
215	TGGAACCATGTGACCGGATTG	1	5	AT1G06002.1	755	AT1G06000.1	N/A	N/A	cis	HC	Distributed	942	1	918	1587	1	918	0.00672202	0.00762527
216	TATCACAGATTGTAGACAGGC	1	5	AT1G06460.1	1138	AT1G06450.1	N/A	N/A	cis	100nt	Distributed	1226	1094	1226	1380	1248	1380	0.00115119	0.0037594
217	CCGATTCTGATTTGTGCGGCT	1	5	AT1G07128.1	171	AT1G07130.1	N/A	N/A	cis	HC	Distributed	797	1	642	958	1	642	0.0039886	0.00545171
218	TTGTTTCCGCGCGGCACTTGC	1	5	AT1G07128.1	191	AT1G07130.1	N/A	N/A	cis	HC	Distributed	797	1	642	958	1	642	0.0039886	0.00545171
219	TAGGTGACTGTGTCAGGCGTT	1	5	AT1G07128.1	418	AT1G07130.1	N/A	N/A	cis	HC	Distributed	797	1	642	958	1	642	0.0039886	0.00545171
220	AGAAGACAAAAGATGAACAT	1	5	AT1G07128.1	505	AT1G07130.1	N/A	N/A	cis	HC	Distributed	797	1	642	958	1	642	0.0039886	0.00545171
221	CAAATCAGAATCGGAGCCGTG	1	5	AT1G07130.1	459	AT1G07128.1	N/A	N/A	cis	HC	Distributed	958	1	642	797	1	642	0.0039886	0.00545171
222	AAAGTTGTTATCGTGTTCGTA	1	5	AT1G07130.1	604	AT1G07128.1	N/A	N/A	cis	HC	Distributed	958	1	642	797	1	642	0.0039886	0.00545171
223	TGGGAAAGGGAGAGTCATGAA	1	5	AT1G07130.1	642	AT1G07128.1	N/A	N/A	cis	HC	Distributed	958	1	642	797	1	642	0.0039886	0.00545171
224	TCTACCTGAAGATCTTGGCAA	1	5	AT1G08590.1	573	AT1G08592.1	N/A	N/A	cis	HC	Distributed	3444	98	1425	1614	287	1614	0.000197707	0.000376506
225	CAAAGAAATGAAGTTGTGGA	1	5	AT1G15810.1	1531	AT1G15820.1	N/A	N/A	cis	100nt	Distributed	1631	1529	1631	1183	1081	1183	0.0131485	0.00485437
226	TAAGCTGCTTCATACACCTGTA	1	5	AT1G16880.1	1163	AT1G16890.3	N/A	N/A	cis	100nt	Distributed	1260	1129	1260	1019	888	1019	0.00482668	0.00378788
227	AGAGAAGGCGGGACTGTACCA	1	5	AT1G17255.1	1865	AT1G17250.1	N/A	N/A	cis	HC	Distributed	3072	622	2892	2271	1	2271	0.000187161	0.000220167
228	TGCTTTGATGATGCGTGGGACGAA	1	5	AT1G20520.1	523	AT1G20515.1	N/A	N/A	cis	HC	Distributed	696	1	696	1143	88	783	0.000543774	0.000718391
229	TTTGAGACGGCCAAATGTTGG	1	5	AT1G20690.1	1141	AT1G20691.1	N/A	N/A	cis	HC	Distributed	1940	147	1940	1870	77	1870	0.00104987	0.00111483
230	ATAACTACTGGTCTGCTGATG	1	5	AT1G20691.1	310	AT1G20690.1	N/A	N/A	cis	HC	Distributed	1870	77	1870	1940	147	1940	0.00104987	0.00111483
231	TCAGTTAGAAAGAGATGAGCAA	1	5	AT1G20691.1	642	AT1G20690.1	N/A	N/A	cis	HC	Distributed	1870	77	1870	1940	147	1940	0.00104987	0.00111483
232	ATGAGCAAGGGAGTAGGATGA	1	5	AT1G20691.1	656	AT1G20690.1	N/A	N/A	cis	HC	Distributed	1870	77	1870	1940	147	1940	0.00104987	0.00111483
233	AGAAACCGAAGATCGTGTGGA	2	5	AT1G21770.1	62	AT1G21780.1	N/A	N/A	cis	100nt	Site-specific	572	13	260	1478	1	248	0.00536585	0.0181452
234	AAACCGAAGATCGTGTGGAAC	1	5	AT1G21770.1	64	AT1G21780.1	N/A	N/A	cis	100nt	Site-specific	572	13	260	1478	1	248	0.00536585	0.0181452
235	AGACATAGATTCGAGACTGAT	1	5	AT1G21770.1	91	AT1G21780.1	N/A	N/A	cis	100nt	Site-specific	572	13	260	1478	1	248	0.00536585	0.0181452
236	ATAGAGTACAAGATGAAGAATG	1	5	AT1G21770.1	127	AT1G21780.1	N/A	N/A	cis	100nt	Site-specific	572	13	260	1478	1	248	0.00536585	0.0181452
237	ACAAGATGAAGAATGACGGTA	1	5	AT1G21770.1	134	AT1G21780.1	N/A	N/A	cis	100nt	Site-specific	572	13	260	1478	1	248	0.00536585	0.0181452
238	CAAGATGAAGAATGACGGTA	1	5	AT1G21770.1	135	AT1G21780.1	N/A	N/A	cis	100nt	Site-specific	572	13	260	1478	1	248	0.00536585	0.0181452
239	CAAGATGAAGAATGACGGTAA	1	5	AT1G21770.1	135	AT1G21780.1	N/A	N/A	cis	100nt	Site-specific	572	13	260	1478	1	248	0.00536585	0.0181452
240	AAGATGAAGAATGACGGTAAA	1	5	AT1G21770.1	136	AT1G21780.1	N/A	N/A	cis	100nt	Site-specific	572	13	260	1478	1	248	0.00536585	0.0181452
241	TTTTGACGGCGGTACGAAGGT	1	5	AT1G21780.1	66	AT1G21770.1	N/A	N/A	cis	100nt	Distributed	1478	1	248	572	13	260	0.00536585	0.0181452
242	TATGAAGGCTTCGTGATCA	1	5	AT1G21780.1	132	AT1G21770.1	N/A	N/A	cis	100nt	Distributed	1478	1	248	572	13	260	0.00536585	0.0181452
243	TGAACACAAACGATCATGGCCT	1	5	AT1G23050.1	190	AT1G23052.1	N/A	N/A	cis	HC	Distributed	825	1	825	825	1	825	0.010303	0.010303
244	GCGGAGACAGTAGTGGCAGCA	1	5	AT1G23050.1	460	AT1G23052.1	N/A	N/A	cis	HC	Distributed	825	1	825	825	1	825	0.010303	0.010303
245	TGAGGATCGTAGCCGTGGCAA	1	5	AT1G23050.1	607	AT1G23052.1	N/A	N/A	cis	HC	Distributed	825	1	825	825	1	825	0.010303	0.010303
246	ATCTTGTGGTTGTTGGAGTTC	1	5	AT1G23050.1	628	AT1G23052.1	N/A	N/A	cis	HC	Distributed	825	1	825	825	1	825	0.010303	0.010303
247	TCTTGTGGTTGTTGGAGTTCT	2	5	AT1G23050.1	629	AT1G23052.1	N/A	N/A	cis	HC	Distributed	825	1	825	825	1	825	0.010303	0.010303
248	TGGTTGTTGGAGTTCTCGGTA	1	5	AT1G23050.1	634	AT1G23052.1	N/A	N/A	cis	HC	Distributed	825	1	825	825	1	825	0.010303	0.010303
249	TTTAGAATATACTGAAGCGGA	1	5	AT1G23050.1	737	AT1G23052.1	N/A	N/A	cis	HC	Distributed	825	1	825	825	1	825	0.010303	0.010303
250	CAACAACCACAAGATTTGCCA	1	5	AT1G23052.1	184	AT1G23050.1	N/A	N/A	cis	HC	Distributed	825	1	825	825	1	825	0.010303	0.010303
251	ACGTGTGAAGACGAGGACGTT	1	5	AT1G23052.1	243	AT1G23050.1	N/A	N/A	cis	HC	Distributed	825	1	825	825	1	825	0.010303	0.010303
252	TAAGGGAAGTACGGCAAAATA	1	5	AT1G23052.1	297	AT1G23050.1	N/A	N/A	cis	HC	Distributed	825	1	825	825	1	825	0.010303	0.010303
253	AAATAGCATTCGGCGGTGGAG	2	5	AT1G23052.1	313	AT1G23050.1	N/A	N/A	cis	HC	Distributed	825	1	825	825	1	825	0.010303	0.010303
254	ATACGGTGGAGAAGGGTAGTT	2	5	AT1G23052.1	371	AT1G23050.1	N/A	N/A	cis	HC	Distributed	825	1	825	825	1	825	0.010303	0.010303
255	TGGAGAAGGGTAGTTAGGTAT	1	5	AT1G23052.1	377	AT1G23050.1	N/A	N/A	cis	HC	Distributed	825	1	825	825	1	825	0.010303	0.010303
256	TGGAGAAGGGTAGTTAGGTATA	1	5	AT1G23052.1	377	AT1G23050.1	N/A	N/A	cis	HC	Distributed	825	1	825	825	1	825	0.010303	0.010303
257	GGAGGATATGGTGGTGGTTGA	1	5	AT1G23052.1	462	AT1G23050.1	N/A	N/A	cis	HC	Distributed	825	1	825	825	1	825	0.010303	0.010303
258	TCGGATATGACTAAGTAGGGG	2	5	AT1G23052.1	552	AT1G23050.1	N/A	N/A	cis	HC	Distributed	825	1	825	825	1	825	0.010303	0.010303
259	ATGACTAAGTAGGGGAAGTAA	1	5	AT1G23052.1	558	AT1G23050.1	N/A	N/A	cis	HC	Distributed	825	1	825	825	1	825	0.010303	0.010303
260	AGAAGGCCATGATCGTTTGTG	2	5	AT1G23052.1	612	AT1G23050.1	N/A	N/A	cis	HC	Distributed	825	1	825	825	1	825	0.010303	0.010303
261	AAAGGATAACCAAGGCAGGACATG	1	5	AT1G24390.1	87	AT1G24388.1	N/A	N/A	cis	100nt	Distributed	455	72	178	414	72	178	0.013809	0.0186916
262	TATAAAGGAACTCTAGAAGCGACA	1	5	AT1G24390.1	166	AT1G24388.1	N/A	N/A	cis	100nt	Distributed	455	72	178	414	72	178	0.013809	0.0186916
263	ATAAAGGAACTCTAGAAGCGACAA	1	5	AT1G24390.1	167	AT1G24388.1	N/A	N/A	cis	100nt	Distributed	455	72	178	414	72	178	0.013809	0.0186916
264	AAAGGAACTCTAGAAGCGACAA	1	5	AT1G24390.1	169	AT1G24388.1	N/A	N/A	cis	100nt	Distributed	455	72	178	414	72	178	0.013809	0.0186916
265	TGCTTAAGGATGGTGCAAGTG	1	5	AT1G25220.2	1432	AT1G25211.1	N/A	N/A	cis	100nt	Site-specific	1536	1364	1536	1622	1450	1622	0.0123496	0.00578035
266	GACGACAATGCAAGAAACAAATA	1	5	AT1G25220.2	1493	AT1G25211.1	N/A	N/A	cis	100nt	Site-specific	1536	1364	1536	1622	1450	1622	0.0123496	0.00578035
267	CAAGGAAAAGTTGGAGGAGCAA	1	5	AT1G26090.1	1438	AT1G26100.1	N/A	N/A	cis	100nt	Distributed	1647	1420	1647	885	658	885	0.000789889	0.00438596
268	TATTCATCTCAAGATCGTCCTA	1	5	AT1G26100.1	673	AT1G26090.1	N/A	N/A	cis	100nt	Distributed	885	658	885	1647	1420	1647	0.000789889	0.00438596
269	AGGAGGAATACAGCAGTTGTG	1	5	AT1G26210.1	424	AT1G26208.1	N/A	N/A	cis	100nt	Distributed	1073	385	704	1499	376	695	0.00272162	0.00625
270	TTGTGAGTCAGGGTGGACTAT	1	5	AT1G26210.1	440	AT1G26208.1	N/A	N/A	cis	100nt	Distributed	1073	385	704	1499	376	695	0.00272162	0.00625
271	GTTATGAGAACGATGATGGCG	1	5	AT1G26210.1	553	AT1G26208.1	N/A	N/A	cis	100nt	Distributed	1073	385	704	1499	376	695	0.00272162	0.00625
272	TGAGAACGATGATGGCGATACTA	1	5	AT1G26210.1	557	AT1G26208.1	N/A	N/A	cis	100nt	Distributed	1073	385	704	1499	376	695	0.00272162	0.00625
273	TGATTGAGTAACTTGGTGGC	1	5	AT1G26218.1	892	AT1G26220.1	N/A	N/A	cis	HC	Distributed	1135	332	1053	722	1	722	0.00107701	0.000692521
274	ATGATGAAGAACCACCGATGG	1	5	AT1G26520.1	347	AT1G26530.1	N/A	N/A	cis	100nt	Distributed	1633	1	477	1259	65	541	0.000345781	0.00104822
275	TAACAATGCAAGTAGAAGCTCC	1	5	AT1G28100.4	1234	AT1G28110.1	N/A	N/A	cis	100nt	Distributed	1391	1164	1391	1738	1511	1738	0.000639182	0.00219298
276	AGGATTTTACGACGGCGTGTT	1	5	AT1G30280.1	386	AT1G30282.1	N/A	N/A	cis	100nt	Distributed	1654	1	580	1314	640	1219	0.000336927	0.000862069
277	GATGGTGGTGGTGGTGGTGGC	1	5	AT1G30475.1	451	AT1G30473.1	N/A	N/A	cis	HC	Distributed	851	394	851	1532	1075	1532	0.000419639	0.0010917
278	TTAGATAGATAGAGAGAAGAAA	1	5	AT1G30810.1	2846	AT1G30800.1	N/A	N/A	cis	HC	Distributed	4156	2822	3998	1177	1	1177	0.000375023	0.000424809
279	TGCAGACCAGGCTTATGATGTG	1	5	AT1G33680.1	2430	AT1G33700.1	N/A	N/A	cis	100nt	Distributed	2819	2429	2819	3476	3086	3476	0.000953137	0.00127877
280	ATTGACACAAGGACAAGAAATTGG	1	5	AT1G35540.1	1164	AT1G35545.1	N/A	N/A	cis	100nt	Site-specific	1818	1132	1282	814	341	491	0.024696	0.00993377
281	AGAAATTGGACAACAAAGCATGGC	1	5	AT1G35540.1	1179	AT1G35545.1	N/A	N/A	cis	100nt	Site-specific	1818	1132	1282	814	341	491	0.024696	0.00993377
282	TGAGCTACCCTGTCCAACCA	1	5	AT1G35540.1	1274	AT1G35545.1	N/A	N/A	cis	100nt	Site-specific	1818	1132	1282	814	341	491	0.024696	0.00993377
283	TGAAACGCGATAGAAGGAAGAA	1	5	AT1G36992.1	288	AT1G36990.1	N/A	N/A	cis	100nt	Distributed	742	126	474	2837	1	349	0.00139704	0.00143266
284	ACCCGGACTCAGAGGAGCGGGCTC	1	5	AT1G40137.1	3846	AT1G40106.1	N/A	N/A	cis	100nt	Distributed	3894	3754	3894	2427	2287	2427	0.0216738	0.0035461
285	AACACTTGAAGATGGCGGAGTAGA	1	5	AT1G44120.1	555	AT1G44125.1	N/A	N/A	cis	100nt	Distributed	6345	1	2062	5159	3094	5155	0.000521558	0.000969932
286	ACACTTGAAGATGGCGGAGTAGAT	1	5	AT1G44120.1	556	AT1G44125.1	N/A	N/A	cis	100nt	Distributed	6345	1	2062	5159	3094	5155	0.000521558	0.000969932
287	TAGAACGGTTAGGACTGAAGCGGA	1	5	AT1G44125.1	4901	AT1G44120.1	N/A	N/A	cis	100nt	Distributed	5159	3094	5155	6345	1	2062	0.000521558	0.000969932
288	AGAACGGTTAGGACTGAAGCGGAA	2	5	AT1G44125.1	4902	AT1G44120.1	N/A	N/A	cis	100nt	Distributed	5159	3094	5155	6345	1	2062	0.000521558	0.000969932
289	TCTGGGAAGAATCTTGGTGGTG	1	5	AT1G45163.1	297	AT1G45165.1	N/A	N/A	cis	HC	Distributed	788	127	658	532	1	532	0.00606061	0.00657895
290	TCCGGAGACTGAAATGACGGA	2	5	AT1G45163.1	449	AT1G45165.1	N/A	N/A	cis	HC	Distributed	788	127	658	532	1	532	0.00606061	0.00657895
291	AGACTGAAATGACGGATCCGC	1	5	AT1G45163.1	454	AT1G45165.1	N/A	N/A	cis	HC	Distributed	788	127	658	532	1	532	0.00606061	0.00657895
292	ATATCCGGATCCGTAACAGGCCTA	1	5	AT1G45163.1	514	AT1G45165.1	N/A	N/A	cis	HC	Distributed	788	127	658	532	1	532	0.00606061	0.00657895
293	AGGCCTGTTACGGATCCGGATATC	3	5	AT1G45165.1	123	AT1G45163.1	N/A	N/A	cis	HC	Distributed	532	1	532	788	127	658	0.00606061	0.00657895
294	TCGGTGGAGGTTGAGGATGAG	1	5	AT1G45165.1	441	AT1G45163.1	N/A	N/A	cis	HC	Distributed	532	1	532	788	127	658	0.00606061	0.00657895
295	TTTGGTGGAGGAGGATGACGA	1	5	AT1G45165.1	467	AT1G45163.1	N/A	N/A	cis	HC	Distributed	532	1	532	788	127	658	0.00606061	0.00657895
296	TCAAGATAAATGGATCGTTAGG	1	5	AT1G48310.1	2210	AT1G48300.1	N/A	N/A	cis	100nt	Distributed	2297	2154	2297	1119	976	1119	0.00497658	0.00347222
297	AAAGCTCTCATACTCTACACA	1	5	AT1G49730.1	2198	AT1G49720.2	N/A	N/A	cis	100nt	Distributed	2237	2115	2237	1589	1467	1589	0.000522739	0.00406504
298	TGAGGAAGAAGAAACATAGAT	1	5	AT1G50450.1	1318	AT1G50440.1	N/A	N/A	cis	100nt	Distributed	1427	1305	1427	1242	1120	1242	0.00112402	0.00406504
299	AGAGAGATAGCTTTGAGTTCGT	1	5	AT1G50659.1	656	AT1G50660.1	N/A	N/A	cis	HC	Distributed	994	104	994	2928	1	891	0.00127486	0.000561167
300	AGGACGCTGATGGAAGAACCGCTA	1	5	AT1G50900.1	515	AT1G50910.1	N/A	N/A	cis	HC	Distributed	793	343	793	1927	1476	1926	0.00294118	0.00776053
301	AGAAACTGGCGAGAAAGACAAA	1	5	AT1G50910.1	1513	AT1G50900.1	N/A	N/A	cis	HC	Distributed	1927	1476	1926	793	343	793	0.00294118	0.00776053
302	TCCGCGGAACACAGAAAGACAG	1	5	AT1G50910.1	1566	AT1G50900.1	N/A	N/A	cis	HC	Distributed	1927	1476	1926	793	343	793	0.00294118	0.00776053
303	AAACCAAGCGGAGTCAAGCCT	1	5	AT1G50910.1	1653	AT1G50900.1	N/A	N/A	cis	HC	Distributed	1927	1476	1926	793	343	793	0.00294118	0.00776053
304	ACCTTCTGTAGCGGCTAACAT	1	5	AT1G50910.1	1807	AT1G50900.1	N/A	N/A	cis	HC	Distributed	1927	1476	1926	793	343	793	0.00294118	0.00776053
305	TCTGTAGCGGCTAACATCAAC	1	5	AT1G50910.1	1811	AT1G50900.1	N/A	N/A	cis	HC	Distributed	1927	1476	1926	793	343	793	0.00294118	0.00776053
306	TAGGTTAAGAAGAGCTTCCATC	2	5	AT1G50910.1	1855	AT1G50900.1	N/A	N/A	cis	HC	Distributed	1927	1476	1926	793	343	793	0.00294118	0.00776053
307	TCCGGCAAACATCTCCAGCAA	1	5	AT1G51400.1	141	AT1G51402.1	N/A	N/A	cis	HC	Distributed	560	83	390	500	1	308	0.0122642	0.0146104
308	ACAGCAGACGAAGCCTCACGGTGG	1	5	AT1G51400.1	161	AT1G51402.1	N/A	N/A	cis	HC	Distributed	560	83	390	500	1	308	0.0122642	0.0146104
309	AAGCAAGAACAGAGCATGA	1	5	AT1G51400.1	229	AT1G51402.1	N/A	N/A	cis	HC	Distributed	560	83	390	500	1	308	0.0122642	0.0146104
310	AAGAGAGGAACAGAAGCTGCC	1	5	AT1G51400.1	331	AT1G51402.1	N/A	N/A	cis	HC	Distributed	560	83	390	500	1	308	0.0122642	0.0146104
311	GAGAGGAACAGAAGCTGCCAA	1	5	AT1G51400.1	333	AT1G51402.1	N/A	N/A	cis	HC	Distributed	560	83	390	500	1	308	0.0122642	0.0146104
312	GAGGAACAGAAGCTGCCAA	1	5	AT1G51400.1	335	AT1G51402.1	N/A	N/A	cis	HC	Distributed	560	83	390	500	1	308	0.0122642	0.0146104
313	CTGCCAAGAAGAAGTATGCTC	1	5	AT1G51400.1	347	AT1G51402.1	N/A	N/A	cis	HC	Distributed	560	83	390	500	1	308	0.0122642	0.0146104
314	AAGGTTTGAGACGGTAGGGAG	1	5	AT1G51402.1	250	AT1G51400.1	N/A	N/A	cis	HC	Distributed	500	1	308	560	83	390	0.0122642	0.0146104
315	TTTGAGACGGTAGGGAGAAAT	1	5	AT1G51402.1	254	AT1G51400.1	N/A	N/A	cis	HC	Distributed	500	1	308	560	83	390	0.0122642	0.0146104
316	CTTCTTCTTCTTCTTCTTCTTCA	1	5	AT1G53230.1	92	AT1G53233.1	N/A	N/A	cis	HC	Distributed	1844	1	1440	1938	97	1536	0.00581703	0.00729167
317	TGGAGGTACAAGGAGGTCACAT	1	5	AT1G53230.1	397	AT1G53233.1	N/A	N/A	cis	HC	Distributed	1844	1	1440	1938	97	1536	0.00581703	0.00729167
318	AGGTACAAGGAGGTCACATTG	1	5	AT1G53230.1	400	AT1G53233.1	N/A	N/A	cis	HC	Distributed	1844	1	1440	1938	97	1536	0.00581703	0.00729167
319	TGAGACTCTCAGCTCCGACGG	1	5	AT1G53230.1	490	AT1G53233.1	N/A	N/A	cis	HC	Distributed	1844	1	1440	1938	97	1536	0.00581703	0.00729167
320	CCGGAAGAAACAGAGCATCAT	1	5	AT1G53230.1	723	AT1G53233.1	N/A	N/A	cis	HC	Distributed	1844	1	1440	1938	97	1536	0.00581703	0.00729167
321	TCCTAATCAAACAGAACCTGC	1	5	AT1G53230.1	947	AT1G53233.1	N/A	N/A	cis	HC	Distributed	1844	1	1440	1938	97	1536	0.00581703	0.00729167
322	TTTGACTCATCGACGGCAAGCT	2	5	AT1G53230.1	1002	AT1G53233.1	N/A	N/A	cis	HC	Distributed	1844	1	1440	1938	97	1536	0.00581703	0.00729167
323	TGACTCATCGACGGCAAGCTG	1	5	AT1G53230.1	1004	AT1G53233.1	N/A	N/A	cis	HC	Distributed	1844	1	1440	1938	97	1536	0.00581703	0.00729167
324	TGGAATAGCAGATTGGTGAAT	1	5	AT1G53233.1	197	AT1G53230.1	N/A	N/A	cis	HC	Site-specific	1938	97	1536	1844	1	1440	0.00581703	0.00729167
325	AACTGGATGCAACGACGACGG	1	5	AT1G53233.1	380	AT1G53230.1	N/A	N/A	cis	HC	Site-specific	1938	97	1536	1844	1	1440	0.00581703	0.00729167
326	TTTCTTCCGGTTGTGGCGGTGG	1	5	AT1G53233.1	805	AT1G53230.1	N/A	N/A	cis	HC	Site-specific	1938	97	1536	1844	1	1440	0.00581703	0.00729167
327	AGAATTGAATCGCCGTCGGAG	1	5	AT1G53233.1	1015	AT1G53230.1	N/A	N/A	cis	HC	Site-specific	1938	97	1536	1844	1	1440	0.00581703	0.00729167
328	AATTCAAGGTCGTTGATGGTG	2	5	AT1G53233.1	1266	AT1G53230.1	N/A	N/A	cis	HC	Site-specific	1938	97	1536	1844	1	1440	0.00581703	0.00729167
329	TGGTTGGATTATGACGGCGGC	1	5	AT1G53233.1	1291	AT1G53230.1	N/A	N/A	cis	HC	Site-specific	1938	97	1536	1844	1	1440	0.00581703	0.00729167
330	AAGATGAAGAAGAAGAAGAAGAA	1	5	AT1G53233.1	1419	AT1G53230.1	N/A	N/A	cis	HC	Site-specific	1938	97	1536	1844	1	1440	0.00581703	0.00729167
331	TGAAGAAGAAGAAGAAGAAGAAGA	1	5	AT1G53233.1	1423	AT1G53230.1	N/A	N/A	cis	HC	Site-specific	1938	97	1536	1844	1	1440	0.00581703	0.00729167
332	GAAGAAGAAGAAGAAGAAGAAG	1	5	AT1G53233.1	1424	AT1G53230.1	N/A	N/A	cis	HC	Site-specific	1938	97	1536	1844	1	1440	0.00581703	0.00729167
333	GAAGAAGAAGAAGAAGAAGAAGA	2	5	AT1G53233.1	1424	AT1G53230.1	N/A	N/A	cis	HC	Site-specific	1938	97	1536	1844	1	1440	0.00581703	0.00729167
334	GAAGAAGAAGAAGAAGAAGAAGAC	1	5	AT1G53233.1	1424	AT1G53230.1	N/A	N/A	cis	HC	Site-specific	1938	97	1536	1844	1	1440	0.00581703	0.00729167
335	AAGAAGAAGAAGAAGAAGAAG	2	5	AT1G53233.1	1425	AT1G53230.1	N/A	N/A	cis	HC	Site-specific	1938	97	1536	1844	1	1440	0.00581703	0.00729167
336	AAGAAGAAGAAGAAGAAGACGT	11	5	AT1G53233.1	1428	AT1G53230.1	N/A	N/A	cis	HC	Site-specific	1938	97	1536	1844	1	1440	0.00581703	0.00729167
337	AAGAAGAAGAAGAAGAAGACGTA	12	5	AT1G53233.1	1428	AT1G53230.1	N/A	N/A	cis	HC	Site-specific	1938	97	1536	1844	1	1440	0.00581703	0.00729167
338	AAGAAGAAGAAGAAGAAGACGTAA	5	5	AT1G53233.1	1428	AT1G53230.1	N/A	N/A	cis	HC	Site-specific	1938	97	1536	1844	1	1440	0.00581703	0.00729167
339	AGAAGAAGAAGAAGAAGACGT	2	5	AT1G53233.1	1429	AT1G53230.1	N/A	N/A	cis	HC	Site-specific	1938	97	1536	1844	1	1440	0.00581703	0.00729167
340	AGAAGAAGAAGAAGAAGACGTA	10	5	AT1G53233.1	1429	AT1G53230.1	N/A	N/A	cis	HC	Site-specific	1938	97	1536	1844	1	1440	0.00581703	0.00729167
341	AGAAGAAGAAGAAGAAGACGTAA	1	5	AT1G53233.1	1429	AT1G53230.1	N/A	N/A	cis	HC	Site-specific	1938	97	1536	1844	1	1440	0.00581703	0.00729167
342	GAAGAAGAAGAAGAAGACGTA	1	5	AT1G53233.1	1430	AT1G53230.1	N/A	N/A	cis	HC	Site-specific	1938	97	1536	1844	1	1440	0.00581703	0.00729167
343	GAAGAAGAAGAAGAAGACGTAA	2	5	AT1G53233.1	1430	AT1G53230.1	N/A	N/A	cis	HC	Site-specific	1938	97	1536	1844	1	1440	0.00581703	0.00729167
344	CGGATCAGAGAAGGAAGAATCGA	1	5	AT1G53450.1	1919	AT1G53440.1	N/A	N/A	cis	100nt	Distributed	2150	1823	2150	3108	2781	3108	0.000950932	0.00152439
345	TCGACGGCGAGCGGAGATAGT	1	5	AT1G53480.1	156	AT1G53490.1	N/A	N/A	cis	HC	Distributed	844	109	791	2252	1	683	0.00936693	0.0168375
346	TTCTCTCAGATGGAGGTTCGTTGG	2	5	AT1G53480.1	176	AT1G53490.1	N/A	N/A	cis	HC	Distributed	844	109	791	2252	1	683	0.00936693	0.0168375
347	TCAGATGGAGGTTCGTTGGTA	2	5	AT1G53480.1	181	AT1G53490.1	N/A	N/A	cis	HC	Distributed	844	109	791	2252	1	683	0.00936693	0.0168375
348	CAGATGGAGGTTCGTTGGTAG	1	5	AT1G53480.1	182	AT1G53490.1	N/A	N/A	cis	HC	Distributed	844	109	791	2252	1	683	0.00936693	0.0168375
349	TCTACAATGGGGAACTATGAC	1	5	AT1G53480.1	204	AT1G53490.1	N/A	N/A	cis	HC	Distributed	844	109	791	2252	1	683	0.00936693	0.0168375
350	AACTATGACTCTCGACGACGG	2	5	AT1G53480.1	216	AT1G53490.1	N/A	N/A	cis	HC	Distributed	844	109	791	2252	1	683	0.00936693	0.0168375
351	ACTATGACTCTCGACGACGGC	1	5	AT1G53480.1	217	AT1G53490.1	N/A	N/A	cis	HC	Distributed	844	109	791	2252	1	683	0.00936693	0.0168375
352	TCTCGACGACGGCAGCAGATC	1	5	AT1G53480.1	225	AT1G53490.1	N/A	N/A	cis	HC	Distributed	844	109	791	2252	1	683	0.00936693	0.0168375
353	CGACGGCAGCAGATCTGGTGG	1	5	AT1G53480.1	231	AT1G53490.1	N/A	N/A	cis	HC	Distributed	844	109	791	2252	1	683	0.00936693	0.0168375
354	TTAAGAAGGTACAGAGGTAGGC	1	5	AT1G53480.1	322	AT1G53490.1	N/A	N/A	cis	HC	Distributed	844	109	791	2252	1	683	0.00936693	0.0168375
355	TAAGAAGGTACAGAGGTAGGC	1	5	AT1G53480.1	323	AT1G53490.1	N/A	N/A	cis	HC	Distributed	844	109	791	2252	1	683	0.00936693	0.0168375
356	AAGAAGGTACAGAGGTAGGCG	1	5	AT1G53480.1	324	AT1G53490.1	N/A	N/A	cis	HC	Distributed	844	109	791	2252	1	683	0.00936693	0.0168375
357	AGAAGGTACAGAGGTAGGCGG	1	5	AT1G53480.1	325	AT1G53490.1	N/A	N/A	cis	HC	Distributed	844	109	791	2252	1	683	0.00936693	0.0168375
358	TACAGAGGTAGGCGGATCGTG	1	5	AT1G53480.1	331	AT1G53490.1	N/A	N/A	cis	HC	Distributed	844	109	791	2252	1	683	0.00936693	0.0168375
359	TGGTTTTCGAGCTTGGTTGTG	1	5	AT1G53480.1	350	AT1G53490.1	N/A	N/A	cis	HC	Distributed	844	109	791	2252	1	683	0.00936693	0.0168375
360	TATGCTGCCGTCAACGACTCC	1	5	AT1G53480.1	420	AT1G53490.1	N/A	N/A	cis	HC	Distributed	844	109	791	2252	1	683	0.00936693	0.0168375
361	ATTTGGATTGTAGAAGAAGAA	1	5	AT1G53480.1	481	AT1G53490.1	N/A	N/A	cis	HC	Distributed	844	109	791	2252	1	683	0.00936693	0.0168375
362	TGGATTGTAGAAGAAGAAGGA	2	5	AT1G53480.1	484	AT1G53490.1	N/A	N/A	cis	HC	Distributed	844	109	791	2252	1	683	0.00936693	0.0168375
363	AACATGTCCTAATAGCATCTA	1	5	AT1G53490.1	113	AT1G53480.1	N/A	N/A	cis	HC	Distributed	2252	1	683	844	109	791	0.00936693	0.0168375
364	TACCAAGGAGGTTCATCGGAG	1	5	AT1G53490.1	485	AT1G53480.1	N/A	N/A	cis	HC	Distributed	2252	1	683	844	109	791	0.00936693	0.0168375
365	TGCTGCCGTCGTCGAGAGTCA	1	5	AT1G53490.1	551	AT1G53480.1	N/A	N/A	cis	HC	Distributed	2252	1	683	844	109	791	0.00936693	0.0168375
366	AGAGAACTATCTCCGCTCGCCGTC	1	5	AT1G53490.1	611	AT1G53480.1	N/A	N/A	cis	HC	Distributed	2252	1	683	844	109	791	0.00936693	0.0168375
367	TCTCCGCTCGCCGTCGACTTA	1	5	AT1G53490.1	620	AT1G53480.1	N/A	N/A	cis	HC	Distributed	2252	1	683	844	109	791	0.00936693	0.0168375
368	TCGGCGGTGGAATGAAATCGG	1	5	AT1G53887.1	148	AT1G53910.1	N/A	N/A	cis	100nt	Distributed	441	137	320	1596	1	184	0.00392734	0.00815217
369	AGAAGCAAAGATATAACCCCC	1	5	AT1G53910.1	35	AT1G53887.1	N/A	N/A	cis	100nt	Distributed	1596	1	184	441	137	320	0.00392734	0.00815217
370	TTCCACCGCCGAGGTCTCGCC	1	5	AT1G53910.1	162	AT1G53887.1	N/A	N/A	cis	100nt	Distributed	1596	1	184	441	137	320	0.00392734	0.00815217
371	ACAGCAGTGGGATAAGTGGAGAT	1	5	AT1G54710.1	2839	AT1G54700.1	N/A	N/A	cis	100nt	Distributed	3335	2703	3083	914	534	914	0.000470699	0.00131234
372	TAATTGAAAGAGATTGAGCATT	1	5	AT1G59720.1	1939	AT1G59710.1	N/A	N/A	cis	100nt	Distributed	2033	1601	2033	1670	1238	1670	0.00108021	0.00230947
373	ATCAAGCAGTATCTCTAAGTC	1	5	AT1G59720.1	2011	AT1G59710.1	N/A	N/A	cis	100nt	Distributed	2033	1601	2033	1670	1238	1670	0.00108021	0.00230947
374	ATCCAGGTAAAGCAAAATTCTC	1	5	AT1G60545.1	354	AT1G60540.1	N/A	N/A	cis	HC	Distributed	2305	1	1590	2031	436	2025	0.000461255	0.000628931
375	AGAAGTCATGTAATCTGGG	1	5	AT1G60545.1	442	AT1G60540.1	N/A	N/A	cis	HC	Distributed	2305	1	1590	2031	436	2025	0.000461255	0.000628931
376	TATAATATTGTGGACGTCAGAG	1	5	AT1G62180.1	1579	AT1G62170.2	N/A	N/A	cis	100nt	Distributed	1766	1542	1766	1728	1504	1728	0.00228964	0.00222222
377	AGCAAGAAGTGAGCGAGAATTTT	1	5	AT1G63980.1	1295	AT1G63990.1	N/A	N/A	cis	100nt	Distributed	1554	1239	1554	1656	1196	1511	0.00218069	0.00158228
378	AGATGGGTCTGGAGAATACACGC	1	5	AT1G65970.1	399	AT1G65960.2	N/A	N/A	cis	100nt	Distributed	737	379	737	2053	1695	2053	0.00645161	0.00417827
379	GGGTCTGGAGAATACACGCATC	1	5	AT1G65970.1	403	AT1G65960.2	N/A	N/A	cis	100nt	Distributed	737	379	737	2053	1695	2053	0.00645161	0.00417827
380	AGGCTCTTTAAGAAACTTTATCGT	1	5	AT1G65970.1	572	AT1G65960.2	N/A	N/A	cis	100nt	Distributed	737	379	737	2053	1695	2053	0.00645161	0.00417827
381	CAAGGTGAAGAGATCGGATGAGA	1	5	AT1G67328.1	988	AT1G67330.1	N/A	N/A	cis	HC	Distributed	1208	1	1199	1323	1	1199	0.000395101	0.000417014
382	AAGAAAAGTGGCTCTACTGGTGG	1	5	AT1G67792.1	807	AT1G67790.1	N/A	N/A	cis	100nt	Distributed	2524	391	884	1731	684	1177	0.000235018	0.00101215
383	AAGGAACAAAGAGGACGACCAAGA	1	5	AT1G67856.1	220	AT1G67855.1	N/A	N/A	cis	HC	Distributed	616	99	473	467	1	375	0.000923361	0.00133333
384	AAGGCAAGAAGAGAAGACGTT	1	5	AT1G69070.1	2684	AT1G69060.1	N/A	N/A	cis	100nt	Distributed	2815	2677	2815	2309	2171	2309	0.00039032	0.00359712
385	TGCAGGAACTGTCAGAGGTAT	1	5	AT1G69570.1	741	AT1G69572.1	N/A	N/A	cis	HC	Distributed	1709	476	1430	1064	110	1064	0.00504868	0.00628272
386	CAGGAACTGTCAGAGGTATTGG	1	5	AT1G69570.1	743	AT1G69572.1	N/A	N/A	cis	HC	Distributed	1709	476	1430	1064	110	1064	0.00504868	0.00628272
387	TTGGCTCAGGTCGTCGCAAGAA	1	5	AT1G69570.1	796	AT1G69572.1	N/A	N/A	cis	HC	Distributed	1709	476	1430	1064	110	1064	0.00504868	0.00628272
388	TCGGTTCTTCGGAGTCTTCGG	1	5	AT1G69570.1	901	AT1G69572.1	N/A	N/A	cis	HC	Distributed	1709	476	1430	1064	110	1064	0.00504868	0.00628272
389	TTCTTCGGAGTCTTCGGTTAC	1	5	AT1G69570.1	905	AT1G69572.1	N/A	N/A	cis	HC	Distributed	1709	476	1430	1064	110	1064	0.00504868	0.00628272
390	TGAAGGAAGAATCAATGATAC	1	5	AT1G69570.1	1184	AT1G69572.1	N/A	N/A	cis	HC	Distributed	1709	476	1430	1064	110	1064	0.00504868	0.00628272
391	ACTGTGAGAAGTTTCGGAGAC	1	5	AT1G69572.1	137	AT1G69570.1	N/A	N/A	cis	HC	Distributed	1064	110	1064	1709	476	1430	0.00504868	0.00628272
392	TGCTCTTGTAGTAGTTATTGT	1	5	AT1G69572.1	308	AT1G69570.1	N/A	N/A	cis	HC	Distributed	1064	110	1064	1709	476	1430	0.00504868	0.00628272
393	CAAGGAGAAGAATTATTAGGT	1	5	AT1G69572.1	489	AT1G69570.1	N/A	N/A	cis	HC	Distributed	1064	110	1064	1709	476	1430	0.00504868	0.00628272
394	TTACTTGCGGAGGAAGAAACC	1	5	AT1G69572.1	514	AT1G69570.1	N/A	N/A	cis	HC	Distributed	1064	110	1064	1709	476	1430	0.00504868	0.00628272
395	TCTCTGTAACCGAAGACTCCGA	1	5	AT1G69572.1	610	AT1G69570.1	N/A	N/A	cis	HC	Distributed	1064	110	1064	1709	476	1430	0.00504868	0.00628272
396	TCTGTAACCGAAGACTCCGAA	1	5	AT1G69572.1	612	AT1G69570.1	N/A	N/A	cis	HC	Distributed	1064	110	1064	1709	476	1430	0.00504868	0.00628272
397	ATCGATGAGTGGGAGGAATGGA	1	5	AT1G72070.1	419	AT1G72060.1	N/A	N/A	cis	HC	Distributed	711	357	693	461	89	425	0.000853242	0.00148368
398	TAAGGAAACGTGCAGAGCCAGT	2	5	AT1G74440.1	897	AT1G74430.1	N/A	N/A	cis	100nt	Distributed	1202	883	1140	1362	492	749	0.000780031	0.00193798
399	AGTAAAAACCGGCAGAGCAAT	1	5	AT1G75295.1	503	AT1G75300.1	N/A	N/A	cis	100nt	Distributed	1327	419	664	1139	377	622	0.000405515	0.00203252
400	AAGCGGCTGATCGGTATTCG	1	5	AT1G76140.1	2387	AT1G76150.1	N/A	N/A	cis	100nt	Distributed	2629	2379	2629	1489	1193	1443	0.000728509	0.00398406
401	CATGAAGCATTCACCATCTTT	1	5	AT1G76150.1	1387	AT1G76140.1	N/A	N/A	cis	100nt	Distributed	1489	1193	1443	2629	2379	2629	0.000728509	0.00398406
402	TCCTCATCTTCATCGTCGTAC	2	5	AT1G76878.1	124	AT1G76880.1	N/A	N/A	cis	HC	Distributed	1566	1	1566	2200	379	1944	0.019384	0.0229885
403	TTCTGCTCCGACGGCTGAGAT	1	5	AT1G76878.1	175	AT1G76880.1	N/A	N/A	cis	HC	Distributed	1566	1	1566	2200	379	1944	0.019384	0.0229885
404	TTACAGCCGGAGGCCATTGCT	1	5	AT1G76878.1	239	AT1G76880.1	N/A	N/A	cis	HC	Distributed	1566	1	1566	2200	379	1944	0.019384	0.0229885
405	ATTGCTGCTCTGGTTGGACCA	1	5	AT1G76878.1	254	AT1G76880.1	N/A	N/A	cis	HC	Distributed	1566	1	1566	2200	379	1944	0.019384	0.0229885
406	TGGTTGGACCATCAAGGGAAC	1	5	AT1G76878.1	264	AT1G76880.1	N/A	N/A	cis	HC	Distributed	1566	1	1566	2200	379	1944	0.019384	0.0229885
407	AAGGGAACAGAATTATCCGGT	2	5	AT1G76878.1	277	AT1G76880.1	N/A	N/A	cis	HC	Distributed	1566	1	1566	2200	379	1944	0.019384	0.0229885
408	AGGGAACAGAATTATCCGGTT	1	5	AT1G76878.1	278	AT1G76880.1	N/A	N/A	cis	HC	Distributed	1566	1	1566	2200	379	1944	0.019384	0.0229885
409	TTAACAAGACCGGAAGATGAA	1	5	AT1G76878.1	298	AT1G76880.1	N/A	N/A	cis	HC	Distributed	1566	1	1566	2200	379	1944	0.019384	0.0229885
410	AAGATGAAGAAGAAGCTGCAA	2	5	AT1G76878.1	311	AT1G76880.1	N/A	N/A	cis	HC	Distributed	1566	1	1566	2200	379	1944	0.019384	0.0229885
411	ATGAAGAAGAAGCTGCAATGTTGT	1	5	AT1G76878.1	314	AT1G76880.1	N/A	N/A	cis	HC	Distributed	1566	1	1566	2200	379	1944	0.019384	0.0229885
412	AAGCTGGTGAAAGTAAGGGCA	1	5	AT1G76878.1	378	AT1G76880.1	N/A	N/A	cis	HC	Distributed	1566	1	1566	2200	379	1944	0.019384	0.0229885
413	TGGTGAAAGTAAGGGCAAGTC	1	5	AT1G76878.1	382	AT1G76880.1	N/A	N/A	cis	HC	Distributed	1566	1	1566	2200	379	1944	0.019384	0.0229885
414	TCTTGGAATCTTCGGGACGTT	1	5	AT1G76878.1	401	AT1G76880.1	N/A	N/A	cis	HC	Distributed	1566	1	1566	2200	379	1944	0.019384	0.0229885
415	CTGAAGCTGCAGGAGTCATAT	1	5	AT1G76878.1	641	AT1G76880.1	N/A	N/A	cis	HC	Distributed	1566	1	1566	2200	379	1944	0.019384	0.0229885
416	TGAAGCTGCAGGAGTCATATT	2	5	AT1G76878.1	642	AT1G76880.1	N/A	N/A	cis	HC	Distributed	1566	1	1566	2200	379	1944	0.019384	0.0229885
417	ATGGTCGAACTTGTTGCGGCT	1	5	AT1G76878.1	803	AT1G76880.1	N/A	N/A	cis	HC	Distributed	1566	1	1566	2200	379	1944	0.019384	0.0229885
418	TGCGGTTGTGGCTGATTCGGT	1	5	AT1G76878.1	829	AT1G76880.1	N/A	N/A	cis	HC	Distributed	1566	1	1566	2200	379	1944	0.019384	0.0229885
419	AAGGCCATAACAGCAGCGTCT	1	5	AT1G76878.1	874	AT1G76880.1	N/A	N/A	cis	HC	Distributed	1566	1	1566	2200	379	1944	0.019384	0.0229885
420	AGCTAAGATCTCGTGCTCGCGGTT	1	5	AT1G76878.1	921	AT1G76880.1	N/A	N/A	cis	HC	Distributed	1566	1	1566	2200	379	1944	0.019384	0.0229885
421	TAAGATCTCGTGCTCGCGGTTG	1	5	AT1G76878.1	924	AT1G76880.1	N/A	N/A	cis	HC	Distributed	1566	1	1566	2200	379	1944	0.019384	0.0229885
422	ACAGCTTCCAAGAATTTGCGT	1	5	AT1G76878.1	1012	AT1G76880.1	N/A	N/A	cis	HC	Distributed	1566	1	1566	2200	379	1944	0.019384	0.0229885
423	TTTCTTCCTTGTAGTCGCAGTT	1	5	AT1G76878.1	1104	AT1G76880.1	N/A	N/A	cis	HC	Distributed	1566	1	1566	2200	379	1944	0.019384	0.0229885
424	TCTTCCTTGTAGTCGCAGTTC	2	5	AT1G76878.1	1106	AT1G76880.1	N/A	N/A	cis	HC	Distributed	1566	1	1566	2200	379	1944	0.019384	0.0229885
425	TCTTCCTTGTAGTCGCAGTTCC	1	5	AT1G76878.1	1106	AT1G76880.1	N/A	N/A	cis	HC	Distributed	1566	1	1566	2200	379	1944	0.019384	0.0229885
426	TCCATGTCAGAAGAAGTCGAA	1	5	AT1G76878.1	1138	AT1G76880.1	N/A	N/A	cis	HC	Distributed	1566	1	1566	2200	379	1944	0.019384	0.0229885
427	GAATAAGAAGACGAAGACGAT	1	5	AT1G76878.1	1156	AT1G76880.1	N/A	N/A	cis	HC	Distributed	1566	1	1566	2200	379	1944	0.019384	0.0229885
428	AAGAAGACGAAGACGATGTAG	1	5	AT1G76878.1	1160	AT1G76880.1	N/A	N/A	cis	HC	Distributed	1566	1	1566	2200	379	1944	0.019384	0.0229885
429	TACGGAGGAATTGATGAAGAAGG	1	5	AT1G76878.1	1243	AT1G76880.1	N/A	N/A	cis	HC	Distributed	1566	1	1566	2200	379	1944	0.019384	0.0229885
430	CGTTTGTTGTTGATGATGGTG	1	5	AT1G76878.1	1368	AT1G76880.1	N/A	N/A	cis	HC	Distributed	1566	1	1566	2200	379	1944	0.019384	0.0229885
431	TGATGATGGTGGAGTGAGGTT	1	5	AT1G76878.1	1378	AT1G76880.1	N/A	N/A	cis	HC	Distributed	1566	1	1566	2200	379	1944	0.019384	0.0229885
432	TGATGGTGGAGTGAGGTTGTA	1	5	AT1G76878.1	1381	AT1G76880.1	N/A	N/A	cis	HC	Distributed	1566	1	1566	2200	379	1944	0.019384	0.0229885
433	TTTGATCAATTAGAAGCTCTC	1	5	AT1G76880.1	512	AT1G76878.1	N/A	N/A	cis	HC	Site-specific	2200	379	1944	1566	1	1566	0.019384	0.0229885
434	CAAACGCCTCTTCGACCACAG	1	5	AT1G76880.1	572	AT1G76878.1	N/A	N/A	cis	HC	Site-specific	2200	379	1944	1566	1	1566	0.019384	0.0229885
435	TCCGTATACTCAGCAGATTAAT	1	5	AT1G76880.1	697	AT1G76878.1	N/A	N/A	cis	HC	Site-specific	2200	379	1944	1566	1	1566	0.019384	0.0229885
436	AGGAAGAGGAAATGGAAGGTG	1	5	AT1G76880.1	842	AT1G76878.1	N/A	N/A	cis	HC	Site-specific	2200	379	1944	1566	1	1566	0.019384	0.0229885
437	TGTTTTTCGAGCGGTTGATGA	2	5	AT1G76880.1	861	AT1G76878.1	N/A	N/A	cis	HC	Site-specific	2200	379	1944	1566	1	1566	0.019384	0.0229885
438	GCTTCAACGCAAATTCTTGGA	1	5	AT1G76880.1	907	AT1G76878.1	N/A	N/A	cis	HC	Site-specific	2200	379	1944	1566	1	1566	0.019384	0.0229885
439	TGAAAAGCGAGAACACGAGAG	2	5	AT1G76880.1	934	AT1G76878.1	N/A	N/A	cis	HC	Site-specific	2200	379	1944	1566	1	1566	0.019384	0.0229885
440	AGAACACGAGAGATTGGTTAGAGA	1	5	AT1G76880.1	943	AT1G76878.1	N/A	N/A	cis	HC	Site-specific	2200	379	1944	1566	1	1566	0.019384	0.0229885
441	AGAAGAGTCTTGGAGAGTTCA	1	5	AT1G76880.1	964	AT1G76878.1	N/A	N/A	cis	HC	Site-specific	2200	379	1944	1566	1	1566	0.019384	0.0229885
442	TCTTCAAAAACTGTCAGAGAA	1	5	AT1G76880.1	1072	AT1G76878.1	N/A	N/A	cis	HC	Site-specific	2200	379	1944	1566	1	1566	0.019384	0.0229885
443	AACAAGTTCGACCATCAATGCA	1	5	AT1G76880.1	1128	AT1G76878.1	N/A	N/A	cis	HC	Site-specific	2200	379	1944	1566	1	1566	0.019384	0.0229885
444	CACAACGAAAACGGACAATGGT	2	5	AT1G76880.1	1252	AT1G76878.1	N/A	N/A	cis	HC	Site-specific	2200	379	1944	1566	1	1566	0.019384	0.0229885
445	ACAACGAAAACGGACAATGGT	1	5	AT1G76880.1	1253	AT1G76878.1	N/A	N/A	cis	HC	Site-specific	2200	379	1944	1566	1	1566	0.019384	0.0229885
446	ACGAAAACGGACAATGGTGGT	1	5	AT1G76880.1	1256	AT1G76878.1	N/A	N/A	cis	HC	Site-specific	2200	379	1944	1566	1	1566	0.019384	0.0229885
447	ACGAAAACGGACAATGGTGGTG	1	5	AT1G76880.1	1256	AT1G76878.1	N/A	N/A	cis	HC	Site-specific	2200	379	1944	1566	1	1566	0.019384	0.0229885
448	CGAAAACGGACAATGGTGGTGA	1	5	AT1G76880.1	1257	AT1G76878.1	N/A	N/A	cis	HC	Site-specific	2200	379	1944	1566	1	1566	0.019384	0.0229885
449	AAAACGGACAATGGTGGTGAT	4	5	AT1G76880.1	1259	AT1G76878.1	N/A	N/A	cis	HC	Site-specific	2200	379	1944	1566	1	1566	0.019384	0.0229885
450	AAACGGACAATGGTGGTGATCA	2	5	AT1G76880.1	1260	AT1G76878.1	N/A	N/A	cis	HC	Site-specific	2200	379	1944	1566	1	1566	0.019384	0.0229885
451	ACGGACAATGGTGGTGATCAG	1	5	AT1G76880.1	1262	AT1G76878.1	N/A	N/A	cis	HC	Site-specific	2200	379	1944	1566	1	1566	0.019384	0.0229885
452	CCGAAAGTGGAGATAGAAGCAT	1	5	AT1G76880.1	1322	AT1G76878.1	N/A	N/A	cis	HC	Site-specific	2200	379	1944	1566	1	1566	0.019384	0.0229885
453	AAAGTGGAGATAGAAGCATTGA	1	5	AT1G76880.1	1325	AT1G76878.1	N/A	N/A	cis	HC	Site-specific	2200	379	1944	1566	1	1566	0.019384	0.0229885
454	AGTGGAGATAGAAGCATTGAT	1	5	AT1G76880.1	1327	AT1G76878.1	N/A	N/A	cis	HC	Site-specific	2200	379	1944	1566	1	1566	0.019384	0.0229885
455	ATTGATAAAGCTGAGGACGAAT	1	5	AT1G76880.1	1342	AT1G76878.1	N/A	N/A	cis	HC	Site-specific	2200	379	1944	1566	1	1566	0.019384	0.0229885
456	TTGATAAAGCTGAGGACGAAT	1	5	AT1G76880.1	1343	AT1G76878.1	N/A	N/A	cis	HC	Site-specific	2200	379	1944	1566	1	1566	0.019384	0.0229885
457	TTGATAAAGCTGAGGACGAATC	4	5	AT1G76880.1	1343	AT1G76878.1	N/A	N/A	cis	HC	Site-specific	2200	379	1944	1566	1	1566	0.019384	0.0229885
458	ATAAAGCTGAGGACGAATCTT	2	5	AT1G76880.1	1346	AT1G76878.1	N/A	N/A	cis	HC	Site-specific	2200	379	1944	1566	1	1566	0.019384	0.0229885
459	AAAGCTGAGGACGAATCTTGA	1	5	AT1G76880.1	1348	AT1G76878.1	N/A	N/A	cis	HC	Site-specific	2200	379	1944	1566	1	1566	0.019384	0.0229885
460	AAGCTGAGGACGAATCTTGAT	2	5	AT1G76880.1	1349	AT1G76878.1	N/A	N/A	cis	HC	Site-specific	2200	379	1944	1566	1	1566	0.019384	0.0229885
461	AAAAGGACCATTGTGGGAAGA	1	5	AT1G76880.1	1393	AT1G76878.1	N/A	N/A	cis	HC	Site-specific	2200	379	1944	1566	1	1566	0.019384	0.0229885
462	TCAGCGGGAATGAGAAGGTTA	4	5	AT1G76880.1	1418	AT1G76878.1	N/A	N/A	cis	HC	Site-specific	2200	379	1944	1566	1	1566	0.019384	0.0229885
463	TCAGCGGGAATGAGAAGGTTAG	1	5	AT1G76880.1	1418	AT1G76878.1	N/A	N/A	cis	HC	Site-specific	2200	379	1944	1566	1	1566	0.019384	0.0229885
464	AGCGGGAATGAGAAGGTTAGG	2	5	AT1G76880.1	1420	AT1G76878.1	N/A	N/A	cis	HC	Site-specific	2200	379	1944	1566	1	1566	0.019384	0.0229885
465	AGAAGGTTAGGATTCAACAGGA	1	5	AT1G76880.1	1430	AT1G76878.1	N/A	N/A	cis	HC	Site-specific	2200	379	1944	1566	1	1566	0.019384	0.0229885
466	ACAGGAACTCAAAGAGATGCA	5	5	AT1G76880.1	1446	AT1G76878.1	N/A	N/A	cis	HC	Site-specific	2200	379	1944	1566	1	1566	0.019384	0.0229885
467	CAAAGAGAGCAACAAGAAACGT	1	5	AT1G76880.1	1507	AT1G76878.1	N/A	N/A	cis	HC	Site-specific	2200	379	1944	1566	1	1566	0.019384	0.0229885
468	AAAGAGAGCAACAAGAAACGT	1	5	AT1G76880.1	1508	AT1G76878.1	N/A	N/A	cis	HC	Site-specific	2200	379	1944	1566	1	1566	0.019384	0.0229885
469	AAAGAGAGCAACAAGAAACGTC	1	5	AT1G76880.1	1508	AT1G76878.1	N/A	N/A	cis	HC	Site-specific	2200	379	1944	1566	1	1566	0.019384	0.0229885
470	ACAACATTGCAGCTTCTTCTT	1	5	AT1G76880.1	1608	AT1G76878.1	N/A	N/A	cis	HC	Site-specific	2200	379	1944	1566	1	1566	0.019384	0.0229885
471	ATGATGAAGAAGGTACAGATG	1	5	AT1G76880.1	1776	AT1G76878.1	N/A	N/A	cis	HC	Site-specific	2200	379	1944	1566	1	1566	0.019384	0.0229885
472	GATGAAGAGTACGACGATGAA	1	5	AT1G76880.1	1793	AT1G76878.1	N/A	N/A	cis	HC	Site-specific	2200	379	1944	1566	1	1566	0.019384	0.0229885
473	AGAGTACGACGATGAAGATGA	2	5	AT1G76880.1	1798	AT1G76878.1	N/A	N/A	cis	HC	Site-specific	2200	379	1944	1566	1	1566	0.019384	0.0229885
474	AGAGGAGAATGAAGAAGAGGA	2	5	AT1G76880.1	1822	AT1G76878.1	N/A	N/A	cis	HC	Site-specific	2200	379	1944	1566	1	1566	0.019384	0.0229885
475	ATGAAGAAGAGGAAGGAGGTG	1	5	AT1G76880.1	1830	AT1G76878.1	N/A	N/A	cis	HC	Site-specific	2200	379	1944	1566	1	1566	0.019384	0.0229885
476	AAGAAGAGGAAGGAGGTGAGTT	1	5	AT1G76880.1	1833	AT1G76878.1	N/A	N/A	cis	HC	Site-specific	2200	379	1944	1566	1	1566	0.019384	0.0229885
477	AAGAGGAAGGAGGTGAGTTCG	1	5	AT1G76880.1	1836	AT1G76878.1	N/A	N/A	cis	HC	Site-specific	2200	379	1944	1566	1	1566	0.019384	0.0229885
478	AGAGGAAGGAGGTGAGTTCGA	3	5	AT1G76880.1	1837	AT1G76878.1	N/A	N/A	cis	HC	Site-specific	2200	379	1944	1566	1	1566	0.019384	0.0229885
479	TCTGACGAGGAAGAAGATCATC	1	5	AT1G76890.2	813	AT1G76892.1	N/A	N/A	cis	HC	Distributed	1969	315	1757	1488	1	1443	0.00231415	0.002772
480	AGAGATCTCTGCAGGGATGAGAAG	1	5	AT1G76890.2	1373	AT1G76892.1	N/A	N/A	cis	HC	Distributed	1969	315	1757	1488	1	1443	0.00231415	0.002772
481	ACAACGAGAGGAACAAAAGTG	2	5	AT1G76890.2	1540	AT1G76892.1	N/A	N/A	cis	HC	Distributed	1969	315	1757	1488	1	1443	0.00231415	0.002772
482	AGAGGAACAAAAGTGGGGCAA	1	5	AT1G76890.2	1546	AT1G76892.1	N/A	N/A	cis	HC	Distributed	1969	315	1757	1488	1	1443	0.00231415	0.002772
483	AGTTTGAGACTGATCAGAGGG	1	5	AT1G76890.2	1636	AT1G76892.1	N/A	N/A	cis	HC	Distributed	1969	315	1757	1488	1	1443	0.00231415	0.002772
484	TCAGAGGGAAAAAGTTGGTGA	1	5	AT1G76890.2	1649	AT1G76892.1	N/A	N/A	cis	HC	Distributed	1969	315	1757	1488	1	1443	0.00231415	0.002772
485	AGAGGGAGAAGGAGACAATGA	1	5	AT1G76890.2	1724	AT1G76892.1	N/A	N/A	cis	HC	Distributed	1969	315	1757	1488	1	1443	0.00231415	0.002772
486	ATTATGTTGTTGCGGTTGTTGT	1	5	AT1G76892.1	622	AT1G76890.2	N/A	N/A	cis	HC	Distributed	1488	1	1443	1969	315	1757	0.00231415	0.002772
487	TCAGGAATTTGCAACGGTGGA	1	5	AT1G77138.1	488	AT1G77131.1	N/A	N/A	cis	HC	Distributed	704	1	698	1955	1	698	0.00188041	0.000716332
488	AAGTAGAACACACCAGTGACAT	1	5	AT1G79710.1	1946	AT1G79720.1	N/A	N/A	cis	HC	Distributed	2585	1654	2585	1681	750	1681	0.0021097	0.00214592
489	TGAAGACATAAGCATTCCCATT	1	5	AT1G79720.1	1306	AT1G79710.1	N/A	N/A	cis	HC	Distributed	1681	750	1681	2585	1654	2585	0.0021097	0.00214592
490	CATATGAAAATGAAGTCGGGA	1	5	AT1G79720.1	1437	AT1G79710.1	N/A	N/A	cis	HC	Distributed	1681	750	1681	2585	1654	2585	0.0021097	0.00214592
491	AGAGAGGCTAGGAATTGTCGG	1	5	AT1G79720.1	1510	AT1G79710.1	N/A	N/A	cis	HC	Distributed	1681	750	1681	2585	1654	2585	0.0021097	0.00214592
492	AGTGATGGAGGGGATAATGGG	1	5	AT2G01410.1	995	AT2G01400.1	N/A	N/A	cis	HC	Distributed	1368	791	1368	1022	445	1022	0.00125523	0.000865052
493	TCGATGGATCCTCGGATGTGGCAC	1	5	AT2G04900.1	68	AT2G04890.1	N/A	N/A	cis	100nt	Distributed	631	1	112	1863	13	124	0.000801925	0.00446429
494	TGGGAATATGCAAGAAGGCTCTCT	1	5	AT2G05715.1	351	AT2G05710.1	N/A	N/A	cis	100nt	Distributed	396	265	396	3493	3362	3493	0.00205708	0.00378788
495	AAGCGACCTCGACATAGCTTC	1	5	AT2G05810.1	525	AT2G05812.1	N/A	N/A	cis	HC	Distributed	2282	10	1924	1915	1	1915	0.0119133	0.0127937
496	TTCCCTCTCTACTCACATAAG	1	5	AT2G05810.1	549	AT2G05812.1	N/A	N/A	cis	HC	Distributed	2282	10	1924	1915	1	1915	0.0119133	0.0127937
497	TAACTTCATCGAGCGCCGACT	1	5	AT2G05810.1	878	AT2G05812.1	N/A	N/A	cis	HC	Distributed	2282	10	1924	1915	1	1915	0.0119133	0.0127937
498	TTCGAACAAGGCGGATTAGGT	1	5	AT2G05810.1	913	AT2G05812.1	N/A	N/A	cis	HC	Distributed	2282	10	1924	1915	1	1915	0.0119133	0.0127937
499	TTCGAACAAGGCGGATTAGGTC	2	5	AT2G05810.1	913	AT2G05812.1	N/A	N/A	cis	HC	Distributed	2282	10	1924	1915	1	1915	0.0119133	0.0127937
500	TCGAACAAGGCGGATTAGGTC	1	5	AT2G05810.1	914	AT2G05812.1	N/A	N/A	cis	HC	Distributed	2282	10	1924	1915	1	1915	0.0119133	0.0127937
501	TTGCTAGAAACCGGATCTTCA	1	5	AT2G05810.1	946	AT2G05812.1	N/A	N/A	cis	HC	Distributed	2282	10	1924	1915	1	1915	0.0119133	0.0127937
502	AGGATCTAAACAAGTACAAGA	1	5	AT2G05810.1	1080	AT2G05812.1	N/A	N/A	cis	HC	Distributed	2282	10	1924	1915	1	1915	0.0119133	0.0127937
503	TCTTCCGGTGAGTATTACAGAG	1	5	AT2G05810.1	1255	AT2G05812.1	N/A	N/A	cis	HC	Distributed	2282	10	1924	1915	1	1915	0.0119133	0.0127937
504	TAACAATCAGCGACGGTAACAA	1	5	AT2G05810.1	1508	AT2G05812.1	N/A	N/A	cis	HC	Distributed	2282	10	1924	1915	1	1915	0.0119133	0.0127937
505	TCAGCGACGGTAACAAACGAG	1	5	AT2G05810.1	1514	AT2G05812.1	N/A	N/A	cis	HC	Distributed	2282	10	1924	1915	1	1915	0.0119133	0.0127937
506	TGATTGTTTAAGCTCGTTGAT	1	5	AT2G05810.1	1542	AT2G05812.1	N/A	N/A	cis	HC	Distributed	2282	10	1924	1915	1	1915	0.0119133	0.0127937
507	TCAAATCGGAAGGAGTTGATGA	1	5	AT2G05810.1	1642	AT2G05812.1	N/A	N/A	cis	HC	Distributed	2282	10	1924	1915	1	1915	0.0119133	0.0127937
508	AAGGAGTTGATGAGAGATGAG	1	5	AT2G05810.1	1651	AT2G05812.1	N/A	N/A	cis	HC	Distributed	2282	10	1924	1915	1	1915	0.0119133	0.0127937
509	TGCAAATGTTGGATCCGAGGAA	1	5	AT2G05810.1	1691	AT2G05812.1	N/A	N/A	cis	HC	Distributed	2282	10	1924	1915	1	1915	0.0119133	0.0127937
510	TGATGGTTGTGACGGCGATTT	3	5	AT2G05810.1	1742	AT2G05812.1	N/A	N/A	cis	HC	Distributed	2282	10	1924	1915	1	1915	0.0119133	0.0127937
511	ATGGTTGTGACGGCGATTTTA	1	5	AT2G05810.1	1744	AT2G05812.1	N/A	N/A	cis	HC	Distributed	2282	10	1924	1915	1	1915	0.0119133	0.0127937
512	TTATCAGGTGGAAGTTATGCGGCG	1	5	AT2G05810.1	1762	AT2G05812.1	N/A	N/A	cis	HC	Distributed	2282	10	1924	1915	1	1915	0.0119133	0.0127937
513	TCAGGTGGAAGTTATGCGGCG	3	5	AT2G05810.1	1765	AT2G05812.1	N/A	N/A	cis	HC	Distributed	2282	10	1924	1915	1	1915	0.0119133	0.0127937
514	AGGAGCTGATCGTTATCTTCA	1	5	AT2G05810.1	1806	AT2G05812.1	N/A	N/A	cis	HC	Distributed	2282	10	1924	1915	1	1915	0.0119133	0.0127937
515	TTTCCTCCAGAGATTGAAGAT	1	5	AT2G05812.1	85	AT2G05810.1	N/A	N/A	cis	HC	Distributed	1915	1	1915	2282	10	1924	0.0119133	0.0127937
516	CTTCCACCTGATAAAATCGCC	1	5	AT2G05812.1	150	AT2G05810.1	N/A	N/A	cis	HC	Distributed	1915	1	1915	2282	10	1924	0.0119133	0.0127937
517	TCCACCTGATAAAATCGCCGTC	1	5	AT2G05812.1	152	AT2G05810.1	N/A	N/A	cis	HC	Distributed	1915	1	1915	2282	10	1924	0.0119133	0.0127937
518	ATAAAATCGCCGTCACAACCA	2	5	AT2G05812.1	160	AT2G05810.1	N/A	N/A	cis	HC	Distributed	1915	1	1915	2282	10	1924	0.0119133	0.0127937
519	TTTCCATGGCAGAGATCTGAGA	1	5	AT2G05812.1	529	AT2G05810.1	N/A	N/A	cis	HC	Distributed	1915	1	1915	2282	10	1924	0.0119133	0.0127937
520	TCTGTAATACTCACCGGAAGA	1	5	AT2G05812.1	650	AT2G05810.1	N/A	N/A	cis	HC	Distributed	1915	1	1915	2282	10	1924	0.0119133	0.0127937
521	TCAAGGAGATGAAATTCGCGG	1	5	AT2G05812.1	676	AT2G05810.1	N/A	N/A	cis	HC	Distributed	1915	1	1915	2282	10	1924	0.0119133	0.0127937
522	AAGGAGATGAAATTCGCGGTT	4	5	AT2G05812.1	678	AT2G05810.1	N/A	N/A	cis	HC	Distributed	1915	1	1915	2282	10	1924	0.0119133	0.0127937
523	AGAGTTGGATAAGAACCGGTA	1	5	AT2G05812.1	730	AT2G05810.1	N/A	N/A	cis	HC	Distributed	1915	1	1915	2282	10	1924	0.0119133	0.0127937
524	TAAGAACCGGTATAGCTCCTT	1	5	AT2G05812.1	739	AT2G05810.1	N/A	N/A	cis	HC	Distributed	1915	1	1915	2282	10	1924	0.0119133	0.0127937
525	AGAACCGGTATAGCTCCTTCT	1	5	AT2G05812.1	741	AT2G05810.1	N/A	N/A	cis	HC	Distributed	1915	1	1915	2282	10	1924	0.0119133	0.0127937
526	AAGCGGTTGCTGGATCGGCGG	1	5	AT2G05812.1	898	AT2G05810.1	N/A	N/A	cis	HC	Distributed	1915	1	1915	2282	10	1924	0.0119133	0.0127937
527	AGCGGTTGCTGGATCGGCGGT	3	5	AT2G05812.1	899	AT2G05810.1	N/A	N/A	cis	HC	Distributed	1915	1	1915	2282	10	1924	0.0119133	0.0127937
528	CGTGCTCACGGATTAGAGGAT	1	5	AT2G05812.1	1069	AT2G05810.1	N/A	N/A	cis	HC	Distributed	1915	1	1915	2282	10	1924	0.0119133	0.0127937
529	TGCTCACGGATTAGAGGATGG	1	5	AT2G05812.1	1071	AT2G05810.1	N/A	N/A	cis	HC	Distributed	1915	1	1915	2282	10	1924	0.0119133	0.0127937
530	ACCGATTTGGAGACGAGTGAA	1	5	AT2G05812.1	1220	AT2G05810.1	N/A	N/A	cis	HC	Distributed	1915	1	1915	2282	10	1924	0.0119133	0.0127937
531	AGACGAGTGAAGAGGTCTCTGA	1	5	AT2G05812.1	1230	AT2G05810.1	N/A	N/A	cis	HC	Distributed	1915	1	1915	2282	10	1924	0.0119133	0.0127937
532	TGGGAGTGATAAAACGATGGC	2	5	AT2G05812.1	1289	AT2G05810.1	N/A	N/A	cis	HC	Distributed	1915	1	1915	2282	10	1924	0.0119133	0.0127937
533	TTATGTGAGTAGAGAGGGAAG	1	5	AT2G05812.1	1357	AT2G05810.1	N/A	N/A	cis	HC	Distributed	1915	1	1915	2282	10	1924	0.0119133	0.0127937
534	ATGTGAGTAGAGAGGGAAGAG	1	5	AT2G05812.1	1359	AT2G05810.1	N/A	N/A	cis	HC	Distributed	1915	1	1915	2282	10	1924	0.0119133	0.0127937
535	ACCGGAGAATGAAGCGGAGGA	1	5	AT2G05812.1	1418	AT2G05810.1	N/A	N/A	cis	HC	Distributed	1915	1	1915	2282	10	1924	0.0119133	0.0127937
536	ATGAAGCGGAGGAGCATTGGT	1	5	AT2G05812.1	1426	AT2G05810.1	N/A	N/A	cis	HC	Distributed	1915	1	1915	2282	10	1924	0.0119133	0.0127937
537	TGAAGCGGAGGAGCATTGGTC	1	5	AT2G05812.1	1427	AT2G05810.1	N/A	N/A	cis	HC	Distributed	1915	1	1915	2282	10	1924	0.0119133	0.0127937
538	AGAGAGGCGTTGGAGATTTGA	1	5	AT2G05812.1	1457	AT2G05810.1	N/A	N/A	cis	HC	Distributed	1915	1	1915	2282	10	1924	0.0119133	0.0127937
539	ATTTGAGAGGAGAGAAGGGAG	1	5	AT2G05812.1	1472	AT2G05810.1	N/A	N/A	cis	HC	Distributed	1915	1	1915	2282	10	1924	0.0119133	0.0127937
540	TGAAGGAACGGACGGTGAGGGA	1	5	AT2G05812.1	1600	AT2G05810.1	N/A	N/A	cis	HC	Distributed	1915	1	1915	2282	10	1924	0.0119133	0.0127937
541	AAGGAACGGACGGTGAGGGAA	2	5	AT2G05812.1	1602	AT2G05810.1	N/A	N/A	cis	HC	Distributed	1915	1	1915	2282	10	1924	0.0119133	0.0127937
542	GGAGGAGGAGGGAGAGGACGT	1	5	AT2G05812.1	1627	AT2G05810.1	N/A	N/A	cis	HC	Distributed	1915	1	1915	2282	10	1924	0.0119133	0.0127937
543	AGGAGGAGGGAGAGGACGTTT	1	5	AT2G05812.1	1629	AT2G05810.1	N/A	N/A	cis	HC	Distributed	1915	1	1915	2282	10	1924	0.0119133	0.0127937
544	TGGTCACATAAGAGAAGGGTT	1	5	AT2G05812.1	1740	AT2G05810.1	N/A	N/A	cis	HC	Distributed	1915	1	1915	2282	10	1924	0.0119133	0.0127937
545	GGAGCTTTGTCTCAGTTTCGGATC	1	5	AT2G05914.1	380	AT2G05915.1	N/A	N/A	cis	HC	Distributed	1392	278	570	351	59	351	0.0114745	0.0187713
546	TTTCGGATCACGGCCAGCGACTGT	2	5	AT2G05914.1	395	AT2G05915.1	N/A	N/A	cis	HC	Distributed	1392	278	570	351	59	351	0.0114745	0.0187713
547	TCGGATCACGGCCAGCGACTGTTC	1	5	AT2G05914.1	397	AT2G05915.1	N/A	N/A	cis	HC	Distributed	1392	278	570	351	59	351	0.0114745	0.0187713
548	AGCGACTGTTCCCGCCGATCTTCC	1	5	AT2G05914.1	410	AT2G05915.1	N/A	N/A	cis	HC	Distributed	1392	278	570	351	59	351	0.0114745	0.0187713
549	TTTTTCCCAGTGGACCTACTTTCT	1	5	AT2G05914.1	532	AT2G05915.1	N/A	N/A	cis	HC	Distributed	1392	278	570	351	59	351	0.0114745	0.0187713
550	TTGGGCCAAAAGAAGAAAGTA	1	5	AT2G05915.1	61	AT2G05914.1	N/A	N/A	cis	HC	Site-specific	351	59	351	1392	278	570	0.0114745	0.0187713
551	CCAAAAGAAGAAAGTAGGTCCACT	1	5	AT2G05915.1	66	AT2G05914.1	N/A	N/A	cis	HC	Site-specific	351	59	351	1392	278	570	0.0114745	0.0187713
552	AAAAGAAGAAAGTAGGTCCACTGG	1	5	AT2G05915.1	68	AT2G05914.1	N/A	N/A	cis	HC	Site-specific	351	59	351	1392	278	570	0.0114745	0.0187713
553	AAGAAGAAAGTAGGTCCACTGGGA	1	5	AT2G05915.1	70	AT2G05914.1	N/A	N/A	cis	HC	Site-specific	351	59	351	1392	278	570	0.0114745	0.0187713
554	AGAAGAAAGTAGGTCCACTGGGAA	5	5	AT2G05915.1	71	AT2G05914.1	N/A	N/A	cis	HC	Site-specific	351	59	351	1392	278	570	0.0114745	0.0187713
555	GAAAGGGGAGAGGCGGCAATCTGA	1	5	AT2G05915.1	128	AT2G05914.1	N/A	N/A	cis	HC	Site-specific	351	59	351	1392	278	570	0.0114745	0.0187713
556	AGCTTGGACTTCAGAGATGATTTG	1	5	AT2G06645.1	36	AT2G06650.1	N/A	N/A	cis	100nt	Distributed	1264	18	243	3033	171	396	0.0109379	0.0154867
557	TGGACTTCAGAGATGATTTGGT	1	5	AT2G06645.1	40	AT2G06650.1	N/A	N/A	cis	100nt	Distributed	1264	18	243	3033	171	396	0.0109379	0.0154867
558	ATAGAGAAACAAGGAGTTGGCATT	1	5	AT2G06645.1	136	AT2G06650.1	N/A	N/A	cis	100nt	Distributed	1264	18	243	3033	171	396	0.0109379	0.0154867
559	ACAAGGAGTTGGCATTAGTATGAG	1	5	AT2G06645.1	144	AT2G06650.1	N/A	N/A	cis	100nt	Distributed	1264	18	243	3033	171	396	0.0109379	0.0154867
560	AGGAGTTGGCATTAGTATGAGTTT	1	5	AT2G06645.1	147	AT2G06650.1	N/A	N/A	cis	100nt	Distributed	1264	18	243	3033	171	396	0.0109379	0.0154867
561	TCTTGGGAGATACTTGGTTTT	1	5	AT2G06645.1	181	AT2G06650.1	N/A	N/A	cis	100nt	Distributed	1264	18	243	3033	171	396	0.0109379	0.0154867
562	AATCAATTGTCAATACAACCCTAA	1	5	AT2G06650.1	191	AT2G06645.1	N/A	N/A	cis	100nt	Distributed	3033	171	396	1264	18	243	0.0109379	0.0154867
563	AAGGACTTGGGTCGCAAAATATGG	1	5	AT2G07215.1	416	AT2G07213.1	N/A	N/A	cis	100nt	Distributed	738	396	604	1330	438	646	0.0082205	0.00717703
564	CCAACAATGGTTATAGGGCCCA	1	5	AT2G07215.1	463	AT2G07213.1	N/A	N/A	cis	100nt	Distributed	738	396	604	1330	438	646	0.0082205	0.00717703
565	AAGAAGCGTTGGAGGCGCGGCGGC	1	5	AT2G07215.1	518	AT2G07213.1	N/A	N/A	cis	100nt	Distributed	738	396	604	1330	438	646	0.0082205	0.00717703
566	TCCTGCATCTGGAGCTTTTGCGAC	1	5	AT2G07682.1	3571	ATMG00870.1	N/A	N/A	cis	HC	Distributed	4888	3338	3892	555	1	555	0.0187397	0.00990991
567	CAAGAAAACCAGGGAAGCGTGA	1	5	AT2G07682.1	3663	ATMG00870.1	N/A	N/A	cis	HC	Distributed	4888	3338	3892	555	1	555	0.0187397	0.00990991
568	TTGGTTATAAAGGACAAGAAAGGA	1	5	AT2G07686.1	936	ATMG00740.1	N/A	N/A	cis	HC	Distributed	2013	915	1217	303	1	303	0.0941278	0.0594059
569	GGTTATAAAGGACAAGAAAGGA	1	5	AT2G07686.1	938	ATMG00740.1	N/A	N/A	cis	HC	Distributed	2013	915	1217	303	1	303	0.0941278	0.0594059
570	ATAAAGGACAAGAAAGGAATTGAG	1	5	AT2G07686.1	942	ATMG00740.1	N/A	N/A	cis	HC	Distributed	2013	915	1217	303	1	303	0.0941278	0.0594059
571	AAGGACAAGAAAGGAATTGAGAAT	1	5	AT2G07686.1	945	ATMG00740.1	N/A	N/A	cis	HC	Distributed	2013	915	1217	303	1	303	0.0941278	0.0594059
572	ACAAGAAAGGAATTGAGAATGGAG	2	5	AT2G07686.1	949	ATMG00740.1	N/A	N/A	cis	HC	Distributed	2013	915	1217	303	1	303	0.0941278	0.0594059
573	CAAGAAAGGAATTGAGAATGGA	1	5	AT2G07686.1	950	ATMG00740.1	N/A	N/A	cis	HC	Distributed	2013	915	1217	303	1	303	0.0941278	0.0594059
574	AAGAAAGGAATTGAGAATGGAGTC	1	5	AT2G07686.1	951	ATMG00740.1	N/A	N/A	cis	HC	Distributed	2013	915	1217	303	1	303	0.0941278	0.0594059
575	AGAAAGGAATTGAGAATGGAGTCG	1	5	AT2G07686.1	952	ATMG00740.1	N/A	N/A	cis	HC	Distributed	2013	915	1217	303	1	303	0.0941278	0.0594059
576	AAAGGAATTGAGAATGGAGTCGCG	2	5	AT2G07686.1	954	ATMG00740.1	N/A	N/A	cis	HC	Distributed	2013	915	1217	303	1	303	0.0941278	0.0594059
577	AAGGAATTGAGAATGGAGTCGCGA	3	5	AT2G07686.1	955	ATMG00740.1	N/A	N/A	cis	HC	Distributed	2013	915	1217	303	1	303	0.0941278	0.0594059
578	AGGAATTGAGAATGGAGTCGCGAA	2	5	AT2G07686.1	956	ATMG00740.1	N/A	N/A	cis	HC	Distributed	2013	915	1217	303	1	303	0.0941278	0.0594059
579	ATTGAGAATGGAGTCGCGAATCAC	1	5	AT2G07686.1	960	ATMG00740.1	N/A	N/A	cis	HC	Distributed	2013	915	1217	303	1	303	0.0941278	0.0594059
580	GAATCACTTGTCTAGACTTCGGGT	1	5	AT2G07686.1	977	ATMG00740.1	N/A	N/A	cis	HC	Distributed	2013	915	1217	303	1	303	0.0941278	0.0594059
581	AGACTTCGGGTCGAGGAGGACATA	7	5	AT2G07686.1	990	ATMG00740.1	N/A	N/A	cis	HC	Distributed	2013	915	1217	303	1	303	0.0941278	0.0594059
582	TCGAGGAGGACATACCGATAGATG	2	5	AT2G07686.1	1000	ATMG00740.1	N/A	N/A	cis	HC	Distributed	2013	915	1217	303	1	303	0.0941278	0.0594059
583	AGGACATACCGATAGATGATAGCC	4	5	AT2G07686.1	1006	ATMG00740.1	N/A	N/A	cis	HC	Distributed	2013	915	1217	303	1	303	0.0941278	0.0594059
584	ATACCGATAGATGATAGCCTCCCC	1	5	AT2G07686.1	1011	ATMG00740.1	N/A	N/A	cis	HC	Distributed	2013	915	1217	303	1	303	0.0941278	0.0594059
585	ATTATGTGCTCGAATATTTGAAGG	1	5	AT2G07686.1	1048	ATMG00740.1	N/A	N/A	cis	HC	Distributed	2013	915	1217	303	1	303	0.0941278	0.0594059
586	ATCCCGCGGTTATGATTTTGGA	2	5	AT2G07686.1	1078	ATMG00740.1	N/A	N/A	cis	HC	Distributed	2013	915	1217	303	1	303	0.0941278	0.0594059
587	ATGATTTTGGAAAGCATGGAAGAT	1	5	AT2G07686.1	1089	ATMG00740.1	N/A	N/A	cis	HC	Distributed	2013	915	1217	303	1	303	0.0941278	0.0594059
588	TGATTTTGGAAAGCATGGAAGA	1	5	AT2G07686.1	1090	ATMG00740.1	N/A	N/A	cis	HC	Distributed	2013	915	1217	303	1	303	0.0941278	0.0594059
589	ATTTTGGAAAGCATGGAAGATGAC	1	5	AT2G07686.1	1092	ATMG00740.1	N/A	N/A	cis	HC	Distributed	2013	915	1217	303	1	303	0.0941278	0.0594059
590	TTTGGAAAGCATGGAAGATGACCT	1	5	AT2G07686.1	1094	ATMG00740.1	N/A	N/A	cis	HC	Distributed	2013	915	1217	303	1	303	0.0941278	0.0594059
591	TGGAAAGCATGGAAGATGACCT	1	5	AT2G07686.1	1096	ATMG00740.1	N/A	N/A	cis	HC	Distributed	2013	915	1217	303	1	303	0.0941278	0.0594059
592	TCCATGGATATAGGAAGAAGAA	1	5	AT2G07686.1	1174	ATMG00740.1	N/A	N/A	cis	HC	Distributed	2013	915	1217	303	1	303	0.0941278	0.0594059
593	TTTGATAGAACGGAGATGGTA	2	5	AT2G07692.1	2	AT2G07693.1	N/A	N/A	cis	100nt	Site-specific	839	1	153	1421	1	153	0.0256637	0.0457516
594	TTGATAGAACGGAGATGGTAATTA	1	5	AT2G07692.1	3	AT2G07693.1	N/A	N/A	cis	100nt	Site-specific	839	1	153	1421	1	153	0.0256637	0.0457516
595	TGATAGAACGGAGATGGTAATTAG	1	5	AT2G07692.1	4	AT2G07693.1	N/A	N/A	cis	100nt	Site-specific	839	1	153	1421	1	153	0.0256637	0.0457516
596	GATAGAACGGAGATGGTAATTAGG	2	5	AT2G07692.1	5	AT2G07693.1	N/A	N/A	cis	100nt	Site-specific	839	1	153	1421	1	153	0.0256637	0.0457516
597	ATAGAACGGAGATGGTAATTAGGC	1	5	AT2G07692.1	6	AT2G07693.1	N/A	N/A	cis	100nt	Site-specific	839	1	153	1421	1	153	0.0256637	0.0457516
598	TAGAACGGAGATGGTAATTAGGCT	1	5	AT2G07692.1	7	AT2G07693.1	N/A	N/A	cis	100nt	Site-specific	839	1	153	1421	1	153	0.0256637	0.0457516
599	AGAACGGAGATGGTAATTAGGCT	1	5	AT2G07692.1	8	AT2G07693.1	N/A	N/A	cis	100nt	Site-specific	839	1	153	1421	1	153	0.0256637	0.0457516
600	AGAACGGAGATGGTAATTAGGCTG	9	5	AT2G07692.1	8	AT2G07693.1	N/A	N/A	cis	100nt	Site-specific	839	1	153	1421	1	153	0.0256637	0.0457516
601	AACGGAGATGGTAATTAGGCTGCT	1	5	AT2G07692.1	10	AT2G07693.1	N/A	N/A	cis	100nt	Site-specific	839	1	153	1421	1	153	0.0256637	0.0457516
602	AGATGGTAATTAGGCTGCTGGTAG	1	5	AT2G07692.1	15	AT2G07693.1	N/A	N/A	cis	100nt	Site-specific	839	1	153	1421	1	153	0.0256637	0.0457516
603	ATTAGGCTGCTGGTAGTACAACTA	1	5	AT2G07692.1	23	AT2G07693.1	N/A	N/A	cis	100nt	Site-specific	839	1	153	1421	1	153	0.0256637	0.0457516
604	TGCCGGGAGAGCGTCTAAAAGG	1	5	AT2G07693.1	2	AT2G07692.1	N/A	N/A	cis	100nt	Distributed	1421	1	153	839	1	153	0.0256637	0.0457516
605	GCCGGGAGAGCGTCTAAAAGGATA	1	5	AT2G07693.1	3	AT2G07692.1	N/A	N/A	cis	100nt	Distributed	1421	1	153	839	1	153	0.0256637	0.0457516
606	TCAAAGGCATGAAGTGAAGGAGGT	1	5	AT2G07693.1	148	AT2G07692.1	N/A	N/A	cis	100nt	Distributed	1421	1	153	839	1	153	0.0256637	0.0457516
607	AAAGGCATGAAGTGAAGGAGGTTA	1	5	AT2G07693.1	150	AT2G07692.1	N/A	N/A	cis	100nt	Distributed	1421	1	153	839	1	153	0.0256637	0.0457516
608	AAAGAAAGAGGATCGGTTACTTGT	3	5	AT2G07693.1	477	ATMG01290.1	N/A	N/A	cis	HC	Distributed	1421	431	766	336	1	336	0.0165054	0.0133929
609	AGAGGATCGGTTACTTGTCTCTT	1	5	AT2G07693.1	483	ATMG01290.1	N/A	N/A	cis	HC	Distributed	1421	431	766	336	1	336	0.0165054	0.0133929
610	AGAGGATCGGTTACTTGTCTCTTT	1	5	AT2G07693.1	483	ATMG01290.1	N/A	N/A	cis	HC	Distributed	1421	431	766	336	1	336	0.0165054	0.0133929
611	AAGTAGCTGTACTTGCCTTTTTCT	1	5	AT2G07693.1	610	ATMG01290.1	N/A	N/A	cis	HC	Distributed	1421	431	766	336	1	336	0.0165054	0.0133929
612	TAGAGTAGATTGAGGAAGAAGTGG	4	5	AT2G07693.1	634	ATMG01290.1	N/A	N/A	cis	HC	Distributed	1421	431	766	336	1	336	0.0165054	0.0133929
613	AGAGTAGATTGAGGAAGAAGTGGA	1	5	AT2G07693.1	635	ATMG01290.1	N/A	N/A	cis	HC	Distributed	1421	431	766	336	1	336	0.0165054	0.0133929
614	AGTAGATTGAGGAAGAAGTGG	1	5	AT2G07693.1	637	ATMG01290.1	N/A	N/A	cis	HC	Distributed	1421	431	766	336	1	336	0.0165054	0.0133929
615	ATCAAGAAGTCTGTTGGTACAAAT	1	5	AT2G07693.1	738	ATMG01290.1	N/A	N/A	cis	HC	Distributed	1421	431	766	336	1	336	0.0165054	0.0133929
616	ACAAGTGCGATGACGGAATTTTGG	1	5	AT2G07737.1	204	ATMG00320.1	N/A	N/A	cis	HC	Distributed	982	104	487	384	1	384	0.0139092	0.0078125
617	TTTTCGGGATTTAGGTTGGTTTA	1	5	AT2G07737.1	314	ATMG00320.1	N/A	N/A	cis	HC	Distributed	982	104	487	384	1	384	0.0139092	0.0078125
618	TTCATGGCAGAGAACTCCTCT	1	5	AT2G07737.1	487	ATMG00320.1	N/A	N/A	cis	HC	Distributed	982	104	487	384	1	384	0.0139092	0.0078125
619	ATGATCCGGCAGGCGGAGAGTTTG	1	5	AT2G07749.1	1922	AT2G07798.1	N/A	N/A	cis	100nt	Site-specific	2124	1922	2031	1480	1	110	0.0449501	0.0454545
620	CAGGCGGAGAGTTTGATTGCGA	1	5	AT2G07749.1	1931	AT2G07798.1	N/A	N/A	cis	100nt	Site-specific	2124	1922	2031	1480	1	110	0.0449501	0.0454545
621	AGGCGGAGAGTTTGATTGCGA	1	5	AT2G07749.1	1932	AT2G07798.1	N/A	N/A	cis	100nt	Site-specific	2124	1922	2031	1480	1	110	0.0449501	0.0454545
622	GGCGGAGAGTTTGATTGCGACAGT	1	5	AT2G07749.1	1933	AT2G07798.1	N/A	N/A	cis	100nt	Site-specific	2124	1922	2031	1480	1	110	0.0449501	0.0454545
623	ATCTCAAGATGTAACACATATGCC	1	5	AT2G07749.1	2005	AT2G07798.1	N/A	N/A	cis	100nt	Site-specific	2124	1922	2031	1480	1	110	0.0449501	0.0454545
624	TTCTCGTAGAGCACTCCCAGAAGC	2	5	AT2G07749.1	2029	AT2G07798.1	N/A	N/A	cis	100nt	Site-specific	2124	1922	2031	1480	1	110	0.0449501	0.0454545
625	TCTCGTAGAGCACTCCCAGAAGCT	1	5	AT2G07749.1	2030	AT2G07798.1	N/A	N/A	cis	100nt	Site-specific	2124	1922	2031	1480	1	110	0.0449501	0.0454545
626	GCACAAGGAGCAGTTGAGACAGA	1	5	AT2G07749.1	1864	AT2G07812.1	N/A	N/A	cis	HC	Site-specific	2124	1844	2124	318	38	318	0.048321	0.0409253
627	CAAGGAGCAGTTGAGACAGAT	1	5	AT2G07749.1	1867	AT2G07812.1	N/A	N/A	cis	HC	Site-specific	2124	1844	2124	318	38	318	0.048321	0.0409253
628	AGCAGTTGAGACAGATGCGGA	1	5	AT2G07749.1	1872	AT2G07812.1	N/A	N/A	cis	HC	Site-specific	2124	1844	2124	318	38	318	0.048321	0.0409253
629	GTTGAGACAGATGCGGAAGAAGGT	1	5	AT2G07749.1	1876	AT2G07812.1	N/A	N/A	cis	HC	Site-specific	2124	1844	2124	318	38	318	0.048321	0.0409253
630	TTGAGACAGATGCGGAAGAA	1	5	AT2G07749.1	1877	AT2G07812.1	N/A	N/A	cis	HC	Site-specific	2124	1844	2124	318	38	318	0.048321	0.0409253
631	ACAGATGCGGAAGAAGGTGCGGCC	1	5	AT2G07749.1	1882	AT2G07812.1	N/A	N/A	cis	HC	Site-specific	2124	1844	2124	318	38	318	0.048321	0.0409253
632	GATGCGGAAGAAGGTGCGGCCGAG	1	5	AT2G07749.1	1885	AT2G07812.1	N/A	N/A	cis	HC	Site-specific	2124	1844	2124	318	38	318	0.048321	0.0409253
633	ATGCGGAAGAAGGTGCGGCCGA	1	5	AT2G07749.1	1886	AT2G07812.1	N/A	N/A	cis	HC	Site-specific	2124	1844	2124	318	38	318	0.048321	0.0409253
634	GCCGAGACGGTTGATAGAGATGAT	1	5	AT2G07749.1	1903	AT2G07812.1	N/A	N/A	cis	HC	Site-specific	2124	1844	2124	318	38	318	0.048321	0.0409253
635	ACGGTTGATAGAGATGATCCGGCA	2	5	AT2G07749.1	1909	AT2G07812.1	N/A	N/A	cis	HC	Site-specific	2124	1844	2124	318	38	318	0.048321	0.0409253
636	ATGATCCGGCAGGCGGAGAGTTTG	1	5	AT2G07749.1	1922	AT2G07812.1	N/A	N/A	cis	HC	Site-specific	2124	1844	2124	318	38	318	0.048321	0.0409253
637	CAGGCGGAGAGTTTGATTGCGA	1	5	AT2G07749.1	1931	AT2G07812.1	N/A	N/A	cis	HC	Site-specific	2124	1844	2124	318	38	318	0.048321	0.0409253
638	AGGCGGAGAGTTTGATTGCGA	1	5	AT2G07749.1	1932	AT2G07812.1	N/A	N/A	cis	HC	Site-specific	2124	1844	2124	318	38	318	0.048321	0.0409253
639	GGCGGAGAGTTTGATTGCGACAGT	1	5	AT2G07749.1	1933	AT2G07812.1	N/A	N/A	cis	HC	Site-specific	2124	1844	2124	318	38	318	0.048321	0.0409253
640	ATCTCAAGATGTAACACATATGCC	1	5	AT2G07749.1	2005	AT2G07812.1	N/A	N/A	cis	HC	Site-specific	2124	1844	2124	318	38	318	0.048321	0.0409253
641	TTCTCGTAGAGCACTCCCAGAAGC	2	5	AT2G07749.1	2029	AT2G07812.1	N/A	N/A	cis	HC	Site-specific	2124	1844	2124	318	38	318	0.048321	0.0409253
642	TCTCGTAGAGCACTCCCAGAAGCT	1	5	AT2G07749.1	2030	AT2G07812.1	N/A	N/A	cis	HC	Site-specific	2124	1844	2124	318	38	318	0.048321	0.0409253
643	TCGTAGAGCACTCCCAGAAGCT	1	5	AT2G07749.1	2032	AT2G07812.1	N/A	N/A	cis	HC	Site-specific	2124	1844	2124	318	38	318	0.048321	0.0409253
644	TCGTAGAGCACTCCCAGAAGCTAC	1	5	AT2G07749.1	2032	AT2G07812.1	N/A	N/A	cis	HC	Site-specific	2124	1844	2124	318	38	318	0.048321	0.0409253
645	AAGCTACCCTGAAGCCTGATCGTG	2	5	AT2G07749.1	2049	AT2G07812.1	N/A	N/A	cis	HC	Site-specific	2124	1844	2124	318	38	318	0.048321	0.0409253
646	AAGCCTGATCGTGCTTGGAAAAGG	1	5	AT2G07749.1	2060	AT2G07812.1	N/A	N/A	cis	HC	Site-specific	2124	1844	2124	318	38	318	0.048321	0.0409253
647	GCACAAGGAGCAGTTGAGACAGA	1	5	AT2G07749.1	1864	ATMG01100.1	N/A	N/A	cis	HC	Site-specific	2124	1844	2124	318	38	318	0.048321	0.0409253
648	CAAGGAGCAGTTGAGACAGAT	1	5	AT2G07749.1	1867	ATMG01100.1	N/A	N/A	cis	HC	Site-specific	2124	1844	2124	318	38	318	0.048321	0.0409253
649	AGCAGTTGAGACAGATGCGGA	1	5	AT2G07749.1	1872	ATMG01100.1	N/A	N/A	cis	HC	Site-specific	2124	1844	2124	318	38	318	0.048321	0.0409253
650	GTTGAGACAGATGCGGAAGAAGGT	1	5	AT2G07749.1	1876	ATMG01100.1	N/A	N/A	cis	HC	Site-specific	2124	1844	2124	318	38	318	0.048321	0.0409253
651	TTGAGACAGATGCGGAAGAA	1	5	AT2G07749.1	1877	ATMG01100.1	N/A	N/A	cis	HC	Site-specific	2124	1844	2124	318	38	318	0.048321	0.0409253
652	ACAGATGCGGAAGAAGGTGCGGCC	1	5	AT2G07749.1	1882	ATMG01100.1	N/A	N/A	cis	HC	Site-specific	2124	1844	2124	318	38	318	0.048321	0.0409253
653	GATGCGGAAGAAGGTGCGGCCGAG	1	5	AT2G07749.1	1885	ATMG01100.1	N/A	N/A	cis	HC	Site-specific	2124	1844	2124	318	38	318	0.048321	0.0409253
654	ATGCGGAAGAAGGTGCGGCCGA	1	5	AT2G07749.1	1886	ATMG01100.1	N/A	N/A	cis	HC	Site-specific	2124	1844	2124	318	38	318	0.048321	0.0409253
655	GCCGAGACGGTTGATAGAGATGAT	1	5	AT2G07749.1	1903	ATMG01100.1	N/A	N/A	cis	HC	Site-specific	2124	1844	2124	318	38	318	0.048321	0.0409253
656	ACGGTTGATAGAGATGATCCGGCA	2	5	AT2G07749.1	1909	ATMG01100.1	N/A	N/A	cis	HC	Site-specific	2124	1844	2124	318	38	318	0.048321	0.0409253
657	ATGATCCGGCAGGCGGAGAGTTTG	1	5	AT2G07749.1	1922	ATMG01100.1	N/A	N/A	cis	HC	Site-specific	2124	1844	2124	318	38	318	0.048321	0.0409253
658	CAGGCGGAGAGTTTGATTGCGA	1	5	AT2G07749.1	1931	ATMG01100.1	N/A	N/A	cis	HC	Site-specific	2124	1844	2124	318	38	318	0.048321	0.0409253
659	AGGCGGAGAGTTTGATTGCGA	1	5	AT2G07749.1	1932	ATMG01100.1	N/A	N/A	cis	HC	Site-specific	2124	1844	2124	318	38	318	0.048321	0.0409253
660	GGCGGAGAGTTTGATTGCGACAGT	1	5	AT2G07749.1	1933	ATMG01100.1	N/A	N/A	cis	HC	Site-specific	2124	1844	2124	318	38	318	0.048321	0.0409253
661	ATCTCAAGATGTAACACATATGCC	1	5	AT2G07749.1	2005	ATMG01100.1	N/A	N/A	cis	HC	Site-specific	2124	1844	2124	318	38	318	0.048321	0.0409253
662	TTCTCGTAGAGCACTCCCAGAAGC	2	5	AT2G07749.1	2029	ATMG01100.1	N/A	N/A	cis	HC	Site-specific	2124	1844	2124	318	38	318	0.048321	0.0409253
663	TCTCGTAGAGCACTCCCAGAAGCT	1	5	AT2G07749.1	2030	ATMG01100.1	N/A	N/A	cis	HC	Site-specific	2124	1844	2124	318	38	318	0.048321	0.0409253
664	TCGTAGAGCACTCCCAGAAGCT	1	5	AT2G07749.1	2032	ATMG01100.1	N/A	N/A	cis	HC	Site-specific	2124	1844	2124	318	38	318	0.048321	0.0409253
665	TCGTAGAGCACTCCCAGAAGCTAC	1	5	AT2G07749.1	2032	ATMG01100.1	N/A	N/A	cis	HC	Site-specific	2124	1844	2124	318	38	318	0.048321	0.0409253
666	AAGCTACCCTGAAGCCTGATCGTG	2	5	AT2G07749.1	2049	ATMG01100.1	N/A	N/A	cis	HC	Site-specific	2124	1844	2124	318	38	318	0.048321	0.0409253
667	AAGCCTGATCGTGCTTGGAAAAGG	1	5	AT2G07749.1	2060	ATMG01100.1	N/A	N/A	cis	HC	Site-specific	2124	1844	2124	318	38	318	0.048321	0.0409253
668	TTCTCGTATGAAAGGCTGGACTGT	1	5	AT2G07798.1	57	AT2G07749.1	N/A	N/A	cis	100nt	Distributed	1480	1	110	2124	1922	2031	0.0449501	0.0454545
669	TCGTATGAAAGGCTGGACTGT	1	5	AT2G07798.1	60	AT2G07749.1	N/A	N/A	cis	100nt	Distributed	1480	1	110	2124	1922	2031	0.0449501	0.0454545
670	TCGTATGAAAGGCTGGACTGTC	1	5	AT2G07798.1	60	AT2G07749.1	N/A	N/A	cis	100nt	Distributed	1480	1	110	2124	1922	2031	0.0449501	0.0454545
671	AAAGGCTGGACTGTCGCAATCAAA	1	5	AT2G07798.1	67	AT2G07749.1	N/A	N/A	cis	100nt	Distributed	1480	1	110	2124	1922	2031	0.0449501	0.0454545
672	TTCTCGTATGAAAGGCTGGACTGT	1	5	AT2G07812.1	187	AT2G07749.1	N/A	N/A	cis	HC	Distributed	318	38	318	2124	1844	2124	0.048321	0.0409253
673	TCGTATGAAAGGCTGGACTGT	1	5	AT2G07812.1	190	AT2G07749.1	N/A	N/A	cis	HC	Distributed	318	38	318	2124	1844	2124	0.048321	0.0409253
674	TCGTATGAAAGGCTGGACTGTC	1	5	AT2G07812.1	190	AT2G07749.1	N/A	N/A	cis	HC	Distributed	318	38	318	2124	1844	2124	0.048321	0.0409253
675	AAAGGCTGGACTGTCGCAATCAAA	1	5	AT2G07812.1	197	AT2G07749.1	N/A	N/A	cis	HC	Distributed	318	38	318	2124	1844	2124	0.048321	0.0409253
676	ATAGAAGATTGGTGGGTAGATTGA	1	5	AT2G09800.1	3810	AT2G09795.1	N/A	N/A	cis	HC	Distributed	5142	3657	4364	1214	507	1214	0.000471995	0.000706215
677	ATGCTTGTTGATTCTATTGGTT	1	5	AT2G10405.1	417	AT2G10410.1	N/A	N/A	cis	100nt	Distributed	538	417	538	1050	929	1050	0.0157431	0.0204918
678	ATGCTTGTTGATTCTATTGGTTA	2	5	AT2G10405.1	417	AT2G10410.1	N/A	N/A	cis	100nt	Distributed	538	417	538	1050	929	1050	0.0157431	0.0204918
679	ATAATAAACACCGGATAATAA	1	5	AT2G10410.1	938	AT2G10405.1	N/A	N/A	cis	100nt	Distributed	1050	929	1050	538	417	538	0.0157431	0.0204918
680	TATAACCAATAGAATCAACAAGCA	1	5	AT2G10410.1	1026	AT2G10405.1	N/A	N/A	cis	100nt	Distributed	1050	929	1050	538	417	538	0.0157431	0.0204918
681	ATAACCAATAGAATCAACAAGCA	1	5	AT2G10410.1	1027	AT2G10405.1	N/A	N/A	cis	100nt	Distributed	1050	929	1050	538	417	538	0.0157431	0.0204918
682	ATAACCAATAGAATCAACAAGCAT	14	5	AT2G10410.1	1027	AT2G10405.1	N/A	N/A	cis	100nt	Distributed	1050	929	1050	538	417	538	0.0157431	0.0204918
683	AACCAATAGAATCAACAAGCAT	1	5	AT2G10410.1	1029	AT2G10405.1	N/A	N/A	cis	100nt	Distributed	1050	929	1050	538	417	538	0.0157431	0.0204918
684	GGAGGCGGTAATGAATACGGAG	1	5	AT2G10920.1	45	AT2G10921.1	N/A	N/A	cis	HC	Site-specific	252	1	203	627	1	203	0.0682594	0.0763547
685	GGAGGCGGTAATGAATACGGAGGA	3	5	AT2G10920.1	45	AT2G10921.1	N/A	N/A	cis	HC	Site-specific	252	1	203	627	1	203	0.0682594	0.0763547
686	GAGGCGGTAATGAATACGGAGGAG	2	5	AT2G10920.1	46	AT2G10921.1	N/A	N/A	cis	HC	Site-specific	252	1	203	627	1	203	0.0682594	0.0763547
687	GGTAATGAATACGGAGGAGGTG	1	5	AT2G10920.1	51	AT2G10921.1	N/A	N/A	cis	HC	Site-specific	252	1	203	627	1	203	0.0682594	0.0763547
688	GTAATGAATACGGAGGAGGTGG	2	5	AT2G10920.1	52	AT2G10921.1	N/A	N/A	cis	HC	Site-specific	252	1	203	627	1	203	0.0682594	0.0763547
689	GTAATGAATACGGAGGAGGTGGTG	2	5	AT2G10920.1	52	AT2G10921.1	N/A	N/A	cis	HC	Site-specific	252	1	203	627	1	203	0.0682594	0.0763547
690	TAATGAATACGGAGGAGGTGGT	2	5	AT2G10920.1	53	AT2G10921.1	N/A	N/A	cis	HC	Site-specific	252	1	203	627	1	203	0.0682594	0.0763547
691	TAATGAATACGGAGGAGGTGGTGG	2	5	AT2G10920.1	53	AT2G10921.1	N/A	N/A	cis	HC	Site-specific	252	1	203	627	1	203	0.0682594	0.0763547
692	AATGAATACGGAGGAGGTGGTGGC	14	5	AT2G10920.1	54	AT2G10921.1	N/A	N/A	cis	HC	Site-specific	252	1	203	627	1	203	0.0682594	0.0763547
693	ATGAATACGGAGGAGGTGGTG	2	5	AT2G10920.1	55	AT2G10921.1	N/A	N/A	cis	HC	Site-specific	252	1	203	627	1	203	0.0682594	0.0763547
694	ATGAATACGGAGGAGGTGGTGG	2	5	AT2G10920.1	55	AT2G10921.1	N/A	N/A	cis	HC	Site-specific	252	1	203	627	1	203	0.0682594	0.0763547
695	ATGAATACGGAGGAGGTGGTGGCG	5	5	AT2G10920.1	55	AT2G10921.1	N/A	N/A	cis	HC	Site-specific	252	1	203	627	1	203	0.0682594	0.0763547
696	TGAATACGGAGGAGGTGGTGGC	1	5	AT2G10920.1	56	AT2G10921.1	N/A	N/A	cis	HC	Site-specific	252	1	203	627	1	203	0.0682594	0.0763547
697	GAATACGGAGGAGGTGGTGGCG	1	5	AT2G10920.1	57	AT2G10921.1	N/A	N/A	cis	HC	Site-specific	252	1	203	627	1	203	0.0682594	0.0763547
698	GAATACGGAGGAGGTGGTGGCGGA	3	5	AT2G10920.1	57	AT2G10921.1	N/A	N/A	cis	HC	Site-specific	252	1	203	627	1	203	0.0682594	0.0763547
699	AATACGGAGGAGGTGGTGGCG	2	5	AT2G10920.1	58	AT2G10921.1	N/A	N/A	cis	HC	Site-specific	252	1	203	627	1	203	0.0682594	0.0763547
700	AATACGGAGGAGGTGGTGGCGG	4	5	AT2G10920.1	58	AT2G10921.1	N/A	N/A	cis	HC	Site-specific	252	1	203	627	1	203	0.0682594	0.0763547
701	AATACGGAGGAGGTGGTGGCGGAA	2	5	AT2G10920.1	58	AT2G10921.1	N/A	N/A	cis	HC	Site-specific	252	1	203	627	1	203	0.0682594	0.0763547
702	ATACGGAGGAGGTGGTGGCG	1	5	AT2G10920.1	59	AT2G10921.1	N/A	N/A	cis	HC	Site-specific	252	1	203	627	1	203	0.0682594	0.0763547
703	ATACGGAGGAGGTGGTGGCGGA	2	5	AT2G10920.1	59	AT2G10921.1	N/A	N/A	cis	HC	Site-specific	252	1	203	627	1	203	0.0682594	0.0763547
704	ATACGGAGGAGGTGGTGGCGGAAA	1	5	AT2G10920.1	59	AT2G10921.1	N/A	N/A	cis	HC	Site-specific	252	1	203	627	1	203	0.0682594	0.0763547
705	TACGGAGGAGGTGGTGGCGGAA	2	5	AT2G10920.1	60	AT2G10921.1	N/A	N/A	cis	HC	Site-specific	252	1	203	627	1	203	0.0682594	0.0763547
706	TACGGAGGAGGTGGTGGCGGAAA	2	5	AT2G10920.1	60	AT2G10921.1	N/A	N/A	cis	HC	Site-specific	252	1	203	627	1	203	0.0682594	0.0763547
707	CGGAGGAGGTGGTGGCGGAAATGG	1	5	AT2G10920.1	62	AT2G10921.1	N/A	N/A	cis	HC	Site-specific	252	1	203	627	1	203	0.0682594	0.0763547
708	GGAGGAGGTGGTGGCGGAAATGGA	2	5	AT2G10920.1	63	AT2G10921.1	N/A	N/A	cis	HC	Site-specific	252	1	203	627	1	203	0.0682594	0.0763547
709	GAGGAGGTGGTGGCGGAAATGGAG	3	5	AT2G10920.1	64	AT2G10921.1	N/A	N/A	cis	HC	Site-specific	252	1	203	627	1	203	0.0682594	0.0763547
710	AGGAGGTGGTGGCGGAAATGGAGG	2	5	AT2G10920.1	65	AT2G10921.1	N/A	N/A	cis	HC	Site-specific	252	1	203	627	1	203	0.0682594	0.0763547
711	GGAGGTGGTGGCGGAAATGGAG	1	5	AT2G10920.1	66	AT2G10921.1	N/A	N/A	cis	HC	Site-specific	252	1	203	627	1	203	0.0682594	0.0763547
712	GGAGGTGGTGGCGGAAATGGAGGA	3	5	AT2G10920.1	66	AT2G10921.1	N/A	N/A	cis	HC	Site-specific	252	1	203	627	1	203	0.0682594	0.0763547
713	GAGGTGGTGGCGGAAATGGAGGAG	2	5	AT2G10920.1	67	AT2G10921.1	N/A	N/A	cis	HC	Site-specific	252	1	203	627	1	203	0.0682594	0.0763547
714	GGTGGCGGAAATGGAGGAGGCG	1	5	AT2G10920.1	72	AT2G10921.1	N/A	N/A	cis	HC	Site-specific	252	1	203	627	1	203	0.0682594	0.0763547
715	TACGAGAGACATAGCAGAGGTT	1	5	AT2G10920.1	102	AT2G10921.1	N/A	N/A	cis	HC	Site-specific	252	1	203	627	1	203	0.0682594	0.0763547
716	GGTGGAAAAGGATACGGTAGTGGT	2	5	AT2G10920.1	126	AT2G10921.1	N/A	N/A	cis	HC	Site-specific	252	1	203	627	1	203	0.0682594	0.0763547
717	GGTGGCCGTGAGGGAGGTGGCTA	1	5	AT2G10920.1	147	AT2G10921.1	N/A	N/A	cis	HC	Site-specific	252	1	203	627	1	203	0.0682594	0.0763547
718	GTGAGGGAGGTGGCTAAGGAG	1	5	AT2G10920.1	154	AT2G10921.1	N/A	N/A	cis	HC	Site-specific	252	1	203	627	1	203	0.0682594	0.0763547
719	TGAGGGAGGTGGCTAAGGAGGAG	2	5	AT2G10920.1	155	AT2G10921.1	N/A	N/A	cis	HC	Site-specific	252	1	203	627	1	203	0.0682594	0.0763547
720	GAGGGAGGTGGCTAAGGAGGAGGT	1	5	AT2G10920.1	156	AT2G10921.1	N/A	N/A	cis	HC	Site-specific	252	1	203	627	1	203	0.0682594	0.0763547
721	AGGGAGGTGGCTAAGGAGGAG	1	5	AT2G10920.1	157	AT2G10921.1	N/A	N/A	cis	HC	Site-specific	252	1	203	627	1	203	0.0682594	0.0763547
722	AGGGAGGTGGCTAAGGAGGAGGTG	2	5	AT2G10920.1	157	AT2G10921.1	N/A	N/A	cis	HC	Site-specific	252	1	203	627	1	203	0.0682594	0.0763547
723	GGGAGGTGGCTAAGGAGGAGGTG	2	5	AT2G10920.1	158	AT2G10921.1	N/A	N/A	cis	HC	Site-specific	252	1	203	627	1	203	0.0682594	0.0763547
724	GGGAGGTGGCTAAGGAGGAGGTGA	3	5	AT2G10920.1	158	AT2G10921.1	N/A	N/A	cis	HC	Site-specific	252	1	203	627	1	203	0.0682594	0.0763547
725	GGAGGTGGCTAAGGAGGAGGTGA	2	5	AT2G10920.1	159	AT2G10921.1	N/A	N/A	cis	HC	Site-specific	252	1	203	627	1	203	0.0682594	0.0763547
726	GGAGGTGGCTAAGGAGGAGGTGAC	2	5	AT2G10920.1	159	AT2G10921.1	N/A	N/A	cis	HC	Site-specific	252	1	203	627	1	203	0.0682594	0.0763547
727	GAGGTGGCTAAGGAGGAGGTGA	1	5	AT2G10920.1	160	AT2G10921.1	N/A	N/A	cis	HC	Site-specific	252	1	203	627	1	203	0.0682594	0.0763547
728	AAACGGAGTGGGGGTTAGTAATCA	1	5	AT2G10920.1	200	AT2G10921.1	N/A	N/A	cis	HC	Site-specific	252	1	203	627	1	203	0.0682594	0.0763547
729	TTAGCCACCTCCCTCACGGCCACC	2	5	AT2G10921.1	34	AT2G10920.1	N/A	N/A	cis	HC	Site-specific	627	1	203	252	1	203	0.0682594	0.0763547
730	AAGCAACACTCTGAATGGGATTAT	2	5	AT2G11851.1	1003	AT2G11852.1	N/A	N/A	cis	HC	Distributed	1373	980	1192	213	1	213	0.00882724	0.00704225
731	AACACTCTGAATGGGATTATTGGT	1	5	AT2G11851.1	1007	AT2G11852.1	N/A	N/A	cis	HC	Distributed	1373	980	1192	213	1	213	0.00882724	0.00704225
732	AGATGGCCAGCCTCTCAACAAAGA	1	5	AT2G11852.1	105	AT2G11851.1	N/A	N/A	cis	HC	Distributed	213	1	213	1373	980	1192	0.00882724	0.00704225
733	AAAGGATCCCGGGGCGACATAGAA	1	5	AT2G12855.1	573	AT2G12860.1	N/A	N/A	cis	100nt	Distributed	636	521	636	2491	2376	2491	0.0137512	0.0258621
734	ATCCTTTACGAGATCGTCACAGAC	1	5	AT2G12860.1	2433	AT2G12855.1	N/A	N/A	cis	100nt	Site-specific	2491	2376	2491	636	521	636	0.0137512	0.0258621
735	TACGAGATCGTCACAGACAACGGC	1	5	AT2G12860.1	2439	AT2G12855.1	N/A	N/A	cis	100nt	Site-specific	2491	2376	2491	636	521	636	0.0137512	0.0258621
736	ACGAGATCGTCACAGACAACGGCT	2	5	AT2G12860.1	2440	AT2G12855.1	N/A	N/A	cis	100nt	Site-specific	2491	2376	2491	636	521	636	0.0137512	0.0258621
737	ACAGACAACGGCTCGCAATTCATT	1	5	AT2G12860.1	2451	AT2G12855.1	N/A	N/A	cis	100nt	Site-specific	2491	2376	2491	636	521	636	0.0137512	0.0258621
738	CAGACAACGGCTCGCAATTCAT	1	5	AT2G12860.1	2452	AT2G12855.1	N/A	N/A	cis	100nt	Site-specific	2491	2376	2491	636	521	636	0.0137512	0.0258621
739	AACGACGAAGCGGCAGATCCA	1	5	AT2G13430.1	281	AT2G13431.1	N/A	N/A	cis	100nt	Site-specific	543	278	535	600	1	258	0.0279965	0.0310078
740	AACGACGAAGCGGCAGATCCAA	1	5	AT2G13430.1	281	AT2G13431.1	N/A	N/A	cis	100nt	Site-specific	543	278	535	600	1	258	0.0279965	0.0310078
741	AACGACGAAGCGGCAGATCCAACA	3	5	AT2G13430.1	281	AT2G13431.1	N/A	N/A	cis	100nt	Site-specific	543	278	535	600	1	258	0.0279965	0.0310078
742	AAGCGGCAGATCCAACAAAGCAAG	1	5	AT2G13430.1	288	AT2G13431.1	N/A	N/A	cis	100nt	Site-specific	543	278	535	600	1	258	0.0279965	0.0310078
743	AAAAACAGTAAACATGAAGAAGCA	1	5	AT2G13430.1	337	AT2G13431.1	N/A	N/A	cis	100nt	Site-specific	543	278	535	600	1	258	0.0279965	0.0310078
744	AGTAAACATGAAGAAGCAAACGGC	1	5	AT2G13430.1	343	AT2G13431.1	N/A	N/A	cis	100nt	Site-specific	543	278	535	600	1	258	0.0279965	0.0310078
745	AAAAAAGCCGATAAGAAGCCGACC	1	5	AT2G13430.1	367	AT2G13431.1	N/A	N/A	cis	100nt	Site-specific	543	278	535	600	1	258	0.0279965	0.0310078
746	ATAAGAAGCCGACCATCGCCGCTT	1	5	AT2G13430.1	377	AT2G13431.1	N/A	N/A	cis	100nt	Site-specific	543	278	535	600	1	258	0.0279965	0.0310078
747	TTTGAAAGCCATCGATGACGGACG	1	5	AT2G13430.1	399	AT2G13431.1	N/A	N/A	cis	100nt	Site-specific	543	278	535	600	1	258	0.0279965	0.0310078
748	TGAAAGCCATCGATGACGGACGAG	1	5	AT2G13430.1	401	AT2G13431.1	N/A	N/A	cis	100nt	Site-specific	543	278	535	600	1	258	0.0279965	0.0310078
749	AAAGCCATCGATGACGGACGAGAG	1	5	AT2G13430.1	403	AT2G13431.1	N/A	N/A	cis	100nt	Site-specific	543	278	535	600	1	258	0.0279965	0.0310078
750	AAGCCATCGATGACGGACGAG	1	5	AT2G13430.1	404	AT2G13431.1	N/A	N/A	cis	100nt	Site-specific	543	278	535	600	1	258	0.0279965	0.0310078
751	AAGCCATCGATGACGGACGAGAGC	3	5	AT2G13430.1	404	AT2G13431.1	N/A	N/A	cis	100nt	Site-specific	543	278	535	600	1	258	0.0279965	0.0310078
752	TGACGGACGAGAGCTGGCTAA	1	5	AT2G13430.1	414	AT2G13431.1	N/A	N/A	cis	100nt	Site-specific	543	278	535	600	1	258	0.0279965	0.0310078
753	TAAAAGAGTGAGGAGCTGCC	1	5	AT2G13430.1	441	AT2G13431.1	N/A	N/A	cis	100nt	Site-specific	543	278	535	600	1	258	0.0279965	0.0310078
754	AGCTGCCAGACGATAAGCCCGCAT	1	5	AT2G13430.1	454	AT2G13431.1	N/A	N/A	cis	100nt	Site-specific	543	278	535	600	1	258	0.0279965	0.0310078
755	AATTCTCTTGTCGTCCGAAGGTTT	1	5	AT2G13431.1	13	AT2G13430.1	N/A	N/A	cis	100nt	Distributed	600	1	258	543	278	535	0.0279965	0.0310078
756	AAAGCGGCGATGGTCGGCTTCTTA	1	5	AT2G13431.1	135	AT2G13430.1	N/A	N/A	cis	100nt	Distributed	600	1	258	543	278	535	0.0279965	0.0310078
757	ATGGCTTGCTTTGTTGGATCTGCC	1	5	AT2G13431.1	221	AT2G13430.1	N/A	N/A	cis	100nt	Distributed	600	1	258	543	278	535	0.0279965	0.0310078
758	AAGAGAAGTGGTGGGATTAGGTCT	1	5	AT2G15680.1	363	AT2G15690.1	N/A	N/A	cis	HC	Distributed	647	1	647	2783	2137	2783	0.00116618	0.000772798
759	TTCCCTCCCAGATTTGGTCTC	1	5	AT2G16018.1	442	AT2G16019.1	N/A	N/A	cis	HC	Site-specific	988	424	534	111	1	111	0.0973612	0.198198
760	ATATCTCCTCCGCCATATCTGAA	1	5	AT2G16018.1	474	AT2G16019.1	N/A	N/A	cis	HC	Site-specific	988	424	534	111	1	111	0.0973612	0.198198
761	TCTCCTCCGCCATATCTGAATCTC	1	5	AT2G16018.1	477	AT2G16019.1	N/A	N/A	cis	HC	Site-specific	988	424	534	111	1	111	0.0973612	0.198198
762	TCCTCCGCCATATCTGAATCTC	1	5	AT2G16018.1	479	AT2G16019.1	N/A	N/A	cis	HC	Site-specific	988	424	534	111	1	111	0.0973612	0.198198
763	TCTGACTGCCTGCGTTCCTGAT	1	5	AT2G16018.1	136	AT2G16020.1	N/A	N/A	cis	HC	Site-specific	988	120	350	231	1	231	0.0926989	0.116883
764	TTGTTTTCCGGCGAGTCTTTCA	1	5	AT2G16018.1	214	AT2G16020.1	N/A	N/A	cis	HC	Site-specific	988	120	350	231	1	231	0.0926989	0.116883
765	TGTTTTCCGGCGAGTCTTTCAC	1	5	AT2G16018.1	215	AT2G16020.1	N/A	N/A	cis	HC	Site-specific	988	120	350	231	1	231	0.0926989	0.116883
766	TTACCGTCGTCTTCGGTCGCCT	1	5	AT2G16018.1	284	AT2G16020.1	N/A	N/A	cis	HC	Site-specific	988	120	350	231	1	231	0.0926989	0.116883
767	TACCGTCGTCTTCGGTCGCCT	1	5	AT2G16018.1	285	AT2G16020.1	N/A	N/A	cis	HC	Site-specific	988	120	350	231	1	231	0.0926989	0.116883
768	CGCCTTCCTCCTTCTGAGGCCACC	1	5	AT2G16018.1	301	AT2G16020.1	N/A	N/A	cis	HC	Site-specific	988	120	350	231	1	231	0.0926989	0.116883
769	AGAGCCTCCATCTCCGCCGACTCC	2	5	AT2G16018.1	340	AT2G16020.1	N/A	N/A	cis	HC	Site-specific	988	120	350	231	1	231	0.0926989	0.116883
770	ATCTCCGCCGACTCCACCGGA	1	5	AT2G16018.1	349	AT2G16020.1	N/A	N/A	cis	HC	Site-specific	988	120	350	231	1	231	0.0926989	0.116883
771	ATGAAAAAATCAGTGATCGAAGAG	1	5	AT2G16019.1	1	AT2G16018.1	N/A	N/A	cis	HC	Site-specific	111	1	111	988	424	534	0.0973612	0.198198
772	TGAAAAAATCAGTGATCGAAGAGG	2	5	AT2G16019.1	2	AT2G16018.1	N/A	N/A	cis	HC	Site-specific	111	1	111	988	424	534	0.0973612	0.198198
773	GAAAAAATCAGTGATCGAAGAGGT	1	5	AT2G16019.1	3	AT2G16018.1	N/A	N/A	cis	HC	Site-specific	111	1	111	988	424	534	0.0973612	0.198198
774	AATCAGTGATCGAAGAGGTCGGTG	1	5	AT2G16019.1	8	AT2G16018.1	N/A	N/A	cis	HC	Site-specific	111	1	111	988	424	534	0.0973612	0.198198
775	AGTGATCGAAGAGGTCGGTGA	1	5	AT2G16019.1	12	AT2G16018.1	N/A	N/A	cis	HC	Site-specific	111	1	111	988	424	534	0.0973612	0.198198
776	ATCGAAGAGGTCGGTGACGGAG	3	5	AT2G16019.1	16	AT2G16018.1	N/A	N/A	cis	HC	Site-specific	111	1	111	988	424	534	0.0973612	0.198198
777	ATCGAAGAGGTCGGTGACGGAGAT	7	5	AT2G16019.1	16	AT2G16018.1	N/A	N/A	cis	HC	Site-specific	111	1	111	988	424	534	0.0973612	0.198198
778	TCGAAGAGGTCGGTGACGGAGATT	1	5	AT2G16019.1	17	AT2G16018.1	N/A	N/A	cis	HC	Site-specific	111	1	111	988	424	534	0.0973612	0.198198
779	AAGAGGTCGGTGACGGAGATTCAG	2	5	AT2G16019.1	20	AT2G16018.1	N/A	N/A	cis	HC	Site-specific	111	1	111	988	424	534	0.0973612	0.198198
780	AGAGGTCGGTGACGGAGATTCAGA	10	5	AT2G16019.1	21	AT2G16018.1	N/A	N/A	cis	HC	Site-specific	111	1	111	988	424	534	0.0973612	0.198198
781	GGTGACGGAGATTCAGATATGGCG	1	5	AT2G16019.1	28	AT2G16018.1	N/A	N/A	cis	HC	Site-specific	111	1	111	988	424	534	0.0973612	0.198198
782	GTGACGGAGATTCAGATATGGCGG	1	5	AT2G16019.1	29	AT2G16018.1	N/A	N/A	cis	HC	Site-specific	111	1	111	988	424	534	0.0973612	0.198198
783	TGACGGAGATTCAGATATGGCG	3	5	AT2G16019.1	30	AT2G16018.1	N/A	N/A	cis	HC	Site-specific	111	1	111	988	424	534	0.0973612	0.198198
784	TGACGGAGATTCAGATATGGCGGA	3	5	AT2G16019.1	30	AT2G16018.1	N/A	N/A	cis	HC	Site-specific	111	1	111	988	424	534	0.0973612	0.198198
785	GACGGAGATTCAGATATGGCGGAG	1	5	AT2G16019.1	31	AT2G16018.1	N/A	N/A	cis	HC	Site-specific	111	1	111	988	424	534	0.0973612	0.198198
786	ACGGAGATTCAGATATGGCGGA	1	5	AT2G16019.1	32	AT2G16018.1	N/A	N/A	cis	HC	Site-specific	111	1	111	988	424	534	0.0973612	0.198198
787	ACGGAGATTCAGATATGGCGGAGG	3	5	AT2G16019.1	32	AT2G16018.1	N/A	N/A	cis	HC	Site-specific	111	1	111	988	424	534	0.0973612	0.198198
788	CGGAGATTCAGATATGGCGGAGGA	1	5	AT2G16019.1	33	AT2G16018.1	N/A	N/A	cis	HC	Site-specific	111	1	111	988	424	534	0.0973612	0.198198
789	GGAGATTCAGATATGGCGGAGGAG	1	5	AT2G16019.1	34	AT2G16018.1	N/A	N/A	cis	HC	Site-specific	111	1	111	988	424	534	0.0973612	0.198198
790	AGATTCAGATATGGCGGAGGAGAT	6	5	AT2G16019.1	36	AT2G16018.1	N/A	N/A	cis	HC	Site-specific	111	1	111	988	424	534	0.0973612	0.198198
791	ATTCAGATATGGCGGAGGAGATAT	1	5	AT2G16019.1	38	AT2G16018.1	N/A	N/A	cis	HC	Site-specific	111	1	111	988	424	534	0.0973612	0.198198
792	TTCAGATATGGCGGAGGAGATAT	1	5	AT2G16019.1	39	AT2G16018.1	N/A	N/A	cis	HC	Site-specific	111	1	111	988	424	534	0.0973612	0.198198
793	AGATATGGCGGAGGAGATATGGAG	10	5	AT2G16019.1	42	AT2G16018.1	N/A	N/A	cis	HC	Site-specific	111	1	111	988	424	534	0.0973612	0.198198
794	GATATGGCGGAGGAGATATGGA	1	5	AT2G16019.1	43	AT2G16018.1	N/A	N/A	cis	HC	Site-specific	111	1	111	988	424	534	0.0973612	0.198198
795	ATATGGCGGAGGAGATATGGA	1	5	AT2G16019.1	44	AT2G16018.1	N/A	N/A	cis	HC	Site-specific	111	1	111	988	424	534	0.0973612	0.198198
796	ATATGGCGGAGGAGATATGGAG	2	5	AT2G16019.1	44	AT2G16018.1	N/A	N/A	cis	HC	Site-specific	111	1	111	988	424	534	0.0973612	0.198198
797	ATATGGCGGAGGAGATATGGAGAA	2	5	AT2G16019.1	44	AT2G16018.1	N/A	N/A	cis	HC	Site-specific	111	1	111	988	424	534	0.0973612	0.198198
798	TATGGCGGAGGAGATATGGA	1	5	AT2G16019.1	45	AT2G16018.1	N/A	N/A	cis	HC	Site-specific	111	1	111	988	424	534	0.0973612	0.198198
799	TATGGCGGAGGAGATATGGAGAAT	2	5	AT2G16019.1	45	AT2G16018.1	N/A	N/A	cis	HC	Site-specific	111	1	111	988	424	534	0.0973612	0.198198
800	TGGCGGAGGAGATATGGAGAAT	2	5	AT2G16019.1	47	AT2G16018.1	N/A	N/A	cis	HC	Site-specific	111	1	111	988	424	534	0.0973612	0.198198
801	GGAGGAGATATGGAGAATGAGCGA	2	5	AT2G16019.1	51	AT2G16018.1	N/A	N/A	cis	HC	Site-specific	111	1	111	988	424	534	0.0973612	0.198198
802	AGGAGATATGGAGAATGAGCGA	1	5	AT2G16019.1	53	AT2G16018.1	N/A	N/A	cis	HC	Site-specific	111	1	111	988	424	534	0.0973612	0.198198
803	GGAGATATGGAGAATGAGCGAGAC	1	5	AT2G16019.1	54	AT2G16018.1	N/A	N/A	cis	HC	Site-specific	111	1	111	988	424	534	0.0973612	0.198198
804	GAGATATGGAGAATGAGCGAGACC	2	5	AT2G16019.1	55	AT2G16018.1	N/A	N/A	cis	HC	Site-specific	111	1	111	988	424	534	0.0973612	0.198198
805	ATATGGAGAATGAGCGAGACCAAA	3	5	AT2G16019.1	58	AT2G16018.1	N/A	N/A	cis	HC	Site-specific	111	1	111	988	424	534	0.0973612	0.198198
806	TATGGAGAATGAGCGAGACCAA	1	5	AT2G16019.1	59	AT2G16018.1	N/A	N/A	cis	HC	Site-specific	111	1	111	988	424	534	0.0973612	0.198198
807	TATGGAGAATGAGCGAGACCAAAT	2	5	AT2G16019.1	59	AT2G16018.1	N/A	N/A	cis	HC	Site-specific	111	1	111	988	424	534	0.0973612	0.198198
808	ATGGAGAATGAGCGAGACCAAA	1	5	AT2G16019.1	60	AT2G16018.1	N/A	N/A	cis	HC	Site-specific	111	1	111	988	424	534	0.0973612	0.198198
809	ATGGAGAATGAGCGAGACCAAAT	1	5	AT2G16019.1	60	AT2G16018.1	N/A	N/A	cis	HC	Site-specific	111	1	111	988	424	534	0.0973612	0.198198
810	ATGGAGAATGAGCGAGACCAAATC	3	5	AT2G16019.1	60	AT2G16018.1	N/A	N/A	cis	HC	Site-specific	111	1	111	988	424	534	0.0973612	0.198198
811	TGGAGAATGAGCGAGACCAAAT	3	5	AT2G16019.1	61	AT2G16018.1	N/A	N/A	cis	HC	Site-specific	111	1	111	988	424	534	0.0973612	0.198198
812	GAGCGAGACCAAATCTGGGAGGGA	1	5	AT2G16019.1	69	AT2G16018.1	N/A	N/A	cis	HC	Site-specific	111	1	111	988	424	534	0.0973612	0.198198
813	AGCGAGACCAAATCTGGGAGGGAA	1	5	AT2G16019.1	70	AT2G16018.1	N/A	N/A	cis	HC	Site-specific	111	1	111	988	424	534	0.0973612	0.198198
814	GAGACCAAATCTGGGAGGGAAGAG	2	5	AT2G16019.1	73	AT2G16018.1	N/A	N/A	cis	HC	Site-specific	111	1	111	988	424	534	0.0973612	0.198198
815	AAATCTGGGAGGGAAGAGGAGCTC	1	5	AT2G16019.1	79	AT2G16018.1	N/A	N/A	cis	HC	Site-specific	111	1	111	988	424	534	0.0973612	0.198198
816	AATCTGGGAGGGAAGAGGAGCT	1	5	AT2G16019.1	80	AT2G16018.1	N/A	N/A	cis	HC	Site-specific	111	1	111	988	424	534	0.0973612	0.198198
817	TCTGGGAGGGAAGAGGAGCTCAA	3	5	AT2G16019.1	82	AT2G16018.1	N/A	N/A	cis	HC	Site-specific	111	1	111	988	424	534	0.0973612	0.198198
818	TCTGGGAGGGAAGAGGAGCTCAAC	1	5	AT2G16019.1	82	AT2G16018.1	N/A	N/A	cis	HC	Site-specific	111	1	111	988	424	534	0.0973612	0.198198
819	CTGGGAGGGAAGAGGAGCTCAA	1	5	AT2G16019.1	83	AT2G16018.1	N/A	N/A	cis	HC	Site-specific	111	1	111	988	424	534	0.0973612	0.198198
820	TGGGAGGGAAGAGGAGCTCAAC	1	5	AT2G16019.1	84	AT2G16018.1	N/A	N/A	cis	HC	Site-specific	111	1	111	988	424	534	0.0973612	0.198198
821	AAGGTGGCCTCAGAAGGAGGAAGG	1	5	AT2G16020.1	25	AT2G16018.1	N/A	N/A	cis	HC	Site-specific	231	1	231	988	120	350	0.0926989	0.116883
822	TCAGAAGGAGGAAGGCGACCG	1	5	AT2G16020.1	34	AT2G16018.1	N/A	N/A	cis	HC	Site-specific	231	1	231	988	120	350	0.0926989	0.116883
823	TCAGAAGGAGGAAGGCGACCGA	2	5	AT2G16020.1	34	AT2G16018.1	N/A	N/A	cis	HC	Site-specific	231	1	231	988	120	350	0.0926989	0.116883
824	TCAGAAGGAGGAAGGCGACCGAAG	5	5	AT2G16020.1	34	AT2G16018.1	N/A	N/A	cis	HC	Site-specific	231	1	231	988	120	350	0.0926989	0.116883
825	AGAAGGAGGAAGGCGACCGAA	1	5	AT2G16020.1	36	AT2G16018.1	N/A	N/A	cis	HC	Site-specific	231	1	231	988	120	350	0.0926989	0.116883
826	AGAAGGAGGAAGGCGACCGAAGAC	8	5	AT2G16020.1	36	AT2G16018.1	N/A	N/A	cis	HC	Site-specific	231	1	231	988	120	350	0.0926989	0.116883
827	GAAGGAGGAAGGCGACCGAAGAC	1	5	AT2G16020.1	37	AT2G16018.1	N/A	N/A	cis	HC	Site-specific	231	1	231	988	120	350	0.0926989	0.116883
828	GAAGGAGGAAGGCGACCGAAGACG	2	5	AT2G16020.1	37	AT2G16018.1	N/A	N/A	cis	HC	Site-specific	231	1	231	988	120	350	0.0926989	0.116883
829	AAGGAGGAAGGCGACCGAAGAC	1	5	AT2G16020.1	38	AT2G16018.1	N/A	N/A	cis	HC	Site-specific	231	1	231	988	120	350	0.0926989	0.116883
830	AAGGAGGAAGGCGACCGAAGACGA	2	5	AT2G16020.1	38	AT2G16018.1	N/A	N/A	cis	HC	Site-specific	231	1	231	988	120	350	0.0926989	0.116883
831	AGGAGGAAGGCGACCGAAGACGA	2	5	AT2G16020.1	39	AT2G16018.1	N/A	N/A	cis	HC	Site-specific	231	1	231	988	120	350	0.0926989	0.116883
832	AGGAGGAAGGCGACCGAAGACGAC	16	5	AT2G16020.1	39	AT2G16018.1	N/A	N/A	cis	HC	Site-specific	231	1	231	988	120	350	0.0926989	0.116883
833	GGAGGAAGGCGACCGAAGACGA	1	5	AT2G16020.1	40	AT2G16018.1	N/A	N/A	cis	HC	Site-specific	231	1	231	988	120	350	0.0926989	0.116883
834	GAGGAAGGCGACCGAAGACGACGG	1	5	AT2G16020.1	41	AT2G16018.1	N/A	N/A	cis	HC	Site-specific	231	1	231	988	120	350	0.0926989	0.116883
835	AGGAAGGCGACCGAAGACGAC	2	5	AT2G16020.1	42	AT2G16018.1	N/A	N/A	cis	HC	Site-specific	231	1	231	988	120	350	0.0926989	0.116883
836	AGGAAGGCGACCGAAGACGACG	1	5	AT2G16020.1	42	AT2G16018.1	N/A	N/A	cis	HC	Site-specific	231	1	231	988	120	350	0.0926989	0.116883
837	AGGAAGGCGACCGAAGACGACGG	1	5	AT2G16020.1	42	AT2G16018.1	N/A	N/A	cis	HC	Site-specific	231	1	231	988	120	350	0.0926989	0.116883
838	AGGAAGGCGACCGAAGACGACGGT	1	5	AT2G16020.1	42	AT2G16018.1	N/A	N/A	cis	HC	Site-specific	231	1	231	988	120	350	0.0926989	0.116883
839	GGAAGGCGACCGAAGACGACGG	1	5	AT2G16020.1	43	AT2G16018.1	N/A	N/A	cis	HC	Site-specific	231	1	231	988	120	350	0.0926989	0.116883
840	AAGGCGACCGAAGACGACGGT	1	5	AT2G16020.1	45	AT2G16018.1	N/A	N/A	cis	HC	Site-specific	231	1	231	988	120	350	0.0926989	0.116883
841	CGAAGACGACGGTAAGCGACGA	1	5	AT2G16020.1	53	AT2G16018.1	N/A	N/A	cis	HC	Site-specific	231	1	231	988	120	350	0.0926989	0.116883
842	CGAAGACGACGGTAAGCGACGAGA	4	5	AT2G16020.1	53	AT2G16018.1	N/A	N/A	cis	HC	Site-specific	231	1	231	988	120	350	0.0926989	0.116883
843	GAAGACGACGGTAAGCGACGAG	2	5	AT2G16020.1	54	AT2G16018.1	N/A	N/A	cis	HC	Site-specific	231	1	231	988	120	350	0.0926989	0.116883
844	GAAGACGACGGTAAGCGACGAGAG	1	5	AT2G16020.1	54	AT2G16018.1	N/A	N/A	cis	HC	Site-specific	231	1	231	988	120	350	0.0926989	0.116883
845	AAGACGACGGTAAGCGACGAGAGT	1	5	AT2G16020.1	55	AT2G16018.1	N/A	N/A	cis	HC	Site-specific	231	1	231	988	120	350	0.0926989	0.116883
846	AGACGACGGTAAGCGACGAG	1	5	AT2G16020.1	56	AT2G16018.1	N/A	N/A	cis	HC	Site-specific	231	1	231	988	120	350	0.0926989	0.116883
847	GACGACGGTAAGCGACGAGAGTGG	1	5	AT2G16020.1	57	AT2G16018.1	N/A	N/A	cis	HC	Site-specific	231	1	231	988	120	350	0.0926989	0.116883
848	ACGACGGTAAGCGACGAGAGTGGC	1	5	AT2G16020.1	58	AT2G16018.1	N/A	N/A	cis	HC	Site-specific	231	1	231	988	120	350	0.0926989	0.116883
849	ATTCGAGAGAAAAAGGAAAGTCAT	1	5	AT2G16020.1	86	AT2G16018.1	N/A	N/A	cis	HC	Site-specific	231	1	231	988	120	350	0.0926989	0.116883
850	TCATTTCAAGTGAAAGACTCGC	1	5	AT2G16020.1	106	AT2G16018.1	N/A	N/A	cis	HC	Site-specific	231	1	231	988	120	350	0.0926989	0.116883
851	ATTTCAAGTGAAAGACTCGCCGGA	6	5	AT2G16020.1	108	AT2G16018.1	N/A	N/A	cis	HC	Site-specific	231	1	231	988	120	350	0.0926989	0.116883
852	TTTCAAGTGAAAGACTCGCCGGA	1	5	AT2G16020.1	109	AT2G16018.1	N/A	N/A	cis	HC	Site-specific	231	1	231	988	120	350	0.0926989	0.116883
853	TTCAAGTGAAAGACTCGCCGGA	1	5	AT2G16020.1	110	AT2G16018.1	N/A	N/A	cis	HC	Site-specific	231	1	231	988	120	350	0.0926989	0.116883
854	TTCAAGTGAAAGACTCGCCGGAAA	3	5	AT2G16020.1	110	AT2G16018.1	N/A	N/A	cis	HC	Site-specific	231	1	231	988	120	350	0.0926989	0.116883
855	AAGTGAAAGACTCGCCGGAAAAC	2	5	AT2G16020.1	113	AT2G16018.1	N/A	N/A	cis	HC	Site-specific	231	1	231	988	120	350	0.0926989	0.116883
856	AAGTGAAAGACTCGCCGGAAAACA	42	5	AT2G16020.1	113	AT2G16018.1	N/A	N/A	cis	HC	Site-specific	231	1	231	988	120	350	0.0926989	0.116883
857	AGTGAAAGACTCGCCGGAAAACAA	3	5	AT2G16020.1	114	AT2G16018.1	N/A	N/A	cis	HC	Site-specific	231	1	231	988	120	350	0.0926989	0.116883
858	GTGAAAGACTCGCCGGAAAACAAT	6	5	AT2G16020.1	115	AT2G16018.1	N/A	N/A	cis	HC	Site-specific	231	1	231	988	120	350	0.0926989	0.116883
859	TGAAAGACTCGCCGGAAAACAA	5	5	AT2G16020.1	116	AT2G16018.1	N/A	N/A	cis	HC	Site-specific	231	1	231	988	120	350	0.0926989	0.116883
860	GAAAGACTCGCCGGAAAACAA	1	5	AT2G16020.1	117	AT2G16018.1	N/A	N/A	cis	HC	Site-specific	231	1	231	988	120	350	0.0926989	0.116883
861	GAAAGACTCGCCGGAAAACAATTA	1	5	AT2G16020.1	117	AT2G16018.1	N/A	N/A	cis	HC	Site-specific	231	1	231	988	120	350	0.0926989	0.116883
862	AAAGACTCGCCGGAAAACAATTAC	1	5	AT2G16020.1	118	AT2G16018.1	N/A	N/A	cis	HC	Site-specific	231	1	231	988	120	350	0.0926989	0.116883
863	AAGACTCGCCGGAAAACAATTA	1	5	AT2G16020.1	119	AT2G16018.1	N/A	N/A	cis	HC	Site-specific	231	1	231	988	120	350	0.0926989	0.116883
864	AAGACTCGCCGGAAAACAATTACG	2	5	AT2G16020.1	119	AT2G16018.1	N/A	N/A	cis	HC	Site-specific	231	1	231	988	120	350	0.0926989	0.116883
865	AAAACAATTACGCCACCGGAAAAG	1	5	AT2G16020.1	131	AT2G16018.1	N/A	N/A	cis	HC	Site-specific	231	1	231	988	120	350	0.0926989	0.116883
866	AAAGTAGATTCATTGGAGAGA	1	5	AT2G16020.1	151	AT2G16018.1	N/A	N/A	cis	HC	Site-specific	231	1	231	988	120	350	0.0926989	0.116883
867	AAAGTAGATTCATTGGAGAGAT	1	5	AT2G16020.1	151	AT2G16018.1	N/A	N/A	cis	HC	Site-specific	231	1	231	988	120	350	0.0926989	0.116883
868	AAGTAGATTCATTGGAGAGATC	1	5	AT2G16020.1	152	AT2G16018.1	N/A	N/A	cis	HC	Site-specific	231	1	231	988	120	350	0.0926989	0.116883
869	ACTTTAGTAGTAGCTACAATCAGG	1	5	AT2G16020.1	176	AT2G16018.1	N/A	N/A	cis	HC	Site-specific	231	1	231	988	120	350	0.0926989	0.116883
870	GTAGTAGCTACAATCAGGAACGCA	15	5	AT2G16020.1	182	AT2G16018.1	N/A	N/A	cis	HC	Site-specific	231	1	231	988	120	350	0.0926989	0.116883
871	AGTAGCTACAATCAGGAACGCA	1	5	AT2G16020.1	184	AT2G16018.1	N/A	N/A	cis	HC	Site-specific	231	1	231	988	120	350	0.0926989	0.116883
872	AGTAGCTACAATCAGGAACGCAGG	13	5	AT2G16020.1	184	AT2G16018.1	N/A	N/A	cis	HC	Site-specific	231	1	231	988	120	350	0.0926989	0.116883
873	TAGCTACAATCAGGAACGCAGGCA	5	5	AT2G16020.1	186	AT2G16018.1	N/A	N/A	cis	HC	Site-specific	231	1	231	988	120	350	0.0926989	0.116883
874	GCTACAATCAGGAACGCAGGCA	1	5	AT2G16020.1	188	AT2G16018.1	N/A	N/A	cis	HC	Site-specific	231	1	231	988	120	350	0.0926989	0.116883
875	CTACAATCAGGAACGCAGGCA	1	5	AT2G16020.1	189	AT2G16018.1	N/A	N/A	cis	HC	Site-specific	231	1	231	988	120	350	0.0926989	0.116883
876	CTACAATCAGGAACGCAGGCAG	2	5	AT2G16020.1	189	AT2G16018.1	N/A	N/A	cis	HC	Site-specific	231	1	231	988	120	350	0.0926989	0.116883
877	TACAATCAGGAACGCAGGCAGT	2	5	AT2G16020.1	190	AT2G16018.1	N/A	N/A	cis	HC	Site-specific	231	1	231	988	120	350	0.0926989	0.116883
878	TACAATCAGGAACGCAGGCAGTCA	3	5	AT2G16020.1	190	AT2G16018.1	N/A	N/A	cis	HC	Site-specific	231	1	231	988	120	350	0.0926989	0.116883
879	ACAATCAGGAACGCAGGCAGT	1	5	AT2G16020.1	191	AT2G16018.1	N/A	N/A	cis	HC	Site-specific	231	1	231	988	120	350	0.0926989	0.116883
880	ACAATCAGGAACGCAGGCAGTCAG	4	5	AT2G16020.1	191	AT2G16018.1	N/A	N/A	cis	HC	Site-specific	231	1	231	988	120	350	0.0926989	0.116883
881	AATCAGGAACGCAGGCAGTCAGAG	6	5	AT2G16020.1	193	AT2G16018.1	N/A	N/A	cis	HC	Site-specific	231	1	231	988	120	350	0.0926989	0.116883
882	ATCAGGAACGCAGGCAGTCAGA	1	5	AT2G16020.1	194	AT2G16018.1	N/A	N/A	cis	HC	Site-specific	231	1	231	988	120	350	0.0926989	0.116883
883	ATCAGGAACGCAGGCAGTCAGAGG	4	5	AT2G16020.1	194	AT2G16018.1	N/A	N/A	cis	HC	Site-specific	231	1	231	988	120	350	0.0926989	0.116883
884	TCAGGAACGCAGGCAGTCAGAGGA	3	5	AT2G16020.1	195	AT2G16018.1	N/A	N/A	cis	HC	Site-specific	231	1	231	988	120	350	0.0926989	0.116883
885	AGGAACGCAGGCAGTCAGAGGAGC	3	5	AT2G16020.1	197	AT2G16018.1	N/A	N/A	cis	HC	Site-specific	231	1	231	988	120	350	0.0926989	0.116883
886	AACGCAGGCAGTCAGAGGAGCAAC	3	5	AT2G16020.1	200	AT2G16018.1	N/A	N/A	cis	HC	Site-specific	231	1	231	988	120	350	0.0926989	0.116883
887	GCAGTCAGAGGAGCAACGCCGGT	1	5	AT2G16020.1	207	AT2G16018.1	N/A	N/A	cis	HC	Site-specific	231	1	231	988	120	350	0.0926989	0.116883
888	TGGTGGTGGTGGTGGTGGTAAT	1	5	AT2G16250.1	2586	AT2G16245.1	N/A	N/A	cis	100nt	Distributed	2748	2454	2748	826	6	300	0.00111919	0.00677966
889	GGTGGTGGTGGTGGTGGTAATGGT	1	5	AT2G16250.1	2587	AT2G16245.1	N/A	N/A	cis	100nt	Distributed	2748	2454	2748	826	6	300	0.00111919	0.00677966
890	TGGTGGTGGTGGTGGTAATGGT	1	5	AT2G16250.1	2589	AT2G16245.1	N/A	N/A	cis	100nt	Distributed	2748	2454	2748	826	6	300	0.00111919	0.00677966
891	TGGTGGTGGTGGTAATGGT	1	5	AT2G16250.1	2592	AT2G16245.1	N/A	N/A	cis	100nt	Distributed	2748	2454	2748	826	6	300	0.00111919	0.00677966
892	CCGGTGAAGAAGCTGCCGCCG	1	5	AT2G18280.1	325	AT2G18270.1	N/A	N/A	cis	HC	Distributed	1900	160	408	249	1	249	0.00325733	0.00200803
893	TGGGTGTGTATGCAAAATCAAA	1	5	AT2G18915.2	220	AT2G18917.1	N/A	N/A	cis	100nt	Distributed	2284	1	370	831	1	370	0.000321027	0.00135135
894	TACGCGCCGTATAGTTTATGT	1	5	AT2G19570.1	754	AT2G19572.1	N/A	N/A	cis	HC	Distributed	1271	1	1025	1116	1	1025	0.00418936	0.00487805
895	CGCTGGTGGATTGTGACGGGAA	1	5	AT2G19570.1	788	AT2G19572.1	N/A	N/A	cis	HC	Distributed	1271	1	1025	1116	1	1025	0.00418936	0.00487805
896	TATGGAATCGGCGGCGTATAA	1	5	AT2G19570.1	828	AT2G19572.1	N/A	N/A	cis	HC	Distributed	1271	1	1025	1116	1	1025	0.00418936	0.00487805
897	ATTATGTGGCTAATGGTGGTG	1	5	AT2G19570.1	884	AT2G19572.1	N/A	N/A	cis	HC	Distributed	1271	1	1025	1116	1	1025	0.00418936	0.00487805
898	TCTGGTGGAGAAAGAAGATGC	1	5	AT2G19570.1	936	AT2G19572.1	N/A	N/A	cis	HC	Distributed	1271	1	1025	1116	1	1025	0.00418936	0.00487805
899	GAGGCAAGAGCACACGGCGAGGTT	1	5	AT2G19570.1	963	AT2G19572.1	N/A	N/A	cis	HC	Distributed	1271	1	1025	1116	1	1025	0.00418936	0.00487805
900	ATGGACATAAACTATACGGCG	1	5	AT2G19572.1	248	AT2G19570.1	N/A	N/A	cis	HC	Distributed	1116	1	1025	1271	1	1025	0.00418936	0.00487805
901	TGGACATAAACTATACGGCGC	1	5	AT2G19572.1	249	AT2G19570.1	N/A	N/A	cis	HC	Distributed	1116	1	1025	1271	1	1025	0.00418936	0.00487805
902	TTGGAGGAATTGACGGCAATGG	1	5	AT2G19572.1	549	AT2G19570.1	N/A	N/A	cis	HC	Distributed	1116	1	1025	1271	1	1025	0.00418936	0.00487805
903	TGATGATCCGAGTCCGACGACT	1	5	AT2G19572.1	717	AT2G19570.1	N/A	N/A	cis	HC	Distributed	1116	1	1025	1271	1	1025	0.00418936	0.00487805
904	CTAGTAAGTTGAGTATCGCCG	1	5	AT2G19582.1	415	AT2G19580.1	N/A	N/A	cis	100nt	Distributed	657	270	589	1204	1	320	0.00107469	0.0015625
905	AACAGTGAGAGGGCGATGCATT	1	5	AT2G21185.1	151	AT2G21187.1	N/A	N/A	cis	HC	Distributed	612	1	516	516	1	516	0.0035461	0.00387597
906	AAGATGTGCTGAGTTGGCTCC	1	5	AT2G21185.1	305	AT2G21187.1	N/A	N/A	cis	HC	Distributed	612	1	516	516	1	516	0.0035461	0.00387597
907	GTTAGTGTTGTTGGGTTTGCGTT	1	5	AT2G21185.1	461	AT2G21187.1	N/A	N/A	cis	HC	Distributed	612	1	516	516	1	516	0.0035461	0.00387597
908	GGAGGAAAGGGCTAAGAGGACGAG	1	5	AT2G21187.1	247	AT2G21185.1	N/A	N/A	cis	HC	Distributed	516	1	516	612	1	516	0.0035461	0.00387597
909	AGAATCGGTTAAATTGTAACAGTT	1	5	AT2G23470.1	1684	AT2G23460.1	N/A	N/A	cis	100nt	Distributed	1797	1657	1797	3065	2925	3065	0.00143974	0.0035461
910	TCGCTTTCTTTACTCAGCGGC	1	5	AT2G23670.1	69	AT2G23672.1	N/A	N/A	cis	HC	Distributed	709	1	619	760	1	619	0.010211	0.0121163
911	AGCGGCGCATTCTAACAAACC	1	5	AT2G23670.1	143	AT2G23672.1	N/A	N/A	cis	HC	Distributed	709	1	619	760	1	619	0.010211	0.0121163
912	TGTTATTTTCGTTGACGGCAG	1	5	AT2G23670.1	208	AT2G23672.1	N/A	N/A	cis	HC	Distributed	709	1	619	760	1	619	0.010211	0.0121163
913	AAGAAAGAAACTGAAGAAAGC	1	5	AT2G23670.1	290	AT2G23672.1	N/A	N/A	cis	HC	Distributed	709	1	619	760	1	619	0.010211	0.0121163
914	TGGAGATCGTGAAAGAAGGCT	2	5	AT2G23670.1	325	AT2G23672.1	N/A	N/A	cis	HC	Distributed	709	1	619	760	1	619	0.010211	0.0121163
915	TGGAGATCGTGAAAGAAGGCTT	1	5	AT2G23670.1	325	AT2G23672.1	N/A	N/A	cis	HC	Distributed	709	1	619	760	1	619	0.010211	0.0121163
916	TTTGAGACGGCGGAGAAAGGC	2	5	AT2G23670.1	345	AT2G23672.1	N/A	N/A	cis	HC	Distributed	709	1	619	760	1	619	0.010211	0.0121163
917	AGACGGCGGAGAAAGGCGTTGA	1	5	AT2G23670.1	349	AT2G23672.1	N/A	N/A	cis	HC	Distributed	709	1	619	760	1	619	0.010211	0.0121163
918	AGGCGTTGATGCGGCGGAGAA	1	5	AT2G23670.1	362	AT2G23672.1	N/A	N/A	cis	HC	Distributed	709	1	619	760	1	619	0.010211	0.0121163
919	TTGATGCGGCGGAGAAAGGAT	1	5	AT2G23670.1	367	AT2G23672.1	N/A	N/A	cis	HC	Distributed	709	1	619	760	1	619	0.010211	0.0121163
920	GCGGAGAAAGGATTAGAAGCGGCG	1	5	AT2G23670.1	375	AT2G23672.1	N/A	N/A	cis	HC	Distributed	709	1	619	760	1	619	0.010211	0.0121163
921	AGAGAGGTGTAGAGACGGCAG	1	5	AT2G23670.1	400	AT2G23672.1	N/A	N/A	cis	HC	Distributed	709	1	619	760	1	619	0.010211	0.0121163
922	AGGTGTAGAGACGGCAGAGAA	3	5	AT2G23670.1	404	AT2G23672.1	N/A	N/A	cis	HC	Distributed	709	1	619	760	1	619	0.010211	0.0121163
923	ATGGATTGACACAAGCTGGAG	1	5	AT2G23670.1	451	AT2G23672.1	N/A	N/A	cis	HC	Distributed	709	1	619	760	1	619	0.010211	0.0121163
924	TGGATTGACACAAGCTGGAGC	1	5	AT2G23670.1	452	AT2G23672.1	N/A	N/A	cis	HC	Distributed	709	1	619	760	1	619	0.010211	0.0121163
925	ACACAAGCTGGAGCCGTCGTG	1	5	AT2G23670.1	459	AT2G23672.1	N/A	N/A	cis	HC	Distributed	709	1	619	760	1	619	0.010211	0.0121163
926	AGATAATGACACGTGGACGGT	1	5	AT2G24540.1	678	AT2G24545.1	N/A	N/A	cis	HC	Distributed	1253	210	922	899	1	713	0.00464684	0.00420757
927	TGACACGTGGACGGTTGTGAA	1	5	AT2G24540.1	684	AT2G24545.1	N/A	N/A	cis	HC	Distributed	1253	210	922	899	1	713	0.00464684	0.00420757
928	TGTGTAACAGAAGGATGGGCG	1	5	AT2G24540.1	760	AT2G24545.1	N/A	N/A	cis	HC	Distributed	1253	210	922	899	1	713	0.00464684	0.00420757
929	ACAGGCTGTTTGTGATCTCGG	1	5	AT2G24540.1	896	AT2G24545.1	N/A	N/A	cis	HC	Distributed	1253	210	922	899	1	713	0.00464684	0.00420757
930	TGGCATCGACGCGCATGAGAG	1	5	AT2G24545.1	458	AT2G24540.1	N/A	N/A	cis	HC	Distributed	899	1	713	1253	210	922	0.00464684	0.00420757
931	TCTAGGGTTTGTGATGGTTTT	1	5	AT2G24545.1	650	AT2G24540.1	N/A	N/A	cis	HC	Distributed	899	1	713	1253	210	922	0.00464684	0.00420757
932	AGAAGATCTACCATGGCGCTC	1	5	AT2G24755.1	277	AT2G24760.1	N/A	N/A	cis	100nt	Distributed	1709	1	732	2495	1678	2409	0.000713606	0.00136612
933	TGATTTGGGAAGAGCAGAATG	2	5	AT2G24755.1	654	AT2G24760.1	N/A	N/A	cis	100nt	Distributed	1709	1	732	2495	1678	2409	0.000713606	0.00136612
934	AGTCTCCACCCATCGAAGGAA	1	5	AT2G25011.1	47	AT2G25015.1	N/A	N/A	cis	HC	Distributed	337	1	202	1716	1	202	0.0146128	0.0173267
935	TCCACCCATCGAAGGAAACAC	1	5	AT2G25011.1	51	AT2G25015.1	N/A	N/A	cis	HC	Distributed	337	1	202	1716	1	202	0.0146128	0.0173267
936	AAGGAAACACTAGAAGAGATATAA	1	5	AT2G25011.1	62	AT2G25015.1	N/A	N/A	cis	HC	Distributed	337	1	202	1716	1	202	0.0146128	0.0173267
937	TTTGACACGGAAGCATAGCTC	1	5	AT2G25011.1	106	AT2G25015.1	N/A	N/A	cis	HC	Distributed	337	1	202	1716	1	202	0.0146128	0.0173267
938	AAGCATAGCTCCATATCCTTC	1	5	AT2G25011.1	116	AT2G25015.1	N/A	N/A	cis	HC	Distributed	337	1	202	1716	1	202	0.0146128	0.0173267
939	AGCATAGCTCCATATCCTTCA	1	5	AT2G25011.1	117	AT2G25015.1	N/A	N/A	cis	HC	Distributed	337	1	202	1716	1	202	0.0146128	0.0173267
940	AGCATAGCTCCATATCCTTCAAT	1	5	AT2G25011.1	117	AT2G25015.1	N/A	N/A	cis	HC	Distributed	337	1	202	1716	1	202	0.0146128	0.0173267
941	TGGAGACTTGCAAACACGAAA	2	5	AT2G25015.1	149	AT2G25011.1	N/A	N/A	cis	HC	Site-specific	1716	1	202	337	1	202	0.0146128	0.0173267
942	AAGTTTAAGGAAAAGGAGGGTAGG	1	5	AT2G26880.1	135	AT2G26882.1	N/A	N/A	cis	HC	Distributed	1194	79	655	684	108	684	0.000532481	0.000866551
943	CGTGGAAGTGGAGGCGGTGGAA	1	5	AT2G27389.1	336	AT2G27390.1	N/A	N/A	cis	HC	Distributed	788	191	595	405	1	405	0.00335289	0.0037037
944	TGGTGACGGTGGTGGAGATGGT	1	5	AT2G27389.1	449	AT2G27390.1	N/A	N/A	cis	HC	Distributed	788	191	595	405	1	405	0.00335289	0.0037037
945	TTCCAGGCGGCAGATTTCCAA	1	5	AT2G27389.1	529	AT2G27390.1	N/A	N/A	cis	HC	Distributed	788	191	595	405	1	405	0.00335289	0.0037037
946	AGGTTGGTGGAAACTTAATACGGA	2	5	AT2G27870.1	453	AT4G03300.1	N/A	N/A	cis	100nt	Site-specific	945	437	597	3858	228	388	0.0601707	0.0559006
947	TGGTGGAAACTTAATACGGATGGG	1	5	AT2G27870.1	457	AT4G03300.1	N/A	N/A	cis	100nt	Site-specific	945	437	597	3858	228	388	0.0601707	0.0559006
948	TGGAAACTTAATACGGATGGGGCT	2	5	AT2G27870.1	460	AT4G03300.1	N/A	N/A	cis	100nt	Site-specific	945	437	597	3858	228	388	0.0601707	0.0559006
949	GAAACTTAATACGGATGGGGC	1	5	AT2G27870.1	462	AT4G03300.1	N/A	N/A	cis	100nt	Site-specific	945	437	597	3858	228	388	0.0601707	0.0559006
950	AAACTTAATACGGATGGGGCT	1	5	AT2G27870.1	463	AT4G03300.1	N/A	N/A	cis	100nt	Site-specific	945	437	597	3858	228	388	0.0601707	0.0559006
951	ATACGGATGGGGCTTCCAGAGGTA	2	5	AT2G27870.1	470	AT4G03300.1	N/A	N/A	cis	100nt	Site-specific	945	437	597	3858	228	388	0.0601707	0.0559006
952	TCCGGGTTTAGCGTCTGCTGGTGG	1	5	AT2G27870.1	495	AT4G03300.1	N/A	N/A	cis	100nt	Site-specific	945	437	597	3858	228	388	0.0601707	0.0559006
953	TTAGCGTCTGCTGGTGGTGTG	1	5	AT2G27870.1	502	AT4G03300.1	N/A	N/A	cis	100nt	Site-specific	945	437	597	3858	228	388	0.0601707	0.0559006
954	ACGAGATGAGGAAGGAGCTTG	1	5	AT2G27870.1	525	AT4G03300.1	N/A	N/A	cis	100nt	Site-specific	945	437	597	3858	228	388	0.0601707	0.0559006
955	AAGGAGCTTGGAGAGGAGGTTTTG	3	5	AT2G27870.1	536	AT4G03300.1	N/A	N/A	cis	100nt	Site-specific	945	437	597	3858	228	388	0.0601707	0.0559006
956	AGCTTGGAGAGGAGGTTTTGCTCT	1	5	AT2G27870.1	540	AT4G03300.1	N/A	N/A	cis	100nt	Site-specific	945	437	597	3858	228	388	0.0601707	0.0559006
957	TTTTGCTCTGAACATTGGAGTTT	1	5	AT2G27870.1	555	AT4G03300.1	N/A	N/A	cis	100nt	Site-specific	945	437	597	3858	228	388	0.0601707	0.0559006
958	TTTGTTCAGCACCTTTGGCAGA	1	5	AT2G27870.1	575	AT4G03300.1	N/A	N/A	cis	100nt	Site-specific	945	437	597	3858	228	388	0.0601707	0.0559006
959	TCAGCACCTTTGGCAGAGCTATGG	1	5	AT2G27870.1	580	AT4G03300.1	N/A	N/A	cis	100nt	Site-specific	945	437	597	3858	228	388	0.0601707	0.0559006
960	AATGGCTGGTCAAAAGATACT	1	5	AT2G28670.1	67	AT2G28671.1	N/A	N/A	cis	HC	Distributed	1532	1	1532	1834	57	1588	0.00326797	0.00326371
961	CCGGAATTGGTTTTGGTGCAG	1	5	AT2G28670.1	201	AT2G28671.1	N/A	N/A	cis	HC	Distributed	1532	1	1532	1834	57	1588	0.00326797	0.00326371
962	TAGCGGGTGGTGGTTCAGGTT	1	5	AT2G28670.1	390	AT2G28671.1	N/A	N/A	cis	HC	Distributed	1532	1	1532	1834	57	1588	0.00326797	0.00326371
963	TCCTCGTTGGACTCGGCGGAA	1	5	AT2G28670.1	912	AT2G28671.1	N/A	N/A	cis	HC	Distributed	1532	1	1532	1834	57	1588	0.00326797	0.00326371
964	AGTGCAATTGACGGAACTAGCCAG	1	5	AT2G28670.1	1136	AT2G28671.1	N/A	N/A	cis	HC	Distributed	1532	1	1532	1834	57	1588	0.00326797	0.00326371
965	TGGGGTTCTCAGAACAGCGGT	3	5	AT2G28670.1	1219	AT2G28671.1	N/A	N/A	cis	HC	Distributed	1532	1	1532	1834	57	1588	0.00326797	0.00326371
966	TGGGGTTCTCAGAACAGCGGTA	1	5	AT2G28670.1	1219	AT2G28671.1	N/A	N/A	cis	HC	Distributed	1532	1	1532	1834	57	1588	0.00326797	0.00326371
967	GGGACGCAGCAGAATCAGCCG	1	5	AT2G28670.1	1331	AT2G28671.1	N/A	N/A	cis	HC	Distributed	1532	1	1532	1834	57	1588	0.00326797	0.00326371
968	AGAAAGATAAACGGTACACTC	1	5	AT2G28671.1	184	AT2G28670.1	N/A	N/A	cis	HC	Distributed	1834	57	1588	1532	1	1532	0.00326797	0.00326371
969	TGTACCTGCACCGAGACCGCTT	1	5	AT2G28671.1	1267	AT2G28670.1	N/A	N/A	cis	HC	Distributed	1834	57	1588	1532	1	1532	0.00326797	0.00326371
970	TAGAACCTGAACCAGATGACC	1	5	AT2G28671.1	1293	AT2G28670.1	N/A	N/A	cis	HC	Distributed	1834	57	1588	1532	1	1532	0.00326797	0.00326371
971	TATGAGCTCGGAAAGCTTC	2	5	AT2G30360.1	323	AT2G30362.1	N/A	N/A	cis	HC	Distributed	1856	164	1484	1512	1	1321	0.00207838	0.00264951
972	ATGGAGTTTGTTAAAGGAGGA	1	5	AT2G30360.1	557	AT2G30362.1	N/A	N/A	cis	HC	Distributed	1856	164	1484	1512	1	1321	0.00207838	0.00264951
973	AAAAGGATATGAAGGTGCTAAAGT	1	5	AT2G30360.1	850	AT2G30362.1	N/A	N/A	cis	HC	Distributed	1856	164	1484	1512	1	1321	0.00207838	0.00264951
974	TTGGTTTGTTAGAGGAGGTTT	1	5	AT2G30360.1	1087	AT2G30362.1	N/A	N/A	cis	HC	Distributed	1856	164	1484	1512	1	1321	0.00207838	0.00264951
975	GTTGGCGGAGGAAGTGGAGGGGTT	1	5	AT2G30360.1	1300	AT2G30362.1	N/A	N/A	cis	HC	Distributed	1856	164	1484	1512	1	1321	0.00207838	0.00264951
976	ATGGGTTTGAGATGGAGGGGCAA	1	5	AT2G30360.1	1371	AT2G30362.1	N/A	N/A	cis	HC	Distributed	1856	164	1484	1512	1	1321	0.00207838	0.00264951
977	TGGTTTGAGATCGCGGTGGTAA	1	5	AT2G30362.1	779	AT2G30360.1	N/A	N/A	cis	HC	Distributed	1512	1	1321	1856	164	1484	0.00207838	0.00264951
978	CCAAACAATGTGCAAGGCCGGTC	1	5	AT2G30600.5	2757	AT2G30615.1	N/A	N/A	cis	100nt	Distributed	3134	2705	3134	1502	903	1332	0.00366695	0.00116279
979	TCAGGAACGTAGTCAGAAGTC	2	5	AT2G31141.1	60	AT2G31150.1	N/A	N/A	cis	100nt	Site-specific	528	1	160	2049	1	160	0.00892511	0.003125
980	TTGTGACAAGGGATTGATAGTG	1	5	AT2G31750.1	1045	AT2G31751.1	N/A	N/A	cis	100nt	Distributed	1603	921	1603	1850	1168	1850	0.00115841	0.00219619
[truncated: 1,281 more rows]

## Sheet: Seedling control rep 3
Supplementay Table 3C: The nat-siRNAs predicted by NATpare when analysing the replicate 3 of the control A. thaliana seedling library.
[truncated: 2,087 more rows]

[truncated: 3 more sheets: Seedling treatment rep 1  , Seedling treatment rep 2, Seedling treatment rep 3]
