# Supplementary material for: NATpare: a pipeline for high-throughput prediction and functional analysis of nat-siRNAs
Source: Nucleic Acids Res. 2020 May 28;48(12):6481–90. doi: 10.1093/nar/gkaa448 (PMC7337908; doi:10.1093/nar/gkaa448)
Supplement: gkaa448_Supplemental_Files [file gkaa448_supplemental_files.zip › SupplementaryTable4.xlsx]

## Sheet: Flower
Supplementry Table 4A: The nat-siRNAs reported by NATpare in the A. thaliana flower library
Sequence	Gene A (originating transcript)	Alignment site	Gene B (corresponding NAT)	Type	Coverage type	Alignment distribution	Gene A length	Gene A overlap start	Gene A overlap end	Gene B length	Gene B overlap start	Gene B overlap end
AAAAACCTTCGGACGACAAGAGAA	AT2G13430.1	498	AT2G13431.1	cis	100nt	Site-specific	543	278	535	600	1	258
AAAAACCTTCGGACGACAAGAGAA	AT2G13430.1	498	AT5G66052.1	trans	100nt	Site-specific	543	273	543	799	41	311
AAAAACTGCTGAATCGTCGAGGAG	AT3G41761.1	134	AT3G41762.1	cis	HC	Site-specific	162	1	162	560	223	384
AAAAAGACAGCAGATTGATTGGTT	AT1G42380.1	1015	AT1G35970.1	trans	100nt	Site-specific	2287	850	1839	5895	4013	4998
AAAAAGACAGCAGATTGATTGGTT	AT1G42380.1	1015	AT5G29890.2	trans	HC	Site-specific	2287	858	2064	2259	702	1924
AAAAAGACAGCAGATTGATTGGTT	AT1G42380.1	1015	AT5G30060.1	trans	100nt	Site-specific	2287	858	1799	3756	1910	2852
AAAAAGACAGCAGATTGATTGGTT	AT1G42380.1	1015	AT5G28076.1	trans	100nt	Site-specific	2287	858	1829	2502	937	1907
AAAAAGACAGCAGATTGATTGGTT	AT1G42380.1	1015	AT2G11235.1	trans	100nt	Site-specific	2287	858	1155	2406	1	298
AAAAAGACAGCAGATTGATTGGTT	AT1G42380.1	1015	AT5G34665.1	trans	100nt	Site-specific	2287	858	1670	4713	236	1051
AAAAAGACAGCAGATTGATTGGTT	AT1G42380.1	1015	AT4G06581.1	trans	100nt	Site-specific	2287	858	1947	4368	1	1111
AAAAAGACAGCAGATTGATTGGTT	AT1G42380.1	1015	AT3G33181.1	trans	HC	Site-specific	2287	858	2066	3619	768	1965
AAAAAGACAGCAGATTGATTGGTT	AT1G42380.1	1015	AT5G30269.1	trans	HC	Site-specific	2287	858	2065	14591	8706	9915
AAAAAGACAGCAGATTGATTGGTT	AT1G42380.1	1015	AT5G32122.1	trans	100nt	Site-specific	2287	857	1200	1044	1	346
AAAAAGACAGCAGATTGATTGGTT	AT1G42380.1	1015	AT1G41930.1	trans	100nt	Site-specific	2287	867	1550	10283	8004	8695
AAAAAGGACCTTAGAGAACAAACA	AT5G28626.1	1054	AT3G32091.1	trans	100nt	Site-specific	1704	661	1323	7464	6767	7463
AAAAATCCCAGAATCTTCGGAGGA	AT5G28626.1	973	AT3G32091.1	trans	100nt	Site-specific	1704	661	1323	7464	6767	7463
AAAAATGGGTTGGGTTGTTTCAGC	AT4G05585.1	8368	AT4G03710.1	trans	100nt	Distributed	8949	7240	8389	3984	1249	2407
AAAAATGGGTTGGGTTGTTTCAGC	AT4G05585.1	8368	AT4G07915.1	trans	100nt	Distributed	8949	7240	8372	3816	1499	2626
AAAACACTATCTTGTCGTTGTAGT	AT2G11720.1	4427	AT2G06130.1	trans	100nt	Distributed	4803	4392	4803	2121	131	548
AAAACACTATCTTGTCGTTGTAGT	AT2G11720.1	4427	AT5G28692.1	trans	100nt	Distributed	4803	4394	4554	5016	2816	2976
AAAACACTATCTTGTCGTTGTAGT	AT2G11720.1	4427	AT5G34623.1	trans	100nt	Distributed	4803	4398	4803	4842	2125	2534
AAAACACTATCTTGTCGTTGTAGT	AT2G11720.1	4427	AT4G07519.1	trans	HC	Distributed	4803	4398	4803	759	71	481
AAAACATCGTAGCATTCCACTGT	AT5G56550.1	758	AT5G56544.1	cis	100nt	Distributed	901	726	901	605	430	605
AAAACCCTGTGGAGACTCCCTTT	AT2G15060.1	739	AT2G06260.1	trans	HC	Site-specific	3760	315	1516	2234	433	1599
AAAACCCTGTGGAGACTCCCTTT	AT2G15060.1	739	AT2G09850.1	trans	100nt	Site-specific	3760	315	1516	3207	1230	2434
AAAACCCTGTGGAGACTCCCTTT	AT2G15060.1	739	AT2G06270.1	trans	HC	Site-specific	3760	310	1516	2086	280	1459
AAAACCCTGTGGAGACTCCCTTT	AT2G15060.1	739	AT5G32592.1	trans	100nt	Site-specific	3760	315	969	3643	1385	2032
AAAACCGATCGCCGGAAAAGTCGC	AT3G41762.1	289	AT3G41761.1	cis	HC	Distributed	560	223	384	162	1	162
AAAACCGATCGCCGGAAAAGTCGC	AT3G41762.1	289	AT3G43160.1	trans	100nt	Distributed	560	212	445	888	444	683
AAAACCGATCGCCGGAAAAGTCGC	AT3G41762.1	289	AT2G01008.1	trans	100nt	Distributed	560	206	461	1239	302	557
AAAACCTTCGGACGACAAGAGAAT	AT2G13430.1	499	AT5G66052.1	trans	100nt	Site-specific	543	273	543	799	41	311
AAAACCTTCGGACGACAAGAGAAT	AT2G13430.1	499	AT2G13431.1	cis	100nt	Site-specific	543	278	535	600	1	258
AAAACGCTCCCTGCAACCAATACC	AT3G30416.1	4771	AT1G42300.1	trans	HC	Distributed	5515	4760	5515	1052	315	1052
AAAACGCTCCCTGCAACCAATACC	AT3G30416.1	4771	AT4G07650.1	trans	HC	Distributed	5515	4728	5498	1479	731	1479
AAAACGCTCCCTGCAACCAATACC	AT3G30416.1	4771	AT3G43307.1	trans	100nt	Distributed	5515	4132	5509	2969	315	1663
AAAACGCTCCCTGCAACCAATACC	AT3G30416.1	4771	AT5G35146.1	trans	100nt	Distributed	5515	4764	4935	984	813	984
AAAACGCTCCCTGCAACCAATACC	AT3G30416.1	4771	AT4G07893.1	trans	HC	Distributed	5515	4424	5501	1785	322	1389
AAAACGCTCCCTGCAACCAATACC	AT3G30416.1	4771	AT2G12780.1	trans	100nt	Distributed	5515	4133	5494	2817	1299	2651
AAAACGCTCCCTGCAACCAATACC	AT3G30416.1	4771	AT5G35142.1	trans	100nt	Distributed	5515	4133	5361	2793	1136	2338
AAAACGCTCCCTGCAACCAATACC	AT3G30416.1	4771	AT1G40101.1	trans	100nt	Distributed	5515	4548	5510	12954	799	1757
AAAACGCTCCCTGCAACCAATACC	AT3G30416.1	4771	AT1G38360.1	trans	100nt	Distributed	5515	4133	5510	8397	3971	5350
AAAACGCTCCCTGCAACCAATACC	AT3G30416.1	4771	AT3G30838.1	trans	100nt	Distributed	5515	4163	5509	5902	3375	4717
AAAACGCTCCCTGCAACCAATACC	AT3G30416.1	4771	AT3G33154.1	trans	100nt	Distributed	5515	4133	5487	3432	1196	2533
AAAACGCTCCCTGCAACCAATACC	AT3G30416.1	4771	AT5G30852.1	trans	HC	Distributed	5515	4765	5501	1314	589	1314
AAAACGCTCCCTGCAACCAATACC	AT3G30416.1	4771	AT4G06574.1	trans	100nt	Distributed	5515	4133	4837	3663	1	704
AAAACGCTCCCTGCAACCAATACC	AT3G30416.1	4771	AT5G35052.1	trans	100nt	Distributed	5515	4123	5481	3636	201	1557
AAAACGCTCCCTGCAACCAATACC	AT3G30416.1	4771	AT3G30665.1	trans	HC	Distributed	5515	4763	5503	914	196	914
AAAACGCTCCCTGCAACCAATACC	AT3G30416.1	4771	AT5G31302.1	trans	HC	Distributed	5515	4133	5515	2373	258	1636
AAAACGCTCCCTGCAACCAATACC	AT3G30416.1	4771	AT3G33085.1	trans	HC	Distributed	5515	4770	5515	1022	279	1022
AAAACGCTCCCTGCAACCAATACC	AT3G30416.1	4771	AT3G33197.1	trans	100nt	Distributed	5515	4133	5494	3120	303	1659
AAAACGCTCCCTGCAACCAATACC	AT3G30416.1	4771	AT1G37405.1	trans	100nt	Distributed	5515	4133	5445	5961	254	1561
AAAACGCTCCCTGCAACCAATACC	AT3G30416.1	4771	AT2G10820.1	trans	100nt	Distributed	5515	4477	5509	5712	827	1838
AAAACGCTCCCTGCAACCAATACC	AT3G30416.1	4771	AT2G09820.1	trans	100nt	Distributed	5515	4133	5504	4208	1621	2971
AAAACGCTCTGACTTTGAAG	AT5G28626.1	1118	AT3G32091.1	trans	100nt	Site-specific	1704	661	1323	7464	6767	7463
AAAACTACGCCTCCAATTGAACCG	AT5G29720.1	3179	AT5G36737.1	trans	100nt	Site-specific	5445	3075	3306	2338	1719	1951
AAAACTACGCCTCCAATTGAACCG	AT5G29720.1	3179	AT5G36660.1	trans	100nt	Site-specific	5445	3075	3306	2338	1719	1951
AAAACTGCTGAATCGTCGAGGAGA	AT3G41761.1	135	AT3G41762.1	cis	HC	Site-specific	162	1	162	560	223	384
AAAACTGTTACTCTACAGAAGACC	AT3G43304.1	5866	AT4G06515.1	trans	100nt	Distributed	8751	5852	6046	753	556	749
AAAACTGTTATTGCTTGGCTTGAC	AT4G06561.1	46	AT3G31360.1	trans	100nt	Site-specific	2061	9	187	1011	665	846
AAAACTGTTATTGCTTGGCTTGAC	AT4G06561.1	46	AT2G11320.1	trans	100nt	Site-specific	2061	27	187	6801	3288	3445
AAAACTGTTATTGCTTGGCTTGAC	AT4G06561.1	46	AT2G10690.1	trans	100nt	Site-specific	2061	2	187	3780	3446	3621
AAAACTGTTATTGCTTGGCTTGAC	AT4G06561.1	46	AT5G33434.1	trans	100nt	Site-specific	2061	2	187	4455	2239	2422
AAAACTGTTATTGCTTGGCTTGAC	AT4G06561.1	46	AT4G06483.1	trans	100nt	Site-specific	2061	4	187	1452	1215	1401
AAAACTGTTATTGCTTGGCTTGAC	AT4G06561.1	46	AT5G32626.1	trans	100nt	Site-specific	2061	2	190	1737	1484	1669
AAAACTTTTCCGGCGACTTTTCCG	AT3G41761.1	61	AT3G41762.1	cis	HC	Site-specific	162	1	162	560	223	384
AAAAGAACTCCGTGAATTCGATCC	AT5G30060.1	2768	AT1G42380.1	trans	100nt	Distributed	3756	1910	2852	2287	858	1799
AAAAGAACTCCGTGAATTCGATCC	AT5G30060.1	2768	AT3G30749.1	trans	100nt	Distributed	3756	2301	2860	8989	598	1156
AAAAGAACTCCGTGAATTCGATCC	AT5G30060.1	2768	AT3G30582.1	trans	100nt	Distributed	3756	2155	2852	4696	3151	3845
AAAAGAACTCCGTGAATTCGATCC	AT5G30060.1	2768	AT2G06270.1	trans	100nt	Distributed	3756	2196	2850	2086	284	935
AAAAGAACTCCGTGAATTCGATCC	AT5G30060.1	2768	AT4G06692.1	trans	100nt	Distributed	3756	1913	2858	6081	4670	5599
AAAAGAACTCCGTGAATTCGATCC	AT5G30060.1	2768	AT3G42935.1	trans	100nt	Distributed	3756	2349	2852	2305	836	1340
AAAAGAACTCCGTGAATTCGATCC	AT5G30060.1	2768	AT1G36250.1	trans	100nt	Distributed	3756	1703	2852	5918	3779	4967
AAAAGAACTCCGTGAATTCGATCC	AT5G30060.1	2768	AT5G28892.1	trans	100nt	Distributed	3756	1913	2820	5824	2686	3582
AAAAGAACTCCGTGAATTCGATCC	AT5G30060.1	2768	AT3G32475.1	trans	100nt	Distributed	3756	1913	2852	2801	1083	2029
AAAAGAACTCCGTGAATTCGATCC	AT5G30060.1	2768	AT3G30716.1	trans	100nt	Distributed	3756	1919	2860	6998	3878	4802
AAAAGAACTCCGTGAATTCGATCC	AT5G30060.1	2768	AT3G30218.1	trans	100nt	Distributed	3756	1919	2852	3489	894	1817
AAAAGAAGAAAGTAGGTCCACTGG	AT2G05915.1	68	AT2G05914.1	cis	HC	Site-specific	351	59	351	1392	278	570
AAAAGAAGACTCCAGCTACTCGCT	AT5G32434.1	490	AT3G30416.1	trans	HC	Distributed	740	363	740	5515	5118	5498
AAAAGAAGACTCCAGCTACTCGCT	AT5G32434.1	490	AT3G31359.1	trans	HC	Distributed	740	1	737	5943	1	696
AAAAGAAGACTCCAGCTGTTCACT	AT5G34858.1	1464	AT3G31359.1	trans	100nt	Site-specific	1638	871	1607	5943	93	807
AAAAGAGAGAAAAGGAGAAGGAGC	AT3G32195.1	2719	AT4G03710.1	trans	100nt	Distributed	4765	2565	3722	3984	1249	2407
AAAAGAGAGAAAAGGAGAAGGAGC	AT3G32195.1	2719	AT4G07915.1	trans	100nt	Distributed	4765	2565	3692	3816	1507	2626
AAAAGAGAGAAAAGGAGAAGGAGC	AT3G32195.1	2719	AT5G28670.1	trans	100nt	Distributed	4765	2564	2922	3801	2	359
AAAAGGACTCTAAAACCTATACCT	AT2G06270.1	1393	AT3G31935.1	trans	100nt	Site-specific	2086	929	1454	5068	4542	5068
AAAAGGACTCTAAAACCTATACCT	AT2G06270.1	1393	AT5G28641.1	trans	HC	Site-specific	2086	280	1454	3907	446	1621
AAAAGGACTCTAAAACCTATACCT	AT2G06270.1	1393	AT2G15060.1	trans	HC	Site-specific	2086	280	1459	3760	310	1516
AAAAGGACTCTAAAACCTATACCT	AT2G06270.1	1393	AT5G34431.1	trans	HC	Site-specific	2086	284	1455	2787	1312	2518
AAAAGGACTCTAAAACCTATACCT	AT2G06270.1	1393	AT2G12860.1	trans	100nt	Site-specific	2086	1126	1454	2491	2	314
AAAAGGACTCTAAAACCTATACCT	AT2G06270.1	1393	AT2G10070.2	trans	100nt	Site-specific	2086	977	1454	2200	1717	2195
AAAAGGACTCTAAAACCTATACCT	AT2G06270.1	1393	AT1G41930.1	trans	HC	Site-specific	2086	280	1452	10283	7522	8704
AAAAGGGAGGTCACAAGTAGGATG	AT2G14040.1	349	AT2G15540.1	trans	100nt	Distributed	4060	1	401	4062	3074	3475
AAAAGGGGGTGAGTAAAGAATACT	AT1G42350.1	5141	AT3G32990.1	trans	100nt	Site-specific	7480	5003	6041	2529	1365	2435
AAAAGGTCAAGAGACAAAGATGGT	AT1G36770.1	343	AT5G31981.1	trans	100nt	Distributed	4106	1	443	1188	32	463
AAAAGGTCAAGAGACAAAGATGGT	AT1G36770.1	343	AT1G41680.1	trans	100nt	Distributed	4106	1	443	1206	32	475
AAAAGGTCAAGAGACAAAGATGGT	AT1G36770.1	343	AT4G06621.1	trans	100nt	Distributed	4106	1	434	1197	214	650
AAAAGGTCAAGAGACAAAGATGGT	AT1G36770.1	343	AT4G06718.1	trans	100nt	Distributed	4106	1	443	1119	32	475
AAAAGGTCAAGAGACAAAGATGGT	AT1G36770.1	343	AT1G40101.1	trans	100nt	Distributed	4106	1	443	12954	10727	11170
AAAAGGTCAAGAGACAAAGATGGT	AT1G36770.1	343	AT1G38360.1	trans	100nt	Distributed	4106	1	443	8397	3111	3557
AAAAGGTCAAGAGACAAAGATGGT	AT1G36770.1	343	AT2G11340.1	trans	100nt	Distributed	4106	1	443	5802	4810	5256
AAAAGGTCACAACCGTTCGTTGGT	AT4G04655.1	5566	AT5G32540.1	trans	HC	Distributed	7527	3919	5947	3828	1117	3131
AAAAGGTCACAACCGTTCGTTGGT	AT4G04655.1	5566	AT4G06496.1	trans	HC	Distributed	7527	4738	5931	1158	1	1158
AAAAGGTCACAACCGTTCGTTGGT	AT4G04655.1	5566	AT5G32481.1	trans	100nt	Distributed	7527	3918	6032	4731	451	2562
AAAAGGTCACAACCGTTCGTTGGT	AT4G04655.1	5566	AT2G01040.1	trans	HC	Distributed	7527	4279	5945	1704	46	1704
AAAAGGTCACAACCGTTCGTTGGT	AT4G04655.1	5566	AT2G01029.1	trans	100nt	Distributed	7527	3914	6032	10188	5870	7981
AAAAGGTCGCCCATGGATGGAATC	AT4G08095.1	830	AT2G12530.1	trans	HC	Site-specific	3483	766	1024	297	1	258
AAAAGGTCGCCCATGGATGGAATC	AT4G08095.1	830	AT4G04655.1	trans	100nt	Site-specific	3483	789	1542	7527	4298	5051
AAAAGGTCGCCCATGGATGGAATC	AT4G08095.1	830	AT1G41797.1	trans	100nt	Site-specific	3483	789	1376	3471	1	585
AAAAGGTCGCCCATGGATGGAATC	AT4G08095.1	830	AT2G12540.1	trans	100nt	Site-specific	3483	677	1308	1955	599	1224
AAAAGTAGATTCATTGGAGAGA	AT2G16020.1	150	AT2G16018.1	cis	HC	Site-specific	231	1	231	988	120	350
AAAAGTAGATTCATTGGAGAGATC	AT2G16020.1	150	AT2G16018.1	cis	HC	Site-specific	231	1	231	988	120	350
AAAATATAGTGTTATCAGTTGGCC	AT3G30587.1	2439	AT3G30830.1	trans	100nt	Distributed	2664	1946	2454	1986	1270	1790
AAAATATAGTGTTATCAGTTGGCC	AT3G30587.1	2439	AT5G33386.1	trans	100nt	Distributed	2664	1859	2457	1587	984	1587
AAAATATAGTGTTATCAGTTGGCC	AT3G30587.1	2439	AT4G06559.1	trans	100nt	Distributed	2664	1825	2455	2013	1384	2013
AAAATATAGTGTTATCAGTTGGCC	AT3G30587.1	2439	AT3G31359.1	trans	100nt	Distributed	2664	1369	2455	5943	4845	5943
AAAATATAGTGTTATCAGTTGGCC	AT3G30587.1	2439	AT5G28263.1	trans	HC	Distributed	2664	810	2459	15195	12321	13986
AAAATATAGTGTTATCAGTTGGCC	AT3G30587.1	2439	AT1G37999.1	trans	HC	Distributed	2664	810	2455	3924	226	1859
AAAATGGATGTTGGACCCGTGAGC	AT4G06496.1	1095	AT2G12540.1	trans	HC	Site-specific	1158	49	1158	1955	802	1947
AAAATGGATGTTGGACCCGTGAGC	AT4G06496.1	1095	AT4G04655.1	trans	HC	Site-specific	1158	1	1158	7527	4738	5931
AAAATGGATGTTGGACCCGTGAGC	AT4G06496.1	1095	AT1G41797.1	trans	HC	Site-specific	1158	1	1158	3471	272	1457
AAAATTGATGAATCGTCGAGGAGA	AT3G43160.1	645	AT3G41762.1	trans	100nt	Site-specific	888	444	683	560	212	445
AAACAAAGGGGAACTCGCATACTG	AT3G42935.1	2243	AT1G42140.1	trans	100nt	Distributed	2305	1544	2305	4581	3791	4581
AAACAAAGGGGAACTCGCATACTG	AT3G42935.1	2243	AT4G06556.1	trans	100nt	Distributed	2305	1832	2305	5745	1949	2410
AAACAAAGGGGAACTCGCATACTG	AT3G42935.1	2243	AT2G11230.1	trans	100nt	Distributed	2305	1632	2305	4410	3738	4399
AAACAAAGGGGAACTCGCATACTG	AT3G42935.1	2243	AT4G08103.1	trans	100nt	Distributed	2305	1664	2280	2916	2285	2916
AAACAAAGGGGAACTCGCATACTG	AT3G42935.1	2243	AT1G35970.1	trans	100nt	Distributed	2305	1762	2305	5895	3467	4012
AAACAAAGGGGAACTCGCATACTG	AT3G42935.1	2243	AT5G30269.1	trans	100nt	Distributed	2305	1342	2305	14591	8257	9227
AAACAAATCGGCCATAACATTGAC	AT1G41930.1	3112	AT5G28232.1	trans	100nt	Distributed	10283	3004	3137	2553	1	133
AAACAAGATCTCTCACCCGCCGAA	AT5G32481.1	480	AT1G41797.1	trans	100nt	Distributed	4731	451	2017	3471	1	1558
AAACAAGATCTCTCACCCGCCGAA	AT5G32481.1	480	AT4G04655.1	trans	100nt	Distributed	4731	451	2562	7527	3918	6032
AAACAAGATCTCTCACCCGCCGAA	AT5G32481.1	480	AT3G45095.1	trans	100nt	Distributed	4731	439	1422	4345	2245	3221
AAACAGAGAAATCGCAAGAGAGAC	AT1G48953.1	231	AT3G30416.1	trans	100nt	Distributed	291	166	286	5515	3937	4057
AAACAGGACGTCAGAAGCCGAACT	AT5G33533.1	2943	AT1G39270.1	trans	100nt	Distributed	7678	2924	3980	5586	1843	2904
AAACAGTGAGTTGAATGTCGAGAT	AT3G32475.1	1172	AT1G35970.1	trans	100nt	Site-specific	2801	1083	2072	5895	4013	4991
AAACAGTGAGTTGAATGTCGAGAT	AT3G32475.1	1172	AT5G28076.1	trans	100nt	Site-specific	2801	1083	2062	2502	937	1907
AAACAGTGAGTTGAATGTCGAGAT	AT3G32475.1	1172	AT5G30269.1	trans	100nt	Site-specific	2801	1083	2299	14591	8707	9915
AAACAGTGAGTTGAATGTCGAGAT	AT3G32475.1	1172	AT3G33181.1	trans	100nt	Site-specific	2801	1083	2299	3619	770	1965
AAACAGTGAGTTGAATGTCGAGAT	AT3G32475.1	1172	AT5G30060.1	trans	100nt	Site-specific	2801	1083	2029	3756	1913	2852
AAACAGTGAGTTGAATGTCGAGAT	AT3G32475.1	1172	AT4G06581.1	trans	100nt	Site-specific	2801	1083	2181	4368	1	1111
AAACAGTGAGTTGAATGTCGAGAT	AT3G32475.1	1172	AT5G34665.1	trans	100nt	Site-specific	2801	1083	1892	4713	237	1051
AAACAGTGAGTTGAATGTCGAGAT	AT3G32475.1	1172	AT2G11235.1	trans	100nt	Site-specific	2801	1082	1378	2406	1	299
AAACAGTGAGTTGAATGTCGAGAT	AT3G32475.1	1172	AT5G29890.2	trans	HC	Site-specific	2801	1081	2301	2259	700	1926
AAACAGTGATGAATGATACGAAAC	AT5G34990.1	499	AT1G41740.1	trans	100nt	Distributed	2910	339	578	3199	2684	2923
AAACAGTGATGAATGATACGAAAC	AT5G34990.1	499	AT4G07706.1	trans	100nt	Distributed	2910	336	578	1462	937	1178
AAACCCTGTGGAGACTCCCTTTAG	AT2G15060.1	740	AT2G06260.1	trans	HC	Site-specific	3760	315	1516	2234	433	1599
AAACCCTGTGGAGACTCCCTTTAG	AT2G15060.1	740	AT5G32592.1	trans	100nt	Site-specific	3760	315	969	3643	1385	2032
AAACCCTGTGGAGACTCCCTTTAG	AT2G15060.1	740	AT2G09850.1	trans	100nt	Site-specific	3760	315	1516	3207	1230	2434
AAACCCTGTGGAGACTCCCTTTAG	AT2G15060.1	740	AT2G06270.1	trans	HC	Site-specific	3760	310	1516	2086	280	1459
AAACCGATCGCCGGAAAAGTCGCC	AT3G41762.1	290	AT2G01008.1	trans	100nt	Distributed	560	206	461	1239	302	557
AAACCGATCGCCGGAAAAGTCGCC	AT3G41762.1	290	AT3G43160.1	trans	100nt	Distributed	560	212	445	888	444	683
AAACCGATCGCCGGAAAAGTCGCC	AT3G41762.1	290	AT3G41761.1	cis	HC	Distributed	560	223	384	162	1	162
AAACCGCAACCGGATCTTAAAGGT	AT1G40104.1	568	AT5G31770.1	trans	100nt	Distributed	1857	443	645	537	325	528
AAACGAGGTACTTCGGACGGGTGA	AT1G47860.1	8573	AT1G25025.1	trans	HC	Distributed	9594	8502	9158	777	97	777
AAACGAGGTACTTCGGACGGGTGA	AT1G47860.1	8573	AT1G25112.1	trans	HC	Distributed	9594	8502	9158	777	97	777
AAACGAGGTACTTCGGACGGGTGA	AT1G47860.1	8573	AT1G25180.1	trans	HC	Distributed	9594	8502	9158	777	97	777
AAACGAGGTACTTCGGACGGGTGA	AT1G47860.1	8573	AT2G13580.1	trans	100nt	Distributed	9594	8328	8658	1308	355	685
AAACGAGGTACTTCGGACGGGTGA	AT1G47860.1	8573	AT5G14840.1	trans	100nt	Distributed	9594	8119	8806	2410	46	776
AAACGAGGTACTTCGGACGGGTGA	AT1G47860.1	8573	AT1G24851.1	trans	HC	Distributed	9594	8502	9158	777	97	777
AAACGATGACGTTACGGACGGGCA	AT4G08114.1	54	AT1G39270.1	trans	100nt	Distributed	5139	1	367	5586	3219	3585
AAACGATTAGGAAAAGAGCTAGGA	AT3G42935.1	1017	AT5G29890.2	trans	100nt	Distributed	2305	834	1340	2259	1422	1926
AAACGATTAGGAAAAGAGCTAGGA	AT3G42935.1	1017	AT3G33181.1	trans	100nt	Distributed	2305	836	1340	3619	1461	1965
AAACGATTAGGAAAAGAGCTAGGA	AT3G42935.1	1017	AT2G11235.1	trans	100nt	Distributed	2305	835	1127	2406	6	299
AAACGATTAGGAAAAGAGCTAGGA	AT3G42935.1	1017	AT5G32122.1	trans	100nt	Distributed	2305	836	1176	1044	3	345
AAACGATTAGGAAAAGAGCTAGGA	AT3G42935.1	1017	AT5G30060.1	trans	100nt	Distributed	2305	836	1340	3756	2349	2852
AAACGATTAGGAAAAGAGCTAGGA	AT3G42935.1	1017	AT5G34665.1	trans	100nt	Distributed	2305	836	1340	4713	548	1051
AAACGATTAGGAAAAGAGCTAGGA	AT3G42935.1	1017	AT5G28076.1	trans	100nt	Distributed	2305	836	1340	2502	1403	1907
AAACGATTAGGAAAAGAGCTAGGA	AT3G42935.1	1017	AT5G30870.1	trans	100nt	Distributed	2305	914	1107	789	1	193
AAACGGAGATAACTCGGCCAACCT	AT4G08114.1	234	AT1G39270.1	trans	100nt	Distributed	5139	1	367	5586	3219	3585
AAACGGATTAGACTAGGAAAGAAC	AT2G01037.1	2075	AT5G28263.1	trans	100nt	Distributed	6168	1601	2185	15195	4451	5035
AAACGGTGCTTAGAAGTTGGTAAC	AT5G35646.1	244	AT2G06380.1	trans	HC	Distributed	693	10	402	412	8	383
AAACTCAAAAGCATCTAGGACTTT	AT3G32475.1	2027	AT3G30716.1	trans	100nt	Site-specific	2801	1471	2264	6998	1983	2747
AAACTCAAAAGCATCTAGGACTTT	AT3G32475.1	2027	AT5G28076.1	trans	100nt	Site-specific	2801	1083	2062	2502	937	1907
AAACTCAAAAGCATCTAGGACTTT	AT3G32475.1	2027	AT3G33181.1	trans	100nt	Site-specific	2801	1083	2299	3619	770	1965
AAACTCAAAAGCATCTAGGACTTT	AT3G32475.1	2027	AT4G06581.1	trans	100nt	Site-specific	2801	1083	2181	4368	1	1111
AAACTCAAAAGCATCTAGGACTTT	AT3G32475.1	2027	AT5G30060.1	trans	100nt	Site-specific	2801	1083	2029	3756	1913	2852
AAACTCAAAAGCATCTAGGACTTT	AT3G32475.1	2027	AT2G11030.1	trans	100nt	Site-specific	2801	1700	2299	4142	3554	4142
AAACTCAAAAGCATCTAGGACTTT	AT3G32475.1	2027	AT3G30763.1	trans	100nt	Site-specific	2801	1652	2032	3199	2838	3196
AAACTCAAAAGCATCTAGGACTTT	AT3G32475.1	2027	AT5G30269.1	trans	100nt	Site-specific	2801	1083	2299	14591	8707	9915
AAACTCAAAAGCATCTAGGACTTT	AT3G32475.1	2027	AT1G35970.1	trans	100nt	Site-specific	2801	1083	2072	5895	4013	4991
AAACTCAAAAGCATCTAGGACTTT	AT3G32475.1	2027	AT5G29890.2	trans	HC	Site-specific	2801	1081	2301	2259	700	1926
AAACTCAAACTCTATCATCAGACT	AT1G42350.1	3484	AT5G28641.1	trans	100nt	Site-specific	7480	3254	3615	3907	2211	2570
AAACTCAAACTCTATCATCAGACT	AT1G42350.1	3484	AT4G05582.1	trans	100nt	Site-specific	7480	3411	3771	4866	966	1329
AAACTCAAACTCTATCATCAGACT	AT1G42350.1	3484	AT2G04042.1	trans	HC	Site-specific	7480	3254	4350	2227	496	1616
AAACTCAAACTCTATCATCAGACT	AT1G42350.1	3484	AT5G28076.1	trans	100nt	Site-specific	7480	3254	4349	2502	757	1867
AAACTCGGAAAAAGGCAACAAAAC	AT3G41762.1	270	AT3G43160.1	trans	100nt	Distributed	560	212	445	888	444	683
AAACTCGGAAAAAGGCAACAAAAC	AT3G41762.1	270	AT3G41761.1	cis	HC	Distributed	560	223	384	162	1	162
AAACTCGGAAAAAGGCAACAAAAC	AT3G41762.1	270	AT2G01008.1	trans	100nt	Distributed	560	206	461	1239	302	557
AAACTCTGAAAACAATCGATGAAT	AT3G43358.1	955	AT3G30763.1	trans	100nt	Site-specific	3168	766	1125	3199	2839	3199
AAACTCTGAAAACAATCGATGAAT	AT3G43358.1	955	AT5G30269.1	trans	100nt	Site-specific	3168	553	1394	14591	8706	9561
AAACTCTGAAAACAATCGATGAAT	AT3G43358.1	955	AT5G30060.1	trans	100nt	Site-specific	3168	555	1123	3756	1913	2496
AAACTCTGAAAACAATCGATGAAT	AT3G43358.1	955	AT3G33181.1	trans	100nt	Site-specific	3168	563	1400	3619	763	1600
AAACTCTGAAAACAATCGATGAAT	AT3G43358.1	955	AT1G35970.1	trans	100nt	Site-specific	3168	567	1167	5895	4013	4625
AAACTCTGAAAACAATCGATGAAT	AT3G43358.1	955	AT5G34665.1	trans	100nt	Site-specific	3168	553	1275	4713	1	696
AAACTCTGAAAACAATCGATGAAT	AT3G43358.1	955	AT3G30716.1	trans	100nt	Site-specific	3168	588	1358	6998	1983	2747
AAACTCTGAAAACAATCGATGAAT	AT3G43358.1	955	AT5G28076.1	trans	100nt	Site-specific	3168	567	1157	2502	937	1538
AAACTCTGAAAACAATCGATGAAT	AT3G43358.1	955	AT4G06644.1	trans	100nt	Site-specific	3168	921	1393	5838	3839	4297
AAACTCTGAAAACAATCGATGAAT	AT3G43358.1	955	AT2G11030.1	trans	100nt	Site-specific	3168	817	1393	4142	3554	4142
AAACTCTGAAAACAATCGATGAAT	AT3G43358.1	955	AT2G06095.1	trans	HC	Site-specific	3168	921	1348	696	266	696
AAACTCTGAAAACAATCGATGAAT	AT3G43358.1	955	AT5G29890.2	trans	100nt	Site-specific	3168	553	1396	2259	698	1571
AAACTCTGAAAACAATCGATGAAT	AT3G43358.1	955	AT4G06581.1	trans	100nt	Site-specific	3168	553	1275	4368	1	757
AAACTCTGAGAAACAATAGATGAA	AT3G42935.1	1410	AT5G30269.1	trans	100nt	Distributed	2305	1342	2305	14591	8257	9227
AAACTCTGAGAAACAATAGATGAA	AT3G42935.1	1410	AT3G30716.1	trans	100nt	Distributed	2305	1342	1826	6998	1983	2449
AAACTCTGAGAAACAATAGATGAA	AT3G42935.1	1410	AT2G11030.1	trans	100nt	Distributed	2305	1342	1861	4142	3554	4072
AAACTCTGAGAAACAATAGATGAA	AT3G42935.1	1410	AT4G06644.1	trans	100nt	Distributed	2305	1376	1864	5838	3836	4297
AAACTCTGAGAAACAATAGATGAA	AT3G42935.1	1410	AT2G06095.1	trans	HC	Distributed	2305	1376	1816	696	266	696
AAACTGCGAATAACTCAACCAATT	AT4G03710.1	2077	AT4G05585.1	trans	100nt	Distributed	3984	1249	2407	8949	7240	8389
AAACTGCGAATAACTCAACCAATT	AT4G03710.1	2077	AT2G12820.1	trans	100nt	Distributed	3984	1773	2407	2043	1198	1841
AAACTGCGAATAACTCAACCAATT	AT4G03710.1	2077	AT3G33595.1	trans	100nt	Distributed	3984	1249	2407	6618	3362	4514
AAACTGCGAATAACTCAACCAATT	AT4G03710.1	2077	AT2G12850.1	trans	100nt	Distributed	3984	1249	2407	2777	1157	2327
AAACTGCGAATAACTCAACCAATT	AT4G03710.1	2077	AT3G31367.1	trans	100nt	Distributed	3984	1643	2407	2778	2016	2778
AAACTGCGAATAACTCAACCAATT	AT4G03710.1	2077	AT2G12740.1	trans	100nt	Distributed	3984	1765	2407	4559	3931	4559
AAACTGCGAATAACTCAACCAATT	AT4G03710.1	2077	AT3G31630.1	trans	100nt	Distributed	3984	1249	2408	7288	1093	2248
AAACTGCGAATAACTCAACCAATT	AT4G03710.1	2077	AT2G12835.1	trans	100nt	Distributed	3984	1767	2407	2109	1157	1806
AAACTGCGAATAACTCAACCAATT	AT4G03710.1	2077	AT3G32195.1	trans	100nt	Distributed	3984	1249	2407	4765	2565	3722
AAACTGGAGAATAACGATAAAGG	AT4G03710.1	2122	AT2G12835.1	trans	100nt	Distributed	3984	1767	2407	2109	1157	1806
AAACTGGAGAATAACGATAAAGG	AT4G03710.1	2122	AT2G12820.1	trans	100nt	Distributed	3984	1773	2407	2043	1198	1841
AAACTGGAGAATAACGATAAAGG	AT4G03710.1	2122	AT3G31630.1	trans	100nt	Distributed	3984	1249	2408	7288	1093	2248
AAACTGGAGAATAACGATAAAGG	AT4G03710.1	2122	AT3G32195.1	trans	100nt	Distributed	3984	1249	2407	4765	2565	3722
AAACTGGAGAATAACGATAAAGG	AT4G03710.1	2122	AT4G05585.1	trans	100nt	Distributed	3984	1249	2407	8949	7240	8389
AAACTGGAGAATAACGATAAAGG	AT4G03710.1	2122	AT2G12850.1	trans	100nt	Distributed	3984	1249	2407	2777	1157	2327
AAACTGGAGAATAACGATAAAGG	AT4G03710.1	2122	AT2G12740.1	trans	100nt	Distributed	3984	1765	2407	4559	3931	4559
AAACTGGAGAATAACGATAAAGG	AT4G03710.1	2122	AT3G33595.1	trans	100nt	Distributed	3984	1249	2407	6618	3362	4514
AAACTGGAGAATAACGATAAAGG	AT4G03710.1	2122	AT3G31367.1	trans	100nt	Distributed	3984	1643	2407	2778	2016	2778
AAACTGGAGAATAACGATAAAGGA	AT4G03710.1	2122	AT2G12820.1	trans	100nt	Distributed	3984	1773	2407	2043	1198	1841
AAACTGGAGAATAACGATAAAGGA	AT4G03710.1	2122	AT3G33595.1	trans	100nt	Distributed	3984	1249	2407	6618	3362	4514
AAACTGGAGAATAACGATAAAGGA	AT4G03710.1	2122	AT2G12850.1	trans	100nt	Distributed	3984	1249	2407	2777	1157	2327
AAACTGGAGAATAACGATAAAGGA	AT4G03710.1	2122	AT3G31630.1	trans	100nt	Distributed	3984	1249	2408	7288	1093	2248
AAACTGGAGAATAACGATAAAGGA	AT4G03710.1	2122	AT3G31367.1	trans	100nt	Distributed	3984	1643	2407	2778	2016	2778
AAACTGGAGAATAACGATAAAGGA	AT4G03710.1	2122	AT2G12835.1	trans	100nt	Distributed	3984	1767	2407	2109	1157	1806
AAACTGGAGAATAACGATAAAGGA	AT4G03710.1	2122	AT3G32195.1	trans	100nt	Distributed	3984	1249	2407	4765	2565	3722
AAACTGGAGAATAACGATAAAGGA	AT4G03710.1	2122	AT4G05585.1	trans	100nt	Distributed	3984	1249	2407	8949	7240	8389
AAACTGGAGAATAACGATAAAGGA	AT4G03710.1	2122	AT2G12740.1	trans	100nt	Distributed	3984	1765	2407	4559	3931	4559
AAACTTGAAAGCGTCTTGGACTTT	AT3G30218.1	1820	AT3G30763.1	trans	100nt	Site-specific	3489	1462	1824	3199	2839	3199
AAACTTGAAAGCGTCTTGGACTTT	AT3G30218.1	1820	AT2G11030.1	trans	100nt	Site-specific	3489	1512	2090	4142	3554	4142
AAACTTGAAAGCGTCTTGGACTTT	AT3G30218.1	1820	AT4G06581.1	trans	100nt	Site-specific	3489	894	1972	4368	1	1111
AAACTTGAAAGCGTCTTGGACTTT	AT3G30218.1	1820	AT5G28076.1	trans	100nt	Site-specific	3489	894	1855	2502	937	1907
AAACTTGAAAGCGTCTTGGACTTT	AT3G30218.1	1820	AT5G29890.2	trans	HC	Site-specific	3489	893	2091	2259	701	1925
AAACTTGAAAGCGTCTTGGACTTT	AT3G30218.1	1820	AT4G06499.1	trans	100nt	Site-specific	3489	1803	2090	3951	1838	2129
AAACTTGAAAGCGTCTTGGACTTT	AT3G30218.1	1820	AT1G42140.1	trans	100nt	Site-specific	3489	1775	2090	4581	4263	4581
AAACTTGAAAGCGTCTTGGACTTT	AT3G30218.1	1820	AT2G06095.1	trans	HC	Site-specific	3489	1616	2044	696	267	696
AAACTTGAAAGCGTCTTGGACTTT	AT3G30218.1	1820	AT3G30716.1	trans	100nt	Site-specific	3489	1286	2055	6998	1983	2745
AAACTTGAAAGCGTCTTGGACTTT	AT3G30218.1	1820	AT2G11220.1	trans	100nt	Site-specific	3489	1772	2093	1644	1324	1644
AAACTTGAAAGCGTCTTGGACTTT	AT3G30218.1	1820	AT3G33181.1	trans	100nt	Site-specific	3489	894	2090	3619	770	1965
AAACTTGAAAGCGTCTTGGACTTT	AT3G30218.1	1820	AT1G35970.1	trans	100nt	Site-specific	3489	894	1865	5895	4013	4991
AAACTTGAAAGCGTCTTGGACTTT	AT3G30218.1	1820	AT4G06644.1	trans	100nt	Site-specific	3489	1616	2091	5838	3838	4297
AAAGAACGGATCTTTGTGAGATTC	AT5G28442.1	612	AT5G28626.1	trans	100nt	Distributed	712	563	712	1704	1175	1324
AAAGAACGGATCTTTGTGAGATTC	AT5G28442.1	612	AT5G31842.1	trans	100nt	Distributed	712	566	692	624	172	299
AAAGAACGGATCTTTGTGAGATTC	AT5G28442.1	612	AT1G40113.1	trans	100nt	Distributed	712	564	692	6072	856	984
AAAGAACTCCGTGAATTCGATCCT	AT5G30060.1	2769	AT2G06270.1	trans	100nt	Distributed	3756	2196	2850	2086	284	935
AAAGAACTCCGTGAATTCGATCCT	AT5G30060.1	2769	AT3G30716.1	trans	100nt	Distributed	3756	1919	2860	6998	3878	4802
AAAGAACTCCGTGAATTCGATCCT	AT5G30060.1	2769	AT3G30582.1	trans	100nt	Distributed	3756	2155	2852	4696	3151	3845
AAAGAACTCCGTGAATTCGATCCT	AT5G30060.1	2769	AT3G30218.1	trans	100nt	Distributed	3756	1919	2852	3489	894	1817
AAAGAACTCCGTGAATTCGATCCT	AT5G30060.1	2769	AT1G42380.1	trans	100nt	Distributed	3756	1910	2852	2287	858	1799
AAAGAACTCCGTGAATTCGATCCT	AT5G30060.1	2769	AT3G32475.1	trans	100nt	Distributed	3756	1913	2852	2801	1083	2029
AAAGAACTCCGTGAATTCGATCCT	AT5G30060.1	2769	AT4G06692.1	trans	100nt	Distributed	3756	1913	2858	6081	4670	5599
AAAGAACTCCGTGAATTCGATCCT	AT5G30060.1	2769	AT1G36250.1	trans	100nt	Distributed	3756	1703	2852	5918	3779	4967
AAAGAACTCCGTGAATTCGATCCT	AT5G30060.1	2769	AT3G42935.1	trans	100nt	Distributed	3756	2349	2852	2305	836	1340
AAAGAACTCCGTGAATTCGATCCT	AT5G30060.1	2769	AT5G28892.1	trans	100nt	Distributed	3756	1913	2820	5824	2686	3582
AAAGAACTCCGTGAATTCGATCCT	AT5G30060.1	2769	AT3G30749.1	trans	100nt	Distributed	3756	2301	2860	8989	598	1156
AAAGAATAATCAAGATGAAGAACT	AT2G10330.1	984	AT4G06528.1	trans	100nt	Distributed	5823	432	1129	3216	374	1053
AAAGAATAATCAAGATGAAGAACT	AT2G10330.1	984	AT4G06589.1	trans	100nt	Distributed	5823	746	1250	5163	62	571
AAAGAATAATCAAGATGAAGAACT	AT2G10330.1	984	AT5G34431.1	trans	100nt	Distributed	5823	652	1144	2787	1797	2287
AAAGAATAATCAAGATGAAGAACT	AT2G10330.1	984	AT3G32115.1	trans	100nt	Distributed	5823	432	1250	4681	2083	2901
AAAGAATAATCAAGATGAAGAACT	AT2G10330.1	984	AT2G11780.1	trans	100nt	Distributed	5823	431	1250	3289	1966	2784
AAAGAATAATCAAGATGAAGAACT	AT2G10330.1	984	AT3G42258.1	trans	100nt	Distributed	5823	432	1178	2257	930	1677
AAAGAATAATCAAGATGAAGAACT	AT2G10330.1	984	AT5G32345.1	trans	100nt	Distributed	5823	432	1250	9717	1274	2090
AAAGAATAATCAAGATGAAGAACT	AT2G10330.1	984	AT2G11320.1	trans	100nt	Distributed	5823	432	1202	6801	5447	6212
AAAGAATACTCAGTGAGGGGAATC	AT1G42350.1	5155	AT3G32990.1	trans	100nt	Site-specific	7480	5003	6041	2529	1365	2435
AAAGAATATGATTGTTTAGCGCCT	AT5G49465.1	92	AT2G34655.1	trans	HC	Site-specific	2350	1	537	910	26	561
AAAGAATTGCAGAAACTAAGGAAC	AT3G30416.1	4483	AT3G33197.1	trans	100nt	Distributed	5515	4133	5494	3120	303	1659
AAAGAATTGCAGAAACTAAGGAAC	AT3G30416.1	4483	AT4G06574.1	trans	100nt	Distributed	5515	4133	4837	3663	1	704
AAAGAATTGCAGAAACTAAGGAAC	AT3G30416.1	4483	AT5G35142.1	trans	100nt	Distributed	5515	4133	5361	2793	1136	2338
AAAGAATTGCAGAAACTAAGGAAC	AT3G30416.1	4483	AT3G43307.1	trans	100nt	Distributed	5515	4132	5509	2969	315	1663
AAAGAATTGCAGAAACTAAGGAAC	AT3G30416.1	4483	AT5G35052.1	trans	100nt	Distributed	5515	4123	5481	3636	201	1557
AAAGAATTGCAGAAACTAAGGAAC	AT3G30416.1	4483	AT3G42255.1	trans	100nt	Distributed	5515	4132	4638	3381	1	506
AAAGAATTGCAGAAACTAAGGAAC	AT3G30416.1	4483	AT1G38360.1	trans	100nt	Distributed	5515	4133	5510	8397	3971	5350
AAAGAATTGCAGAAACTAAGGAAC	AT3G30416.1	4483	AT5G31302.1	trans	HC	Distributed	5515	4133	5515	2373	258	1636
AAAGAATTGCAGAAACTAAGGAAC	AT3G30416.1	4483	AT2G09820.1	trans	100nt	Distributed	5515	4133	5504	4208	1621	2971
AAAGAATTGCAGAAACTAAGGAAC	AT3G30416.1	4483	AT4G03780.1	trans	100nt	Distributed	5515	4126	4723	2094	1	588
AAAGAATTGCAGAAACTAAGGAAC	AT3G30416.1	4483	AT3G33154.1	trans	100nt	Distributed	5515	4133	5487	3432	1196	2533
AAAGAATTGCAGAAACTAAGGAAC	AT3G30416.1	4483	AT3G30838.1	trans	100nt	Distributed	5515	4163	5509	5902	3375	4717
AAAGAATTGCAGAAACTAAGGAAC	AT3G30416.1	4483	AT4G07893.1	trans	HC	Distributed	5515	4424	5501	1785	322	1389
AAAGAATTGCAGAAACTAAGGAAC	AT3G30416.1	4483	AT1G37405.1	trans	100nt	Distributed	5515	4133	5445	5961	254	1561
AAAGAATTGCAGAAACTAAGGAAC	AT3G30416.1	4483	AT2G10820.1	trans	100nt	Distributed	5515	4477	5509	5712	827	1838
AAAGAATTGCAGAAACTAAGGAAC	AT3G30416.1	4483	AT2G12780.1	trans	100nt	Distributed	5515	4133	5494	2817	1299	2651
AAAGACATCTGTGGATAGCCATA	AT2G45245.1	196	AT2G45380.1	cis	100nt	Site-specific	386	68	203	1645	1	136
AAAGACGATTTTGGATTCAGGAAT	AT3G42350.1	328	AT2G12780.1	trans	100nt	Site-specific	420	200	386	2817	622	807
AAAGACGATTTTGGATTCAGGAAT	AT3G42350.1	328	AT1G36250.1	trans	100nt	Site-specific	420	209	377	5918	4753	4920
AAAGACGATTTTGGATTCAGGAAT	AT3G42350.1	328	AT3G43358.1	trans	HC	Site-specific	420	200	417	3168	1138	1354
AAAGACGATTTTGGATTCAGGAAT	AT3G42350.1	328	AT3G30749.1	trans	HC	Site-specific	420	200	417	8989	1590	1806
AAAGACGATTTTGGATTCAGGAAT	AT3G42350.1	328	AT5G34863.1	trans	100nt	Site-specific	420	206	413	4041	217	423
AAAGACGATTTTGGATTCAGGAAT	AT3G42350.1	328	AT3G30716.1	trans	HC	Site-specific	420	200	417	6998	3625	3838
AAAGACGATTTTGGATTCAGGAAT	AT3G42350.1	328	AT3G32475.1	trans	HC	Site-specific	420	200	420	2801	2041	2260
AAAGACGATTTTGGATTCAGGAAT	AT3G42350.1	328	AT4G06692.1	trans	HC	Site-specific	420	200	413	6081	5619	5831
AAAGACGATTTTGGATTCAGGAAT	AT3G42350.1	328	AT3G30218.1	trans	HC	Site-specific	420	200	417	3489	1837	2051
AAAGACTCGCCGGAAAACAATTAC	AT2G16020.1	118	AT2G16018.1	cis	HC	Site-specific	231	1	231	988	120	350
AAAGAGAAATCCGGATTACAAA	AT3G30416.1	5151	AT5G29036.1	trans	HC	Distributed	5515	5119	5515	612	214	612
AAAGAGAAATCCGGATTACAAA	AT3G30416.1	5151	AT1G40101.1	trans	100nt	Distributed	5515	4548	5510	12954	799	1757
AAAGAGAAATCCGGATTACAAA	AT3G30416.1	5151	AT5G35052.1	trans	100nt	Distributed	5515	4123	5481	3636	201	1557
AAAGAGAAATCCGGATTACAAA	AT3G30416.1	5151	AT2G10820.1	trans	100nt	Distributed	5515	4477	5509	5712	827	1838
AAAGAGAAATCCGGATTACAAA	AT3G30416.1	5151	AT3G43307.1	trans	100nt	Distributed	5515	4132	5509	2969	315	1663
AAAGAGAAATCCGGATTACAAA	AT3G30416.1	5151	AT3G30665.1	trans	HC	Distributed	5515	4763	5503	914	196	914
AAAGAGAAATCCGGATTACAAA	AT3G30416.1	5151	AT2G09820.1	trans	100nt	Distributed	5515	4133	5504	4208	1621	2971
AAAGAGAAATCCGGATTACAAA	AT3G30416.1	5151	AT1G41726.1	trans	HC	Distributed	5515	5121	5509	627	242	627
AAAGAGAAATCCGGATTACAAA	AT3G30416.1	5151	AT5G32169.1	trans	HC	Distributed	5515	5012	5505	777	292	777
AAAGAGAAATCCGGATTACAAA	AT3G30416.1	5151	AT3G30746.1	trans	100nt	Distributed	5515	4772	5482	2289	1599	2289
AAAGAGAAATCCGGATTACAAA	AT3G30416.1	5151	AT2G06335.1	trans	HC	Distributed	5515	4775	5504	972	247	972
AAAGAGAAATCCGGATTACAAA	AT3G30416.1	5151	AT5G32405.1	trans	HC	Distributed	5515	5019	5506	771	291	771
AAAGAGAAATCCGGATTACAAA	AT3G30416.1	5151	AT2G06303.1	trans	HC	Distributed	5515	5129	5501	729	358	729
AAAGAGAAATCCGGATTACAAA	AT3G30416.1	5151	AT4G07893.1	trans	HC	Distributed	5515	4424	5501	1785	322	1389
AAAGAGAAATCCGGATTACAAA	AT3G30416.1	5151	AT4G06622.1	trans	HC	Distributed	5515	4774	5503	1398	679	1398
AAAGAGAAATCCGGATTACAAA	AT3G30416.1	5151	AT2G12815.1	trans	HC	Distributed	5515	5127	5494	714	351	714
AAAGAGAAATCCGGATTACAAA	AT3G30416.1	5151	AT3G33085.1	trans	HC	Distributed	5515	4770	5515	1022	279	1022
AAAGAGAAATCCGGATTACAAA	AT3G30416.1	5151	AT5G32483.1	trans	HC	Distributed	5515	5125	5515	776	396	776
AAAGAGAAATCCGGATTACAAA	AT3G30416.1	5151	AT4G06511.1	trans	100nt	Distributed	5515	5128	5509	1134	755	1134
AAAGAGAAATCCGGATTACAAA	AT3G30416.1	5151	AT4G06484.1	trans	HC	Distributed	5515	5032	5510	960	470	960
AAAGAGAAATCCGGATTACAAA	AT3G30416.1	5151	AT1G40084.1	trans	HC	Distributed	5515	5127	5486	642	285	642
AAAGAGAAATCCGGATTACAAA	AT3G30416.1	5151	AT5G32489.1	trans	100nt	Distributed	5515	5134	5515	1103	718	1094
AAAGAGAAATCCGGATTACAAA	AT3G30416.1	5151	AT1G42300.1	trans	HC	Distributed	5515	4760	5515	1052	315	1052
AAAGAGAAATCCGGATTACAAA	AT3G30416.1	5151	AT1G38360.1	trans	100nt	Distributed	5515	4133	5510	8397	3971	5350
AAAGAGAAATCCGGATTACAAA	AT3G30416.1	5151	AT5G35142.1	trans	100nt	Distributed	5515	4133	5361	2793	1136	2338
AAAGAGAAATCCGGATTACAAA	AT3G30416.1	5151	AT4G06678.1	trans	HC	Distributed	5515	4874	5498	987	390	987
AAAGAGAAATCCGGATTACAAA	AT3G30416.1	5151	AT5G31981.1	trans	100nt	Distributed	5515	5134	5509	1188	807	1182
AAAGAGAAATCCGGATTACAAA	AT3G30416.1	5151	AT3G33154.1	trans	100nt	Distributed	5515	4133	5487	3432	1196	2533
AAAGAGAAATCCGGATTACAAA	AT3G30416.1	5151	AT1G37405.1	trans	100nt	Distributed	5515	4133	5445	5961	254	1561
AAAGAGAAATCCGGATTACAAA	AT3G30416.1	5151	AT5G33223.1	trans	100nt	Distributed	5515	5116	5515	840	439	838
AAAGAGAAATCCGGATTACAAA	AT3G30416.1	5151	AT1G40121.1	trans	100nt	Distributed	5515	5129	5503	1020	645	1020
AAAGAGAAATCCGGATTACAAA	AT3G30416.1	5151	AT5G30852.1	trans	HC	Distributed	5515	4765	5501	1314	589	1314
AAAGAGAAATCCGGATTACAAA	AT3G30416.1	5151	AT5G32400.2	trans	HC	Distributed	5515	4782	5506	1008	291	1008
AAAGAGAAATCCGGATTACAAA	AT3G30416.1	5151	AT5G31302.1	trans	HC	Distributed	5515	4133	5515	2373	258	1636
AAAGAGAAATCCGGATTACAAA	AT3G30416.1	5151	AT4G06607.1	trans	HC	Distributed	5515	4774	5509	1380	650	1380
AAAGAGAAATCCGGATTACAAA	AT3G30416.1	5151	AT3G33065.1	trans	HC	Distributed	5515	5127	5509	670	289	668
AAAGAGAAATCCGGATTACAAA	AT3G30416.1	5151	AT5G31842.1	trans	HC	Distributed	5515	5130	5451	624	304	621
AAAGAGAAATCCGGATTACAAA	AT3G30416.1	5151	AT2G12780.1	trans	100nt	Distributed	5515	4133	5494	2817	1299	2651
AAAGAGAAATCCGGATTACAAA	AT3G30416.1	5151	AT4G07650.1	trans	HC	Distributed	5515	4728	5498	1479	731	1479
AAAGAGAAATCCGGATTACAAA	AT3G30416.1	5151	AT2G10880.1	trans	100nt	Distributed	5515	5126	5500	1173	808	1173
AAAGAGAAATCCGGATTACAAA	AT3G30416.1	5151	AT3G33197.1	trans	100nt	Distributed	5515	4133	5494	3120	303	1659
AAAGAGAAATCCGGATTACAAA	AT3G30416.1	5151	AT4G06486.1	trans	HC	Distributed	5515	5127	5510	735	345	735
AAAGAGAAATCCGGATTACAAA	AT3G30416.1	5151	AT5G32434.1	trans	HC	Distributed	5515	5118	5498	740	363	740
AAAGAGAAATCCGGATTACAAA	AT3G30416.1	5151	AT5G32473.1	trans	100nt	Distributed	5515	4772	5192	1481	1062	1481
AAAGAGAAATCCGGATTACAAA	AT3G30416.1	5151	AT3G30827.1	trans	100nt	Distributed	5515	5127	5509	1062	683	1062
AAAGAGAAATCCGGATTACAAA	AT3G30416.1	5151	AT2G06245.1	trans	HC	Distributed	5515	5125	5510	744	362	744
AAAGAGAAATCCGGATTACAAA	AT3G30416.1	5151	AT4G06702.1	trans	100nt	Distributed	5515	5128	5509	1158	776	1157
AAAGAGAAATCCGGATTACAAA	AT3G30416.1	5151	AT3G30838.1	trans	100nt	Distributed	5515	4163	5509	5902	3375	4717
AAAGAGAAATCCGGATTACAAA	AT3G30416.1	5151	AT2G12320.1	trans	HC	Distributed	5515	5134	5503	609	241	597
AAAGAGAAATCCGGATTACAAA	AT3G30416.1	5151	AT4G06507.1	trans	HC	Distributed	5515	5129	5503	654	291	654
AAAGAGAATTATGAGAAAGGGCT	AT4G06642.1	291	AT5G33533.1	trans	100nt	Site-specific	4584	259	771	7678	1538	2030
AAAGAGGCCAGGTTGTTTTAGGAG	AT2G21460.1	803	AT5G31989.1	trans	100nt	Distributed	6154	778	906	1086	1	129
AAAGAGGGTGCTGCAAAGTCTGCG	AT3G30330.1	3201	AT2G10190.1	trans	100nt	Distributed	5037	2108	3475	6574	3891	5227
AAAGAGGGTGCTGCAAAGTCTGCG	AT3G30330.1	3201	AT5G35140.1	trans	100nt	Distributed	5037	3022	3710	1706	1021	1706
AAAGAGGGTGCTGCAAAGTCTGCG	AT3G30330.1	3201	AT5G32345.1	trans	100nt	Distributed	5037	2396	3525	9717	3085	4215
AAAGAGGGTGCTGCAAAGTCTGCG	AT3G30330.1	3201	AT2G11115.1	trans	HC	Distributed	5037	3120	3525	516	108	515
AAAGAGGGTGCTGCAAAGTCTGCG	AT3G30330.1	3201	AT4G06540.1	trans	100nt	Distributed	5037	2279	3525	3495	88	1348
AAAGAGGGTGCTGCAAAGTCTGCG	AT3G30330.1	3201	AT1G37999.1	trans	100nt	Distributed	5037	2111	3525	3924	453	1861
AAAGAGGGTGCTGCAAAGTCTGCG	AT3G30330.1	3201	AT2G06810.1	trans	100nt	Distributed	5037	2111	3208	2265	606	1721
AAAGAGGGTGCTGCAAAGTCTGCG	AT3G30330.1	3201	AT1G37933.1	trans	100nt	Distributed	5037	3125	3710	3147	2561	3147
AAAGAGGGTGCTGCAAAGTCTGCG	AT3G30330.1	3201	AT5G28263.1	trans	100nt	Distributed	5037	2111	3525	15195	12549	13988
AAAGAGGGTGCTGCAAAGTCTGCG	AT3G30330.1	3201	AT3G42260.1	trans	100nt	Distributed	5037	3128	3710	1407	37	619
AAAGAGGGTGCTGCAAAGTCTGCG	AT3G30330.1	3201	AT4G06559.1	trans	100nt	Distributed	5037	3119	3522	2013	1621	2013
AAAGAGGGTGCTGCAAAGTCTGCG	AT3G30330.1	3201	AT5G33386.1	trans	100nt	Distributed	5037	3152	3519	1587	1231	1587
AAAGAGGGTGCTGCAAAGTCTGCG	AT3G30330.1	3201	AT4G06596.1	trans	100nt	Distributed	5037	3002	3399	1566	834	1231
AAAGAGGGTGCTGCAAAGTCTGCG	AT3G30330.1	3201	AT5G31032.1	trans	HC	Distributed	5037	2111	3713	2949	674	2293
AAAGAGGGTGCTGCAAAGTCTGCG	AT3G30330.1	3201	AT3G31359.1	trans	100nt	Distributed	5037	2662	3522	5943	5083	5941
AAAGAGGTGATATTCTCGGACCCT	AT5G28626.1	1028	AT3G32091.1	trans	100nt	Site-specific	1704	661	1323	7464	6767	7463
AAAGATGGTCCCTTACAGAATAGG	AT1G36770.1	358	AT5G31981.1	trans	100nt	Distributed	4106	1	443	1188	32	463
AAAGATGGTCCCTTACAGAATAGG	AT1G36770.1	358	AT1G38360.1	trans	100nt	Distributed	4106	1	443	8397	3111	3557
AAAGATGGTCCCTTACAGAATAGG	AT1G36770.1	358	AT2G11340.1	trans	100nt	Distributed	4106	1	443	5802	4810	5256
AAAGATGGTCCCTTACAGAATAGG	AT1G36770.1	358	AT4G06621.1	trans	100nt	Distributed	4106	1	434	1197	214	650
AAAGATGGTCCCTTACAGAATAGG	AT1G36770.1	358	AT4G06718.1	trans	100nt	Distributed	4106	1	443	1119	32	475
AAAGATGGTCCCTTACAGAATAGG	AT1G36770.1	358	AT1G41680.1	trans	100nt	Distributed	4106	1	443	1206	32	475
AAAGATGGTCCCTTACAGAATAGG	AT1G36770.1	358	AT1G40101.1	trans	100nt	Distributed	4106	1	443	12954	10727	11170
AAAGCAGAAATGATAACAGGCAGT	AT2G06760.1	1965	AT5G31999.1	trans	HC	Site-specific	3614	1965	3344	2070	267	1672
AAAGCAGAAATGATAACAGGCAGT	AT2G06760.1	1965	AT4G07519.1	trans	100nt	Site-specific	3614	1965	2211	759	1	258
AAAGCAGAAATGATAACAGGCAGT	AT2G06760.1	1965	AT2G06130.1	trans	100nt	Site-specific	3614	1965	2265	2121	6	318
AAAGCAGAAATGATAACAGGCAGT	AT2G06760.1	1965	AT5G34623.1	trans	100nt	Site-specific	3614	1960	3344	4842	918	2315
AAAGCCATCGATGACGGACGA	AT2G13430.1	403	AT5G66052.1	trans	100nt	Site-specific	543	273	543	799	41	311
AAAGCCATCGATGACGGACGA	AT2G13430.1	403	AT2G13431.1	cis	100nt	Site-specific	543	278	535	600	1	258
AAAGCCATCGATGACGGACGAGAG	AT2G13430.1	403	AT2G13431.1	cis	100nt	Site-specific	543	278	535	600	1	258
AAAGCCATCGATGACGGACGAGAG	AT2G13430.1	403	AT5G66052.1	trans	100nt	Site-specific	543	273	543	799	41	311
AAAGCGGGGACTCAGAGCCAAAGC	AT1G36770.1	105	AT5G31981.1	trans	100nt	Distributed	4106	1	443	1188	32	463
AAAGCGGGGACTCAGAGCCAAAGC	AT1G36770.1	105	AT1G41680.1	trans	100nt	Distributed	4106	1	443	1206	32	475
AAAGCGGGGACTCAGAGCCAAAGC	AT1G36770.1	105	AT5G33254.1	trans	100nt	Distributed	4106	1	331	933	1	336
AAAGCGGGGACTCAGAGCCAAAGC	AT1G36770.1	105	AT4G06622.1	trans	100nt	Distributed	4106	1	316	1398	1	318
AAAGCGGGGACTCAGAGCCAAAGC	AT1G36770.1	105	AT5G30852.1	trans	100nt	Distributed	4106	1	316	1314	1	320
AAAGCGGGGACTCAGAGCCAAAGC	AT1G36770.1	105	AT4G06615.1	trans	100nt	Distributed	4106	1	331	1040	1	334
AAAGCGGGGACTCAGAGCCAAAGC	AT1G36770.1	105	AT5G35146.1	trans	100nt	Distributed	4106	1	331	984	1	335
AAAGCGGGGACTCAGAGCCAAAGC	AT1G36770.1	105	AT4G06621.1	trans	100nt	Distributed	4106	1	434	1197	214	650
AAAGCGGGGACTCAGAGCCAAAGC	AT1G36770.1	105	AT4G06718.1	trans	100nt	Distributed	4106	1	443	1119	32	475
AAAGCGGGGACTCAGAGCCAAAGC	AT1G36770.1	105	AT5G33150.1	trans	100nt	Distributed	4106	1	331	972	1	333
AAAGCGGGGACTCAGAGCCAAAGC	AT1G36770.1	105	AT1G40101.1	trans	100nt	Distributed	4106	1	443	12954	10727	11170
AAAGCGGGGACTCAGAGCCAAAGC	AT1G36770.1	105	AT1G38360.1	trans	100nt	Distributed	4106	1	443	8397	3111	3557
AAAGCGGGGACTCAGAGCCAAAGC	AT1G36770.1	105	AT2G13400.1	trans	100nt	Distributed	4106	1	316	828	1	318
AAAGCGGGGACTCAGAGCCAAAGC	AT1G36770.1	105	AT4G06511.1	trans	100nt	Distributed	4106	1	331	1134	1	335
AAAGCGGGGACTCAGAGCCAAAGC	AT1G36770.1	105	AT4G07896.1	trans	100nt	Distributed	4106	1	193	1044	99	295
AAAGCGGGGACTCAGAGCCAAAGC	AT1G36770.1	105	AT4G06702.1	trans	100nt	Distributed	4106	1	331	1158	1	315
AAAGCGGGGACTCAGAGCCAAAGC	AT1G36770.1	105	AT3G30827.1	trans	100nt	Distributed	4106	1	331	1062	1	329
AAAGCGGGGACTCAGAGCCAAAGC	AT1G36770.1	105	AT2G11340.1	trans	100nt	Distributed	4106	1	443	5802	4810	5256
AAAGCGGGGACTCAGAGCCAAAGC	AT1G36770.1	105	AT5G32489.1	trans	100nt	Distributed	4106	1	331	1103	1	333
AAAGCGGGGACTCAGAGCCAAAGC	AT1G36770.1	105	AT1G38194.1	trans	100nt	Distributed	4106	1	331	885	1	332
AAAGCGGGGACTCAGAGCCAAAGC	AT1G36770.1	105	AT1G40121.1	trans	100nt	Distributed	4106	1	331	1020	1	333
AAAGCTAAGGACGATTTTGGACT	AT2G06095.1	381	AT4G06692.1	trans	HC	Site-specific	696	266	696	6081	5383	5825
AAAGCTAAGGACGATTTTGGACT	AT2G06095.1	381	AT3G30749.1	trans	HC	Site-specific	696	266	696	8989	1360	1800
AAAGCTAAGGACGATTTTGGACT	AT2G06095.1	381	AT3G30218.1	trans	HC	Site-specific	696	267	696	3489	1616	2044
AAAGCTAAGGACGATTTTGGACT	AT2G06095.1	381	AT2G12780.1	trans	100nt	Site-specific	696	266	444	2817	622	801
AAAGCTAAGGACGATTTTGGACT	AT2G06095.1	381	AT5G34863.1	trans	HC	Site-specific	696	266	689	4041	1	422
AAAGCTAAGGACGATTTTGGACT	AT2G06095.1	381	AT3G43358.1	trans	HC	Site-specific	696	266	696	3168	921	1348
AAAGCTAAGGACGATTTTGGACT	AT2G06095.1	381	AT3G30716.1	trans	HC	Site-specific	696	266	696	6998	3406	3832
AAAGCTAAGGACGATTTTGGACT	AT2G06095.1	381	AT3G42935.1	trans	HC	Site-specific	696	266	696	2305	1376	1816
AAAGCTAAGGACGATTTTGGACT	AT2G06095.1	381	AT1G42380.1	trans	HC	Site-specific	696	266	696	2287	1581	2019
AAAGCTCTCGGATCACACAATAGA	AT2G06270.1	358	AT5G30269.1	trans	100nt	Site-specific	2086	284	957	14591	9237	9913
AAAGCTCTCGGATCACACAATAGA	AT2G06270.1	358	AT5G28641.1	trans	HC	Site-specific	2086	280	1454	3907	446	1621
AAAGCTCTCGGATCACACAATAGA	AT2G06270.1	358	AT3G30716.1	trans	100nt	Site-specific	2086	283	1103	6998	5775	6607
AAAGCTCTCGGATCACACAATAGA	AT2G06270.1	358	AT1G41930.1	trans	HC	Site-specific	2086	280	1452	10283	7522	8704
AAAGCTCTCGGATCACACAATAGA	AT2G06270.1	358	AT5G28076.1	trans	100nt	Site-specific	2086	282	978	2502	1209	1910
AAAGCTCTCGGATCACACAATAGA	AT2G06270.1	358	AT5G34665.1	trans	100nt	Site-specific	2086	286	935	4713	397	1049
AAAGCTCTCGGATCACACAATAGA	AT2G06270.1	358	AT5G29890.2	trans	100nt	Site-specific	2086	284	948	2259	1253	1922
AAAGCTCTCGGATCACACAATAGA	AT2G06270.1	358	AT5G34431.1	trans	HC	Site-specific	2086	284	1455	2787	1312	2518
AAAGCTCTCGGATCACACAATAGA	AT2G06270.1	358	AT3G33181.1	trans	100nt	Site-specific	2086	284	935	3619	1308	1963
AAAGCTCTCGGATCACACAATAGA	AT2G06270.1	358	AT2G15060.1	trans	HC	Site-specific	2086	280	1459	3760	310	1516
AAAGCTCTCGGATCACACAATAGA	AT2G06270.1	358	AT5G32122.1	trans	100nt	Site-specific	2086	286	622	1044	1	343
AAAGCTCTCGGATCACACAATAGA	AT2G06270.1	358	AT5G30060.1	trans	100nt	Site-specific	2086	284	935	3756	2196	2850
AAAGCTCTCGGATCACACAATAGA	AT2G06270.1	358	AT1G35970.1	trans	100nt	Site-specific	2086	284	978	5895	4296	4989
AAAGGACCTTAGAGAACAAACAAA	AT5G28626.1	1056	AT3G32091.1	trans	100nt	Site-specific	1704	661	1323	7464	6767	7463
AAAGGACTTGGGAATAACTCTAC	AT4G03710.1	2140	AT2G12820.1	trans	100nt	Distributed	3984	1773	2407	2043	1198	1841
AAAGGACTTGGGAATAACTCTAC	AT4G03710.1	2140	AT3G33595.1	trans	100nt	Distributed	3984	1249	2407	6618	3362	4514
AAAGGACTTGGGAATAACTCTAC	AT4G03710.1	2140	AT3G32195.1	trans	100nt	Distributed	3984	1249	2407	4765	2565	3722
AAAGGACTTGGGAATAACTCTAC	AT4G03710.1	2140	AT2G12835.1	trans	100nt	Distributed	3984	1767	2407	2109	1157	1806
AAAGGACTTGGGAATAACTCTAC	AT4G03710.1	2140	AT3G31367.1	trans	100nt	Distributed	3984	1643	2407	2778	2016	2778
AAAGGACTTGGGAATAACTCTAC	AT4G03710.1	2140	AT4G05585.1	trans	100nt	Distributed	3984	1249	2407	8949	7240	8389
AAAGGACTTGGGAATAACTCTAC	AT4G03710.1	2140	AT2G12740.1	trans	100nt	Distributed	3984	1765	2407	4559	3931	4559
AAAGGACTTGGGAATAACTCTAC	AT4G03710.1	2140	AT2G12850.1	trans	100nt	Distributed	3984	1249	2407	2777	1157	2327
AAAGGACTTGGGAATAACTCTAC	AT4G03710.1	2140	AT3G31630.1	trans	100nt	Distributed	3984	1249	2408	7288	1093	2248
AAAGGACTTGGGAATAACTCTACC	AT4G03710.1	2140	AT2G12740.1	trans	100nt	Distributed	3984	1765	2407	4559	3931	4559
AAAGGACTTGGGAATAACTCTACC	AT4G03710.1	2140	AT3G32195.1	trans	100nt	Distributed	3984	1249	2407	4765	2565	3722
AAAGGACTTGGGAATAACTCTACC	AT4G03710.1	2140	AT3G31630.1	trans	100nt	Distributed	3984	1249	2408	7288	1093	2248
AAAGGACTTGGGAATAACTCTACC	AT4G03710.1	2140	AT2G12835.1	trans	100nt	Distributed	3984	1767	2407	2109	1157	1806
AAAGGACTTGGGAATAACTCTACC	AT4G03710.1	2140	AT4G05585.1	trans	100nt	Distributed	3984	1249	2407	8949	7240	8389
AAAGGACTTGGGAATAACTCTACC	AT4G03710.1	2140	AT3G33595.1	trans	100nt	Distributed	3984	1249	2407	6618	3362	4514
AAAGGACTTGGGAATAACTCTACC	AT4G03710.1	2140	AT3G31367.1	trans	100nt	Distributed	3984	1643	2407	2778	2016	2778
AAAGGACTTGGGAATAACTCTACC	AT4G03710.1	2140	AT2G12820.1	trans	100nt	Distributed	3984	1773	2407	2043	1198	1841
AAAGGACTTGGGAATAACTCTACC	AT4G03710.1	2140	AT2G12850.1	trans	100nt	Distributed	3984	1249	2407	2777	1157	2327
AAAGGAGGCTGCAGTTTACTCAAC	AT5G28263.1	12584	AT3G30587.1	trans	HC	Distributed	15195	12321	13986	2664	810	2459
AAAGGAGGCTGCAGTTTACTCAAC	AT5G28263.1	12584	AT3G30330.1	trans	100nt	Distributed	15195	12549	13988	5037	2111	3525
AAAGGATCGATCTAAGTCTAAGGA	AT2G01029.1	7743	AT4G04655.1	trans	100nt	Distributed	10188	5870	7981	7527	3914	6032
AAAGGATGAACCAGAGAAACTC	AT1G17780.2	487	AT2G16580.1	trans	100nt	Distributed	1289	487	692	893	492	697
AAAGGATGAACCAGAGAAACTCAG	AT1G17780.2	487	AT2G16580.1	trans	100nt	Distributed	1289	487	692	893	492	697
AAAGGCGCAACTCTTCGGAAAGGT	AT5G29075.1	1746	AT2G06480.1	trans	HC	Distributed	10503	1452	1821	407	50	407
AAAGGCTCAGACTTTGCAGCACCC	AT1G37999.1	737	AT3G30330.1	trans	100nt	Distributed	3924	453	1861	5037	2111	3525
AAAGGCTCAGACTTTGCAGCACCC	AT1G37999.1	737	AT3G30587.1	trans	HC	Distributed	3924	226	1859	2664	810	2455
AAAGGGAGGTCACAAGTAGGATG	AT2G14040.1	350	AT2G15540.1	trans	100nt	Distributed	4060	1	401	4062	3074	3475
AAAGGGATCAAGCCACACGTAGTT	AT1G47860.1	8352	AT3G60176.1	trans	100nt	Distributed	9594	8308	8422	1010	797	910
AAAGGGATCAAGCCACACGTAGTT	AT1G47860.1	8352	AT2G13580.1	trans	100nt	Distributed	9594	8328	8658	1308	355	685
AAAGGGATCAAGCCACACGTAGTT	AT1G47860.1	8352	AT5G14840.1	trans	100nt	Distributed	9594	8119	8806	2410	46	776
AAAGGGATTGATAGATTTGAAAAC	AT1G38360.1	3277	AT1G36770.1	trans	100nt	Distributed	8397	3111	3557	4106	1	443
AAAGGGGAACTCGCATACTGGATC	AT3G42935.1	2247	AT1G35970.1	trans	100nt	Distributed	2305	1762	2305	5895	3467	4012
AAAGGGGAACTCGCATACTGGATC	AT3G42935.1	2247	AT1G42140.1	trans	100nt	Distributed	2305	1544	2305	4581	3791	4581
AAAGGGGAACTCGCATACTGGATC	AT3G42935.1	2247	AT5G30269.1	trans	100nt	Distributed	2305	1342	2305	14591	8257	9227
AAAGGGGAACTCGCATACTGGATC	AT3G42935.1	2247	AT4G06556.1	trans	100nt	Distributed	2305	1832	2305	5745	1949	2410
AAAGGGGAACTCGCATACTGGATC	AT3G42935.1	2247	AT2G11230.1	trans	100nt	Distributed	2305	1632	2305	4410	3738	4399
AAAGGGGAACTCGCATACTGGATC	AT3G42935.1	2247	AT4G08103.1	trans	100nt	Distributed	2305	1664	2280	2916	2285	2916
AAAGTCAATAAACGCTCTAAACGG	AT5G33434.1	2925	AT5G28692.1	trans	100nt	Distributed	4455	2703	3245	5016	2042	2581
AAAGTCAATAAACGCTCTAAACGG	AT5G33434.1	2925	AT5G34623.1	trans	100nt	Distributed	4455	2729	2928	4842	2066	2274
AAAGTCAATAAACGCTCTAAACGG	AT5G33434.1	2925	AT1G41890.1	trans	100nt	Distributed	4455	2703	3327	3829	1052	1691
AAAGTCCGGGCGAGTTCTCTCGAC	AT5G28263.1	4476	AT2G10780.1	trans	100nt	Distributed	15195	4451	4775	5376	1	325
AAAGTCCGGGCGAGTTCTCTCGAC	AT5G28263.1	7269	AT5G29075.1	trans	100nt	Distributed	15195	7232	7828	10503	7806	8401
AAAGTCCGGGCGAGTTCTCTCGAC	AT5G28263.1	4476	AT2G01037.1	trans	100nt	Distributed	15195	4451	5035	6168	1601	2185
AAAGTCCGGGCGAGTTCTCTCGAC	AT5G28263.1	4476	AT3G29615.1	trans	100nt	Distributed	15195	4451	5035	8174	7404	7988
AAAGTCCGTATGAGTCTTTGGCTT	AT5G31770.1	325	AT1G40104.1	trans	100nt	Site-specific	537	325	528	1857	443	645
AAAGTGGTCTATGTTTCAGTGGGC	AT3G32990.1	2231	AT1G42350.1	trans	100nt	Site-specific	2529	1365	2435	7480	5003	6041
AAAGTGGTCTATGTTTCAGTGGGC	AT3G32990.1	2231	AT4G06487.1	trans	100nt	Site-specific	2529	1377	2436	5940	886	1873
AAAGTTCTCGGATCACACAATAGA	AT2G06260.1	510	AT5G28641.1	trans	HC	Distributed	2234	432	1601	3907	444	1622
AAAGTTCTCGGATCACACAATAGA	AT2G06260.1	510	AT5G34431.1	trans	HC	Distributed	2234	433	1597	2787	1315	2520
AAAGTTCTCGGATCACACAATAGA	AT2G06260.1	510	AT2G15060.1	trans	HC	Distributed	2234	433	1599	3760	315	1516
AAAGTTCTCGGATCACACAATAGA	AT2G06260.1	510	AT1G41930.1	trans	HC	Distributed	2234	432	1597	10283	7522	8705
AAATAAAGAGGTTGTTATAGCACT	AT2G06260.1	469	AT5G34431.1	trans	HC	Distributed	2234	433	1597	2787	1315	2520
AAATAAAGAGGTTGTTATAGCACT	AT2G06260.1	469	AT1G41930.1	trans	HC	Distributed	2234	432	1597	10283	7522	8705
AAATAAAGAGGTTGTTATAGCACT	AT2G06260.1	469	AT5G28641.1	trans	HC	Distributed	2234	432	1601	3907	444	1622
AAATAAAGAGGTTGTTATAGCACT	AT2G06260.1	469	AT2G15060.1	trans	HC	Distributed	2234	433	1599	3760	315	1516
AAATAACAAAAGGACTCTAAAACC	AT2G06270.1	1386	AT5G34431.1	trans	HC	Site-specific	2086	284	1455	2787	1312	2518
AAATAACAAAAGGACTCTAAAACC	AT2G06270.1	1386	AT2G15060.1	trans	HC	Site-specific	2086	280	1459	3760	310	1516
AAATAACAAAAGGACTCTAAAACC	AT2G06270.1	1386	AT2G10070.2	trans	100nt	Site-specific	2086	977	1454	2200	1717	2195
AAATAACAAAAGGACTCTAAAACC	AT2G06270.1	1386	AT3G31935.1	trans	100nt	Site-specific	2086	929	1454	5068	4542	5068
AAATAACAAAAGGACTCTAAAACC	AT2G06270.1	1386	AT5G28641.1	trans	HC	Site-specific	2086	280	1454	3907	446	1621
AAATAACAAAAGGACTCTAAAACC	AT2G06270.1	1386	AT1G41930.1	trans	HC	Site-specific	2086	280	1452	10283	7522	8704
AAATAACAAAAGGACTCTAAAACC	AT2G06270.1	1386	AT2G12860.1	trans	100nt	Site-specific	2086	1126	1454	2491	2	314
AAATAAGAGATCAGTTGCAGTATT	AT3G30218.1	930	AT5G34665.1	trans	100nt	Site-specific	3489	894	1709	4713	234	1051
AAATAAGAGATCAGTTGCAGTATT	AT3G30218.1	930	AT4G06581.1	trans	100nt	Site-specific	3489	894	1972	4368	1	1111
AAATAAGAGATCAGTTGCAGTATT	AT3G30218.1	930	AT5G32122.1	trans	100nt	Site-specific	3489	894	1236	1044	1	345
AAATAAGAGATCAGTTGCAGTATT	AT3G30218.1	930	AT1G35970.1	trans	100nt	Site-specific	3489	894	1865	5895	4013	4991
AAATAAGAGATCAGTTGCAGTATT	AT3G30218.1	930	AT2G11235.1	trans	100nt	Site-specific	3489	893	1191	2406	1	299
AAATAAGAGATCAGTTGCAGTATT	AT3G30218.1	930	AT5G28641.1	trans	100nt	Site-specific	3489	890	1302	3907	2208	2613
AAATAAGAGATCAGTTGCAGTATT	AT3G30218.1	930	AT5G30060.1	trans	100nt	Site-specific	3489	894	1817	3756	1919	2852
AAATAAGAGATCAGTTGCAGTATT	AT3G30218.1	930	AT1G41930.1	trans	100nt	Site-specific	3489	903	1591	10283	7997	8695
AAATAAGAGATCAGTTGCAGTATT	AT3G30218.1	930	AT5G28076.1	trans	100nt	Site-specific	3489	894	1855	2502	937	1907
AAATAAGAGATCAGTTGCAGTATT	AT3G30218.1	930	AT5G29890.2	trans	HC	Site-specific	3489	893	2091	2259	701	1925
AAATAAGAGATCAGTTGCAGTATT	AT3G30218.1	930	AT3G33181.1	trans	100nt	Site-specific	3489	894	2090	3619	770	1965
AAATAAGAGATCGATTGTAGCACT	AT2G06270.1	317	AT5G30269.1	trans	100nt	Site-specific	2086	284	957	14591	9237	9913
AAATAAGAGATCGATTGTAGCACT	AT2G06270.1	317	AT2G15060.1	trans	HC	Site-specific	2086	280	1459	3760	310	1516
AAATAAGAGATCGATTGTAGCACT	AT2G06270.1	317	AT5G32122.1	trans	100nt	Site-specific	2086	286	622	1044	1	343
AAATAAGAGATCGATTGTAGCACT	AT2G06270.1	317	AT5G30060.1	trans	100nt	Site-specific	2086	284	935	3756	2196	2850
AAATAAGAGATCGATTGTAGCACT	AT2G06270.1	317	AT5G28076.1	trans	100nt	Site-specific	2086	282	978	2502	1209	1910
AAATAAGAGATCGATTGTAGCACT	AT2G06270.1	317	AT1G41930.1	trans	HC	Site-specific	2086	280	1452	10283	7522	8704
AAATAAGAGATCGATTGTAGCACT	AT2G06270.1	317	AT5G28641.1	trans	HC	Site-specific	2086	280	1454	3907	446	1621
AAATAAGAGATCGATTGTAGCACT	AT2G06270.1	317	AT5G34431.1	trans	HC	Site-specific	2086	284	1455	2787	1312	2518
AAATAAGAGATCGATTGTAGCACT	AT2G06270.1	317	AT1G35970.1	trans	100nt	Site-specific	2086	284	978	5895	4296	4989
AAATAAGAGATCGATTGTAGCACT	AT2G06270.1	317	AT5G34665.1	trans	100nt	Site-specific	2086	286	935	4713	397	1049
AAATAAGAGATCGATTGTAGCACT	AT2G06270.1	317	AT3G30716.1	trans	100nt	Site-specific	2086	283	1103	6998	5775	6607
AAATAAGAGATCGATTGTAGCACT	AT2G06270.1	317	AT5G29890.2	trans	100nt	Site-specific	2086	284	948	2259	1253	1922
AAATAAGAGATCGATTGTAGCACT	AT2G06270.1	317	AT3G33181.1	trans	100nt	Site-specific	2086	284	935	3619	1308	1963
AAATAGATTTCCAAAGTTGACTTG	AT1G37057.1	1905	AT2G15940.1	trans	100nt	Site-specific	3132	1644	2249	1881	1274	1881
AAATAGATTTCCAAAGTTGACTTG	AT1G37057.1	1905	AT1G42110.1	trans	100nt	Site-specific	3132	1482	2249	2137	1366	2137
AAATAGATTTCCAAAGTTGACTTG	AT1G37057.1	1905	AT1G46192.1	trans	100nt	Site-specific	3132	1544	2233	4767	4081	4767
AAATAGATTTCCAAAGTTGACTTG	AT1G37057.1	1905	AT5G26233.1	trans	HC	Site-specific	3132	1514	2111	788	69	653
AAATAGTCCAAACTGAAGATCACC	AT3G29773.1	1565	AT1G43320.1	trans	HC	Distributed	3455	1453	1808	357	2	356
AAATGACGGACTAGCTGGGCGGTT	AT3G29615.1	726	AT2G10770.1	trans	HC	Distributed	8174	636	910	461	3	278
AAATGACGGACTAGCTGGGCGGTT	AT3G29615.1	726	AT2G06480.1	trans	HC	Distributed	8174	513	918	407	1	407
AAATGACGGACTAGCTGGGCGGTT	AT3G29615.1	726	AT2G10790.1	trans	HC	Distributed	8174	636	913	461	1	278
AAATGATCCAAACTGGAGTTCACC	AT3G29773.1	1754	AT1G43320.1	trans	HC	Distributed	3455	1453	1808	357	2	356
AAATGCGGAATCTGAATAACT	AT5G33381.1	1568	AT1G41890.1	trans	100nt	Distributed	5292	613	1635	3829	1045	2090
AAATGCGGAATCTGAATAACTTGG	AT5G33381.1	1568	AT1G41890.1	trans	100nt	Distributed	5292	613	1635	3829	1045	2090
AAATGGCTCGAACTGCGAAGTACT	AT3G30416.1	3250	AT2G15410.1	trans	100nt	Distributed	5515	2556	3461	5742	182	1087
AAATGTCGAGATTAAGCTAGTAGG	AT3G30749.1	705	AT5G30870.1	trans	100nt	Distributed	8989	682	875	789	1	193
AAATGTCGAGATTAAGCTAGTAGG	AT3G30749.1	705	AT5G32122.1	trans	100nt	Distributed	8989	600	944	1044	3	350
AAATGTCGAGATTAAGCTAGTAGG	AT3G30749.1	705	AT3G33181.1	trans	100nt	Distributed	8989	601	1156	3619	1413	1968
AAATGTCGAGATTAAGCTAGTAGG	AT3G30749.1	705	AT5G29890.2	trans	100nt	Distributed	8989	605	1156	2259	1374	1924
AAATGTCGAGATTAAGCTAGTAGG	AT3G30749.1	705	AT1G35970.1	trans	100nt	Distributed	8989	605	1155	5895	4443	4991
AAATGTCGAGATTAAGCTAGTAGG	AT3G30749.1	705	AT5G28076.1	trans	100nt	Distributed	8989	605	1155	2502	1356	1907
AAATGTCGAGATTAAGCTAGTAGG	AT3G30749.1	705	AT5G30060.1	trans	100nt	Distributed	8989	598	1156	3756	2301	2860
AAATTCCACTGAGCTCTCGATGTT	AT4G03870.1	1166	AT2G11780.1	trans	100nt	Site-specific	2334	1099	1771	3289	2110	2783
AAATTCCACTGAGCTCTCGATGTT	AT4G03870.1	1166	AT4G06504.1	trans	100nt	Site-specific	2334	1099	1641	1638	1	544
AAATTCCACTGAGCTCTCGATGTT	AT4G03870.1	1166	AT4G06528.1	trans	100nt	Site-specific	2334	1098	1771	3216	396	1054
AAATTCCACTGAGCTCTCGATGTT	AT4G03870.1	1166	AT3G42258.1	trans	100nt	Site-specific	2334	1099	1764	2257	1008	1677
AAATTCCACTGAGCTCTCGATGTT	AT4G03870.1	1166	AT2G11320.1	trans	100nt	Site-specific	2334	1099	1768	6801	5545	6212
AAATTCCACTGAGCTCTCGATGTT	AT4G03870.1	1166	AT5G32345.1	trans	100nt	Site-specific	2334	1099	1771	9717	1417	2090
AAATTCCACTGAGCTCTCGATGTT	AT4G03870.1	1166	AT5G28641.1	trans	100nt	Site-specific	2334	1099	1686	3907	1035	1621
AAATTCCACTGAGCTCTCGATGTT	AT4G03870.1	1166	AT3G32115.1	trans	100nt	Site-specific	2334	1098	1771	4681	2227	2902
AAATTCCAGAGATTTGTAGACTCG	AT5G32345.1	3889	AT2G11680.1	trans	100nt	Distributed	9717	3620	4217	2478	1805	2403
AAATTCCAGAGATTTGTAGACTCG	AT5G32345.1	3889	AT4G08115.1	trans	100nt	Distributed	9717	3880	4203	2867	1741	2073
AAATTCCAGAGATTTGTAGACTCG	AT5G32345.1	3889	AT3G30330.1	trans	100nt	Distributed	9717	3085	4215	5037	2396	3525
AAATTCCAGAGATTTGTAGACTCG	AT5G32345.1	3889	AT3G30587.1	trans	100nt	Distributed	9717	3004	4215	2664	1105	2302
AAATTCCGGTGACTGATGACTC	AT1G53233.1	485	AT1G53230.1	cis	HC	Distributed	1938	97	1536	1844	1	1440
AACAAAACCGATCGCCGGAAAAGT	AT3G41762.1	286	AT3G41761.1	cis	HC	Distributed	560	223	384	162	1	162
AACAAAACCGATCGCCGGAAAAGT	AT3G41762.1	286	AT3G43160.1	trans	100nt	Distributed	560	212	445	888	444	683
AACAAAACCGATCGCCGGAAAAGT	AT3G41762.1	286	AT2G01008.1	trans	100nt	Distributed	560	206	461	1239	302	557
AACAAAGGGGAACTCGCATACTGG	AT3G42935.1	2244	AT1G35970.1	trans	100nt	Distributed	2305	1762	2305	5895	3467	4012
AACAAAGGGGAACTCGCATACTGG	AT3G42935.1	2244	AT4G08103.1	trans	100nt	Distributed	2305	1664	2280	2916	2285	2916
AACAAAGGGGAACTCGCATACTGG	AT3G42935.1	2244	AT2G11230.1	trans	100nt	Distributed	2305	1632	2305	4410	3738	4399
AACAAAGGGGAACTCGCATACTGG	AT3G42935.1	2244	AT5G30269.1	trans	100nt	Distributed	2305	1342	2305	14591	8257	9227
AACAAAGGGGAACTCGCATACTGG	AT3G42935.1	2244	AT4G06556.1	trans	100nt	Distributed	2305	1832	2305	5745	1949	2410
AACAAAGGGGAACTCGCATACTGG	AT3G42935.1	2244	AT1G42140.1	trans	100nt	Distributed	2305	1544	2305	4581	3791	4581
AACAAATCTCGTGCAGTTACTAGT	AT4G09565.1	444	AT2G26630.1	trans	100nt	Site-specific	1296	408	797	879	128	518
AACAACCTCGTCTTCCAAAACTTT	AT2G45245.1	168	AT2G45380.1	cis	100nt	Site-specific	386	68	203	1645	1	136
AACAACTTATCTAATTCTGGTGCC	AT3G30416.1	2955	AT2G15410.1	trans	100nt	Distributed	5515	2556	3461	5742	182	1087
AACAAGATCTCTCACCCGCCGAAT	AT5G32481.1	481	AT1G41797.1	trans	100nt	Distributed	4731	451	2017	3471	1	1558
AACAAGATCTCTCACCCGCCGAAT	AT5G32481.1	481	AT3G45095.1	trans	100nt	Distributed	4731	439	1422	4345	2245	3221
AACAAGATCTCTCACCCGCCGAAT	AT5G32481.1	481	AT4G04655.1	trans	100nt	Distributed	4731	451	2562	7527	3918	6032
AACAATCAAGAACAAGCTGGAGGT	AT1G36770.1	73	AT4G07896.1	trans	100nt	Distributed	4106	1	193	1044	99	295
AACAATCAAGAACAAGCTGGAGGT	AT1G36770.1	73	AT5G31981.1	trans	100nt	Distributed	4106	1	443	1188	32	463
AACAATCAAGAACAAGCTGGAGGT	AT1G36770.1	73	AT1G38194.1	trans	100nt	Distributed	4106	1	331	885	1	332
AACAATCAAGAACAAGCTGGAGGT	AT1G36770.1	73	AT3G30827.1	trans	100nt	Distributed	4106	1	331	1062	1	329
AACAATCAAGAACAAGCTGGAGGT	AT1G36770.1	73	AT4G06622.1	trans	100nt	Distributed	4106	1	316	1398	1	318
AACAATCAAGAACAAGCTGGAGGT	AT1G36770.1	73	AT4G06511.1	trans	100nt	Distributed	4106	1	331	1134	1	335
AACAATCAAGAACAAGCTGGAGGT	AT1G36770.1	73	AT4G06718.1	trans	100nt	Distributed	4106	1	443	1119	32	475
AACAATCAAGAACAAGCTGGAGGT	AT1G36770.1	73	AT5G30852.1	trans	100nt	Distributed	4106	1	316	1314	1	320
AACAATCAAGAACAAGCTGGAGGT	AT1G36770.1	73	AT1G40121.1	trans	100nt	Distributed	4106	1	331	1020	1	333
AACAATCAAGAACAAGCTGGAGGT	AT1G36770.1	73	AT2G13400.1	trans	100nt	Distributed	4106	1	316	828	1	318
AACAATCAAGAACAAGCTGGAGGT	AT1G36770.1	73	AT5G35146.1	trans	100nt	Distributed	4106	1	331	984	1	335
AACAATCAAGAACAAGCTGGAGGT	AT1G36770.1	73	AT1G40101.1	trans	100nt	Distributed	4106	1	443	12954	10727	11170
AACAATCAAGAACAAGCTGGAGGT	AT1G36770.1	73	AT4G06615.1	trans	100nt	Distributed	4106	1	331	1040	1	334
AACAATCAAGAACAAGCTGGAGGT	AT1G36770.1	73	AT4G06702.1	trans	100nt	Distributed	4106	1	331	1158	1	315
AACAATCAAGAACAAGCTGGAGGT	AT1G36770.1	73	AT5G33254.1	trans	100nt	Distributed	4106	1	331	933	1	336
AACAATCAAGAACAAGCTGGAGGT	AT1G36770.1	73	AT5G33150.1	trans	100nt	Distributed	4106	1	331	972	1	333
AACAATCAAGAACAAGCTGGAGGT	AT1G36770.1	73	AT1G38360.1	trans	100nt	Distributed	4106	1	443	8397	3111	3557
AACAATCAAGAACAAGCTGGAGGT	AT1G36770.1	73	AT2G11340.1	trans	100nt	Distributed	4106	1	443	5802	4810	5256
AACAATCAAGAACAAGCTGGAGGT	AT1G36770.1	73	AT4G06621.1	trans	100nt	Distributed	4106	1	434	1197	214	650
AACAATCAAGAACAAGCTGGAGGT	AT1G36770.1	73	AT5G32489.1	trans	100nt	Distributed	4106	1	331	1103	1	333
AACAATCAAGAACAAGCTGGAGGT	AT1G36770.1	73	AT1G41680.1	trans	100nt	Distributed	4106	1	443	1206	32	475
AACACAGAGTCTGATAACTTCTCC	AT2G16580.1	620	AT1G17780.2	trans	100nt	Distributed	893	492	697	1289	487	692
AACACAGAGTCTGATAACTTCTCC	AT2G16580.1	620	AT2G16575.1	trans	100nt	Distributed	893	560	663	513	1	104
AACAGAATTCTCTATTACCGCGGA	AT5G28442.1	645	AT5G31842.1	trans	100nt	Distributed	712	566	692	624	172	299
AACAGAATTCTCTATTACCGCGGA	AT5G28442.1	645	AT5G28626.1	trans	100nt	Distributed	712	563	712	1704	1175	1324
AACAGAATTCTCTATTACCGCGGA	AT5G28442.1	645	AT1G40113.1	trans	100nt	Distributed	712	564	692	6072	856	984
AACAGACCAAAGGACAGGAAATCT	AT3G30695.1	3161	AT3G43153.1	trans	100nt	Distributed	6064	3054	3276	510	287	509
AACAGACCAACGGACAAGCAATCC	AT4G07942.1	86	AT3G43153.1	trans	100nt	Distributed	3084	27	218	510	271	461
AACAGACCAACGGACAAGGAATCC	AT3G42252.1	1292	AT3G43153.1	trans	100nt	Distributed	1614	1197	1406	510	288	506
AACAGATATACTCGACTGCACAGT	AT5G33381.1	877	AT1G37405.1	trans	100nt	Distributed	5292	613	1500	5961	654	1561
AACAGATATACTCGACTGCACAGT	AT5G33381.1	877	AT3G30838.1	trans	100nt	Distributed	5292	642	1500	5902	3841	4717
AACAGATATACTCGACTGCACAGT	AT5G33381.1	877	AT1G38360.1	trans	100nt	Distributed	5292	613	1500	8397	4445	5350
AACAGATATACTCGACTGCACAGT	AT5G33381.1	877	AT5G35142.1	trans	100nt	Distributed	5292	606	1483	2793	1456	2345
AACAGATATACTCGACTGCACAGT	AT5G33381.1	877	AT3G43307.1	trans	100nt	Distributed	5292	612	1500	2969	757	1663
AACAGATATACTCGACTGCACAGT	AT5G33381.1	877	AT1G41890.1	trans	100nt	Distributed	5292	613	1635	3829	1045	2090
AACAGATATACTCGACTGCACAGT	AT5G33381.1	877	AT5G31302.1	trans	100nt	Distributed	5292	607	1500	2373	731	1642
AACAGATATACTCGACTGCACAGT	AT5G33381.1	877	AT3G43142.1	trans	100nt	Distributed	5292	613	1199	3156	2110	2698
AACAGATATACTCGACTGCACAGT	AT5G33381.1	877	AT2G10820.1	trans	100nt	Distributed	5292	613	1479	5712	1298	2134
AACAGATATACTCGACTGCACAGT	AT5G33381.1	877	AT5G35052.1	trans	100nt	Distributed	5292	613	1500	3636	640	1547
AACAGCTATACTCGACTGCACAGT	AT5G34970.1	1370	AT5G31302.1	trans	100nt	Distributed	1437	1244	1423	2373	1305	1482
AACAGCTATACTCGACTGCACAGT	AT5G34970.1	1370	AT4G06574.1	trans	100nt	Distributed	1437	1244	1423	3663	373	550
AACAGTAAAGAATTGCAGAAACT	AT3G30416.1	4477	AT4G06574.1	trans	100nt	Distributed	5515	4133	4837	3663	1	704
AACAGTAAAGAATTGCAGAAACT	AT3G30416.1	4477	AT3G42255.1	trans	100nt	Distributed	5515	4132	4638	3381	1	506
AACAGTAAAGAATTGCAGAAACT	AT3G30416.1	4477	AT3G30838.1	trans	100nt	Distributed	5515	4163	5509	5902	3375	4717
AACAGTAAAGAATTGCAGAAACT	AT3G30416.1	4477	AT4G07893.1	trans	HC	Distributed	5515	4424	5501	1785	322	1389
AACAGTAAAGAATTGCAGAAACT	AT3G30416.1	4477	AT4G03780.1	trans	100nt	Distributed	5515	4126	4723	2094	1	588
AACAGTAAAGAATTGCAGAAACT	AT3G30416.1	4477	AT1G38360.1	trans	100nt	Distributed	5515	4133	5510	8397	3971	5350
AACAGTAAAGAATTGCAGAAACT	AT3G30416.1	4477	AT2G09820.1	trans	100nt	Distributed	5515	4133	5504	4208	1621	2971
AACAGTAAAGAATTGCAGAAACT	AT3G30416.1	4477	AT3G43307.1	trans	100nt	Distributed	5515	4132	5509	2969	315	1663
AACAGTAAAGAATTGCAGAAACT	AT3G30416.1	4477	AT2G12780.1	trans	100nt	Distributed	5515	4133	5494	2817	1299	2651
AACAGTAAAGAATTGCAGAAACT	AT3G30416.1	4477	AT5G35052.1	trans	100nt	Distributed	5515	4123	5481	3636	201	1557
AACAGTAAAGAATTGCAGAAACT	AT3G30416.1	4477	AT3G33154.1	trans	100nt	Distributed	5515	4133	5487	3432	1196	2533
AACAGTAAAGAATTGCAGAAACT	AT3G30416.1	4477	AT2G10820.1	trans	100nt	Distributed	5515	4477	5509	5712	827	1838
AACAGTAAAGAATTGCAGAAACT	AT3G30416.1	4477	AT5G35142.1	trans	100nt	Distributed	5515	4133	5361	2793	1136	2338
AACAGTAAAGAATTGCAGAAACT	AT3G30416.1	4477	AT3G33197.1	trans	100nt	Distributed	5515	4133	5494	3120	303	1659
AACAGTAAAGAATTGCAGAAACT	AT3G30416.1	4477	AT5G31302.1	trans	HC	Distributed	5515	4133	5515	2373	258	1636
AACAGTAAAGAATTGCAGAAACT	AT3G30416.1	4477	AT1G37405.1	trans	100nt	Distributed	5515	4133	5445	5961	254	1561
AACAGTGAGACTGCGTGATAGAGT	AT1G41890.1	1773	AT2G11320.1	trans	100nt	Site-specific	3829	260	2090	6801	3288	5149
AACAGTGAGACTGCGTGATAGAGT	AT1G41890.1	1773	AT5G33381.1	trans	100nt	Site-specific	3829	1045	2090	5292	613	1635
AACAGTGATGAATGATACGAAACT	AT5G34990.1	500	AT4G07706.1	trans	100nt	Distributed	2910	336	578	1462	937	1178
AACAGTGATGAATGATACGAAACT	AT5G34990.1	500	AT1G41740.1	trans	100nt	Distributed	2910	339	578	3199	2684	2923
AACCAAAATTAGAGATGAAGACTT	AT2G15940.1	1631	AT1G37057.1	trans	100nt	Site-specific	1881	1274	1881	3132	1644	2249
AACCAACCGGCCCTATGACTCGTT	AT3G32195.1	4629	AT3G32190.1	trans	100nt	Distributed	4765	4526	4666	1077	1	143
AACCACCTGACTAACCTAGAGATT	AT3G30587.1	1553	AT5G31032.1	trans	HC	Distributed	2664	810	2221	2949	861	2291
AACCACCTGACTAACCTAGAGATT	AT3G30587.1	1553	AT2G10190.1	trans	100nt	Distributed	2664	1132	2169	6574	3892	4942
AACCACCTGACTAACCTAGAGATT	AT3G30587.1	1553	AT2G06810.1	trans	100nt	Distributed	2664	804	1915	2265	606	1725
AACCACCTGACTAACCTAGAGATT	AT3G30587.1	1553	AT4G06540.1	trans	HC	Distributed	2664	977	2305	3495	4	1348
AACCACCTGACTAACCTAGAGATT	AT3G30587.1	1553	AT5G32345.1	trans	100nt	Distributed	2664	1105	2302	9717	3004	4215
AACCACCTGACTAACCTAGAGATT	AT3G30587.1	1553	AT3G31359.1	trans	100nt	Distributed	2664	1369	2455	5943	4845	5943
AACCACCTGACTAACCTAGAGATT	AT3G30587.1	1553	AT1G37999.1	trans	HC	Distributed	2664	810	2455	3924	226	1859
AACCACCTGACTAACCTAGAGATT	AT3G30587.1	1553	AT5G28263.1	trans	HC	Distributed	2664	810	2459	15195	12321	13986
AACCACTCGACCAGTCAAGATCTC	AT3G33154.1	974	AT3G31359.1	trans	100nt	Distributed	3432	768	1545	5943	7	799
AACCAGAGAAACTCAGGGAGGAAC	AT1G17780.2	495	AT2G16580.1	trans	100nt	Distributed	1289	487	692	893	492	697
AACCATAAATCCGCGTTTACTGTA	AT4G08092.1	3198	AT4G08092.1	trans	100nt	Site-specific	4258	3025	3425	4258	3025	3425
AACCATAAATCCGCGTTTACTGTA	AT4G08092.1	3198	AT4G08092.1	trans	100nt	Site-specific	4258	3025	3425	4258	3025	3425
AACCATCCCCCTCCATTTGTTCCT	AT2G16580.1	648	AT2G16575.1	trans	100nt	Distributed	893	560	663	513	1	104
AACCATCCCCCTCCATTTGTTCCT	AT2G16580.1	648	AT1G17780.2	trans	100nt	Distributed	893	492	697	1289	487	692
AACCATTCTACAGACTACAGATTC	AT5G33434.1	3114	AT5G28692.1	trans	100nt	Distributed	4455	2703	3245	5016	2042	2581
AACCATTCTACAGACTACAGATTC	AT5G33434.1	3114	AT1G41890.1	trans	100nt	Distributed	4455	2703	3327	3829	1052	1691
AACCCCCTGGTCGAGTAGAGGACA	AT3G42251.1	156	AT3G31359.1	trans	HC	Distributed	717	101	582	5943	80	551
AACCCGTCGGTCCATCACTGTCCA	AT1G35790.1	1468	AT3G32990.1	trans	100nt	Distributed	4920	1401	2039	2529	1365	2028
AACCCGTCGGTCCATCACTGTCCA	AT1G35790.1	1468	AT3G44210.1	trans	100nt	Distributed	4920	1401	1501	432	243	343
AACCCTCTGTCTGTGAATCCCGAG	AT2G06110.1	2862	AT5G32042.1	trans	100nt	Site-specific	2931	2777	2931	3111	2336	2499
AACCCTCTGTCTGTGAATCCCGAG	AT2G06110.1	2862	AT2G11230.1	trans	100nt	Site-specific	2931	2799	2931	4410	2596	2728
AACCCTCTGTCTGTGAATCCCGAG	AT2G06110.1	2862	AT2G10650.1	trans	100nt	Site-specific	2931	2806	2931	3528	1694	1819
AACCCTCTGTCTGTGAATCCCGAG	AT2G06110.1	2862	AT3G29641.1	trans	100nt	Site-specific	2931	2804	2908	3223	2751	2855
AACCCTCTGTCTGTGAATCCCGAG	AT2G06110.1	2862	AT2G10290.1	trans	100nt	Site-specific	2931	2806	2928	792	319	441
AACCCTCTGTCTGTGAATCCCGAG	AT2G06110.1	2862	AT5G33990.1	trans	100nt	Site-specific	2931	2806	2931	3120	2550	2675
AACCCTCTGTCTGTGAATCCCGAG	AT2G06110.1	2862	AT1G42695.1	trans	100nt	Site-specific	2931	2804	2929	3724	2770	2895
AACCCTGTGGAGACTCCCTTTAGA	AT2G15060.1	741	AT5G32592.1	trans	100nt	Site-specific	3760	315	969	3643	1385	2032
AACCCTGTGGAGACTCCCTTTAGA	AT2G15060.1	741	AT2G09850.1	trans	100nt	Site-specific	3760	315	1516	3207	1230	2434
AACCCTGTGGAGACTCCCTTTAGA	AT2G15060.1	741	AT2G06270.1	trans	HC	Site-specific	3760	310	1516	2086	280	1459
AACCCTGTGGAGACTCCCTTTAGA	AT2G15060.1	741	AT2G06260.1	trans	HC	Site-specific	3760	315	1516	2234	433	1599
AACCGAGTTGTAGCTGCTGCTGAA	AT5G29807.1	43	AT5G29720.1	trans	HC	Distributed	255	1	220	5445	5071	5297
AACCGATCGCCGGAAAAGTCGCCG	AT3G41762.1	291	AT3G43160.1	trans	100nt	Distributed	560	212	445	888	444	683
AACCGATCGCCGGAAAAGTCGCCG	AT3G41762.1	291	AT2G01008.1	trans	100nt	Distributed	560	206	461	1239	302	557
AACCGATCGCCGGAAAAGTCGCCG	AT3G41762.1	291	AT3G41761.1	cis	HC	Distributed	560	223	384	162	1	162
AACCGCAACCGGATCTTAAAGG	AT1G40104.1	569	AT5G31770.1	trans	100nt	Distributed	1857	443	645	537	325	528
AACCGCAACCGGATCTTAAAGGTG	AT1G40104.1	569	AT5G31770.1	trans	100nt	Distributed	1857	443	645	537	325	528
AACCGGGCTGAGACAAAAATTTCT	AT1G53490.1	237	AT1G53480.1	cis	HC	Site-specific	2252	1	683	844	109	791
AACCGTCACTCGTCCAGCTGCCTC	AT2G01029.1	658	AT4G03750.1	trans	100nt	Distributed	10188	500	729	603	233	461
AACCGTCACTCGTCCAGCTGCCTC	AT2G01029.1	658	AT3G29615.1	trans	100nt	Distributed	10188	1	964	8174	6683	7604
AACCGTCACTCGTCCAGCTGCCTC	AT2G01029.1	688	AT2G01037.1	trans	100nt	Distributed	10188	1	964	6168	867	1801
AACCGTCACTCGTCCAGCTGCCTC	AT2G01029.1	688	AT2G12930.1	trans	100nt	Distributed	10188	664	963	6130	223	491
AACCGTCACTCGTCCAGCTGCCTC	AT2G01029.1	658	AT2G01037.1	trans	100nt	Distributed	10188	1	964	6168	867	1801
AACCGTCACTCGTCCAGCTGCCTC	AT2G01029.1	688	AT4G03750.1	trans	100nt	Distributed	10188	500	729	603	233	461
AACCGTCACTCGTCCAGCTGCCTC	AT2G01029.1	688	AT3G29615.1	trans	100nt	Distributed	10188	1	964	8174	6683	7604
AACCGTCCGACCAACCGACCGTCC	AT3G43160.1	540	AT3G41762.1	trans	100nt	Site-specific	888	444	683	560	212	445
AACCTAATCGCCCGGCCCATAGAG	AT5G33434.1	3452	AT2G06150.1	trans	100nt	Distributed	4455	3410	4008	2772	2175	2772
AACCTAATCGCCCGGCCCATAGAG	AT5G33434.1	3452	AT4G06718.1	trans	HC	Distributed	4455	3413	4008	1119	524	1119
AACCTAATCGCCCGGCCCATAGAG	AT5G33434.1	3452	AT5G32517.1	trans	HC	Distributed	4455	3369	4008	915	265	914
AACCTAATCGCCCGGCCCATAGAG	AT5G33434.1	3452	AT5G32515.1	trans	HC	Distributed	4455	3362	3849	585	96	585
AACCTAATCGCCCGGCCCATAGAG	AT5G33434.1	3452	AT1G41650.1	trans	HC	Distributed	4455	3409	3849	537	96	537
AACCTAATCGCCCGGCCCATAGAG	AT5G33434.1	3452	AT1G41680.1	trans	HC	Distributed	4455	3336	4008	1206	524	1206
AACCTAATCGCCCGGCCCATAGAG	AT5G33434.1	3452	AT4G06615.1	trans	HC	Distributed	4455	3362	4008	1040	383	1040
AACCTAATCGCCCGGCCCATAGAG	AT5G33434.1	3452	AT5G32161.1	trans	HC	Distributed	4455	3409	3979	582	1	582
AACCTAATCGCCCGGCCCATAGAG	AT5G33434.1	3452	AT4G05636.1	trans	HC	Distributed	4455	3409	3979	582	1	582
AACCTAATCGCCCGGCCCATAGAG	AT5G33434.1	3452	AT5G32122.1	trans	HC	Distributed	4455	3310	3986	1044	345	1044
AACCTAATCGCCCGGCCCATAGAG	AT5G33434.1	3452	AT5G34835.1	trans	HC	Distributed	4455	3307	4008	987	295	987
AACCTAATCGCCCGGCCCATAGAG	AT5G33434.1	3452	AT5G30870.1	trans	HC	Distributed	4455	3341	3843	789	242	747
AACCTAATCGCCCGGCCCATAGAG	AT5G33434.1	3452	AT5G33000.1	trans	HC	Distributed	4455	3412	4008	642	56	642
AACCTAATCGCCCGGCCCATAGAG	AT5G33434.1	3452	AT5G32143.1	trans	HC	Distributed	4455	3336	4008	738	56	738
AACCTAGTCCCAGACTCAATCACC	AT3G30416.1	4698	AT4G06574.1	trans	100nt	Distributed	5515	4133	4837	3663	1	704
AACCTAGTCCCAGACTCAATCACC	AT3G30416.1	4698	AT5G35142.1	trans	100nt	Distributed	5515	4133	5361	2793	1136	2338
AACCTAGTCCCAGACTCAATCACC	AT3G30416.1	4698	AT5G31302.1	trans	HC	Distributed	5515	4133	5515	2373	258	1636
AACCTAGTCCCAGACTCAATCACC	AT3G30416.1	4698	AT3G33154.1	trans	100nt	Distributed	5515	4133	5487	3432	1196	2533
AACCTAGTCCCAGACTCAATCACC	AT3G30416.1	4698	AT1G38360.1	trans	100nt	Distributed	5515	4133	5510	8397	3971	5350
AACCTAGTCCCAGACTCAATCACC	AT3G30416.1	4698	AT4G03780.1	trans	100nt	Distributed	5515	4126	4723	2094	1	588
AACCTAGTCCCAGACTCAATCACC	AT3G30416.1	4698	AT5G35052.1	trans	100nt	Distributed	5515	4123	5481	3636	201	1557
AACCTAGTCCCAGACTCAATCACC	AT3G30416.1	4698	AT3G33197.1	trans	100nt	Distributed	5515	4133	5494	3120	303	1659
AACCTAGTCCCAGACTCAATCACC	AT3G30416.1	4698	AT4G07893.1	trans	HC	Distributed	5515	4424	5501	1785	322	1389
AACCTAGTCCCAGACTCAATCACC	AT3G30416.1	4698	AT3G43307.1	trans	100nt	Distributed	5515	4132	5509	2969	315	1663
AACCTAGTCCCAGACTCAATCACC	AT3G30416.1	4698	AT2G10820.1	trans	100nt	Distributed	5515	4477	5509	5712	827	1838
AACCTAGTCCCAGACTCAATCACC	AT3G30416.1	4698	AT2G12780.1	trans	100nt	Distributed	5515	4133	5494	2817	1299	2651
AACCTAGTCCCAGACTCAATCACC	AT3G30416.1	4698	AT2G09820.1	trans	100nt	Distributed	5515	4133	5504	4208	1621	2971
AACCTAGTCCCAGACTCAATCACC	AT3G30416.1	4698	AT1G40101.1	trans	100nt	Distributed	5515	4548	5510	12954	799	1757
AACCTAGTCCCAGACTCAATCACC	AT3G30416.1	4698	AT3G30838.1	trans	100nt	Distributed	5515	4163	5509	5902	3375	4717
AACCTAGTCCCAGACTCAATCACC	AT3G30416.1	4698	AT1G37405.1	trans	100nt	Distributed	5515	4133	5445	5961	254	1561
AACCTCGTCTTCCAAAACTTTATC	AT2G45245.1	171	AT2G45380.1	cis	100nt	Site-specific	386	68	203	1645	1	136
AACCTGGAAGTCGAGTATCTTCTG	AT4G06505.1	320	AT3G30416.1	trans	HC	Site-specific	621	294	621	5515	5177	5503
AACCTGTGACTTTCAATTGGAACT	AT5G43415.1	4871	AT1G34844.1	trans	HC	Distributed	5802	4526	5236	1246	385	1094
AACCTTGGACGAGTGAGCTCTGTC	ATMG00870.1	187	AT2G07682.1	cis	HC	Site-specific	555	1	555	4888	3338	3892
AACCTTGGACGAGTGAGCTCTGTC	ATMG00870.1	187	ATMG00880.1	cis	HC	Site-specific	555	1	429	564	1	429
AACCTTTAGTACTACAACGACATG	AT1G37405.1	1497	AT3G32023.1	trans	100nt	Distributed	5961	1202	1564	1137	777	1137
AACCTTTAGTACTACAACGACATG	AT1G37405.1	1497	AT5G33381.1	trans	100nt	Distributed	5961	654	1561	5292	613	1500
AACCTTTAGTACTACAACGACATG	AT1G37405.1	1497	AT3G30416.1	trans	100nt	Distributed	5961	254	1561	5515	4133	5445
AACCTTTAGTACTACAACGACATG	AT1G37405.1	1497	AT5G30942.1	trans	100nt	Distributed	5961	1189	1562	5569	5207	5566
AACCTTTAGTACTACAACGACATG	AT1G37405.1	1497	AT3G30830.1	trans	100nt	Distributed	5961	1364	1561	1986	1791	1986
AACCTTTAGTACTACAACGACATG	AT1G37405.1	1497	AT3G31360.1	trans	100nt	Distributed	5961	1215	1562	1011	664	1011
AACCTTTAGTACTACAACGACATG	AT1G37405.1	1497	AT4G06483.1	trans	100nt	Distributed	5961	1324	1561	1452	1215	1452
AACCTTTAGTACTACAACGACATG	AT1G37405.1	1497	AT5G33434.1	trans	100nt	Distributed	5961	1213	1561	4455	2239	2573
AACGAAATAAAATGACAGTAGACA	AT5G33434.1	3421	AT5G32143.1	trans	HC	Distributed	4455	3336	4008	738	56	738
AACGAAATAAAATGACAGTAGACA	AT5G33434.1	3421	AT5G32515.1	trans	HC	Distributed	4455	3362	3849	585	96	585
AACGAAATAAAATGACAGTAGACA	AT5G33434.1	3421	AT4G06718.1	trans	HC	Distributed	4455	3413	4008	1119	524	1119
AACGAAATAAAATGACAGTAGACA	AT5G33434.1	3421	AT5G32122.1	trans	HC	Distributed	4455	3310	3986	1044	345	1044
AACGAAATAAAATGACAGTAGACA	AT5G33434.1	3421	AT4G06615.1	trans	HC	Distributed	4455	3362	4008	1040	383	1040
AACGAAATAAAATGACAGTAGACA	AT5G33434.1	3421	AT5G30870.1	trans	HC	Distributed	4455	3341	3843	789	242	747
AACGAAATAAAATGACAGTAGACA	AT5G33434.1	3421	AT2G06150.1	trans	100nt	Distributed	4455	3410	4008	2772	2175	2772
AACGAAATAAAATGACAGTAGACA	AT5G33434.1	3421	AT5G34835.1	trans	HC	Distributed	4455	3307	4008	987	295	987
AACGAAATAAAATGACAGTAGACA	AT5G33434.1	3421	AT4G05636.1	trans	HC	Distributed	4455	3409	3979	582	1	582
AACGAAATAAAATGACAGTAGACA	AT5G33434.1	3421	AT5G32161.1	trans	HC	Distributed	4455	3409	3979	582	1	582
AACGAAATAAAATGACAGTAGACA	AT5G33434.1	3421	AT5G32517.1	trans	HC	Distributed	4455	3369	4008	915	265	914
AACGAAATAAAATGACAGTAGACA	AT5G33434.1	3421	AT1G41680.1	trans	HC	Distributed	4455	3336	4008	1206	524	1206
AACGAAATAAAATGACAGTAGACA	AT5G33434.1	3421	AT1G41650.1	trans	HC	Distributed	4455	3409	3849	537	96	537
AACGAAATAAAATGACAGTAGACA	AT5G33434.1	3421	AT5G33000.1	trans	HC	Distributed	4455	3412	4008	642	56	642
AACGAGACAAGCTGAGCAAAAGGA	AT4G06615.1	824	AT5G34990.1	trans	100nt	Distributed	1040	559	921	2910	1	363
AACGAGACAAGCTGAGCAAAAGGA	AT4G06615.1	824	AT5G33434.1	trans	HC	Distributed	1040	383	1040	4455	3362	4008
AACGAGCCGATTGTAGATGAA	AT1G47860.1	8262	AT5G14840.1	trans	100nt	Distributed	9594	8119	8806	2410	46	776
AACGAGCCGATTGTAGATGAA	AT1G47860.1	8262	AT3G06437.1	trans	100nt	Distributed	9594	8119	8314	1459	401	593
AACGAGCCGATTGTAGATGAA	AT1G47860.1	8262	AT3G06433.1	trans	100nt	Distributed	9594	8119	8314	3444	2110	2302
AACGAGCCGATTGTAGATGAA	AT1G47860.1	8262	AT4G20690.1	trans	100nt	Distributed	9594	8119	8308	417	199	388
AACGAGCCGATTGTAGATGAAAG	AT1G47860.1	8262	AT3G06437.1	trans	100nt	Distributed	9594	8119	8314	1459	401	593
AACGAGCCGATTGTAGATGAAAG	AT1G47860.1	8262	AT5G14840.1	trans	100nt	Distributed	9594	8119	8806	2410	46	776
AACGAGCCGATTGTAGATGAAAG	AT1G47860.1	8262	AT3G06433.1	trans	100nt	Distributed	9594	8119	8314	3444	2110	2302
AACGAGCCGATTGTAGATGAAAG	AT1G47860.1	8262	AT4G20690.1	trans	100nt	Distributed	9594	8119	8308	417	199	388
AACGAGCCGATTGTAGATGAAAGA	AT1G47860.1	8262	AT4G20690.1	trans	100nt	Distributed	9594	8119	8308	417	199	388
AACGAGCCGATTGTAGATGAAAGA	AT1G47860.1	8262	AT3G06437.1	trans	100nt	Distributed	9594	8119	8314	1459	401	593
AACGAGCCGATTGTAGATGAAAGA	AT1G47860.1	8262	AT5G14840.1	trans	100nt	Distributed	9594	8119	8806	2410	46	776
AACGAGCCGATTGTAGATGAAAGA	AT1G47860.1	8262	AT3G06433.1	trans	100nt	Distributed	9594	8119	8314	3444	2110	2302
AACGAGTTGTGTTGGTCGAGTGTT	AT5G32750.1	4	AT5G30942.1	trans	100nt	Distributed	5709	1	143	5569	5295	5437
AACGAGTTGTGTTGGTCGAGTGTT	AT5G32750.1	4	AT3G30416.1	trans	100nt	Distributed	5709	1	140	5515	4224	4363
AACGAGTTGTGTTGGTCGAGTGTT	AT5G32750.1	4	AT3G32023.1	trans	100nt	Distributed	5709	1	143	1137	867	1009
AACGAGTTGTGTTGGTCGAGTGTT	AT5G32750.1	4	AT4G06483.1	trans	100nt	Distributed	5709	1	143	1452	1304	1446
AACGATAAAGGACTTGGGAATAAC	AT4G03710.1	2134	AT2G12820.1	trans	100nt	Distributed	3984	1773	2407	2043	1198	1841
AACGATAAAGGACTTGGGAATAAC	AT4G03710.1	2134	AT4G05585.1	trans	100nt	Distributed	3984	1249	2407	8949	7240	8389
AACGATAAAGGACTTGGGAATAAC	AT4G03710.1	2134	AT2G12835.1	trans	100nt	Distributed	3984	1767	2407	2109	1157	1806
AACGATAAAGGACTTGGGAATAAC	AT4G03710.1	2134	AT3G31367.1	trans	100nt	Distributed	3984	1643	2407	2778	2016	2778
AACGATAAAGGACTTGGGAATAAC	AT4G03710.1	2134	AT3G33595.1	trans	100nt	Distributed	3984	1249	2407	6618	3362	4514
AACGATAAAGGACTTGGGAATAAC	AT4G03710.1	2134	AT3G31630.1	trans	100nt	Distributed	3984	1249	2408	7288	1093	2248
AACGATAAAGGACTTGGGAATAAC	AT4G03710.1	2134	AT2G12850.1	trans	100nt	Distributed	3984	1249	2407	2777	1157	2327
AACGATAAAGGACTTGGGAATAAC	AT4G03710.1	2134	AT3G32195.1	trans	100nt	Distributed	3984	1249	2407	4765	2565	3722
AACGATAAAGGACTTGGGAATAAC	AT4G03710.1	2134	AT2G12740.1	trans	100nt	Distributed	3984	1765	2407	4559	3931	4559
AACGATGATGAATGGACACTGAAA	AT5G34990.1	532	AT1G41740.1	trans	100nt	Distributed	2910	339	578	3199	2684	2923
AACGATGATGAATGGACACTGAAA	AT5G34990.1	532	AT4G07706.1	trans	100nt	Distributed	2910	336	578	1462	937	1178
AACGCCCGCGATCGTCAATAGGAT	AT3G29615.1	6687	AT2G01029.1	trans	100nt	Distributed	8174	6683	7604	10188	1	964
AACGCTGAAAGCAGACTCTGATG	AT1G37057.1	1745	AT1G46192.1	trans	100nt	Site-specific	3132	1544	2233	4767	4081	4767
AACGCTGAAAGCAGACTCTGATG	AT1G37057.1	1745	AT1G42110.1	trans	100nt	Site-specific	3132	1482	2249	2137	1366	2137
AACGCTGAAAGCAGACTCTGATG	AT1G37057.1	1745	AT2G15940.1	trans	100nt	Site-specific	3132	1644	2249	1881	1274	1881
AACGCTGAAAGCAGACTCTGATG	AT1G37057.1	1745	AT5G26233.1	trans	HC	Site-specific	3132	1514	2111	788	69	653
AACGCTGAAAGCAGACTCTGATGC	AT1G37057.1	1745	AT2G15940.1	trans	100nt	Site-specific	3132	1644	2249	1881	1274	1881
AACGCTGAAAGCAGACTCTGATGC	AT1G37057.1	1745	AT5G26233.1	trans	HC	Site-specific	3132	1514	2111	788	69	653
AACGCTGAAAGCAGACTCTGATGC	AT1G37057.1	1745	AT1G46192.1	trans	100nt	Site-specific	3132	1544	2233	4767	4081	4767
AACGCTGAAAGCAGACTCTGATGC	AT1G37057.1	1745	AT1G42110.1	trans	100nt	Site-specific	3132	1482	2249	2137	1366	2137
AACGCTTTGATAGATCAACAAGTC	AT3G30587.1	2038	AT5G32345.1	trans	100nt	Distributed	2664	1105	2302	9717	3004	4215
AACGCTTTGATAGATCAACAAGTC	AT3G30587.1	2038	AT3G30830.1	trans	100nt	Distributed	2664	1946	2454	1986	1270	1790
AACGCTTTGATAGATCAACAAGTC	AT3G30587.1	2038	AT5G35140.1	trans	100nt	Distributed	2664	1729	2170	1706	1257	1706
AACGCTTTGATAGATCAACAAGTC	AT3G30587.1	2038	AT2G11115.1	trans	HC	Distributed	2664	1828	2328	516	1	513
AACGCTTTGATAGATCAACAAGTC	AT3G30587.1	2038	AT5G33386.1	trans	100nt	Distributed	2664	1859	2457	1587	984	1587
AACGCTTTGATAGATCAACAAGTC	AT3G30587.1	2038	AT1G37933.1	trans	100nt	Distributed	2664	1837	2223	3147	2744	3142
AACGCTTTGATAGATCAACAAGTC	AT3G30587.1	2038	AT5G28263.1	trans	HC	Distributed	2664	810	2459	15195	12321	13986
AACGCTTTGATAGATCAACAAGTC	AT3G30587.1	2038	AT2G10190.1	trans	100nt	Distributed	2664	1132	2169	6574	3892	4942
AACGCTTTGATAGATCAACAAGTC	AT3G30587.1	2038	AT5G31032.1	trans	HC	Distributed	2664	810	2221	2949	861	2291
AACGCTTTGATAGATCAACAAGTC	AT3G30587.1	2038	AT1G36756.1	trans	HC	Distributed	2664	2004	2226	390	162	385
AACGCTTTGATAGATCAACAAGTC	AT3G30587.1	2038	AT3G31359.1	trans	100nt	Distributed	2664	1369	2455	5943	4845	5943
AACGCTTTGATAGATCAACAAGTC	AT3G30587.1	2038	AT4G06559.1	trans	100nt	Distributed	2664	1825	2455	2013	1384	2013
AACGCTTTGATAGATCAACAAGTC	AT3G30587.1	2038	AT3G42260.1	trans	100nt	Distributed	2664	1838	2116	1407	339	616
AACGCTTTGATAGATCAACAAGTC	AT3G30587.1	2038	AT4G06540.1	trans	HC	Distributed	2664	977	2305	3495	4	1348
AACGCTTTGATAGATCAACAAGTC	AT3G30587.1	2038	AT2G11135.1	trans	HC	Distributed	2664	1967	2293	381	37	375
AACGCTTTGATAGATCAACAAGTC	AT3G30587.1	2038	AT1G37999.1	trans	HC	Distributed	2664	810	2455	3924	226	1859
AACGCTTTGATAGATCAACAAGTC	AT3G30587.1	2038	AT4G06596.1	trans	100nt	Distributed	2664	1704	2223	1566	732	1236
AACGGAGGAAGCTTTGGCGGAACC	AT3G32195.1	4609	AT3G32190.1	trans	100nt	Distributed	4765	4526	4666	1077	1	143
AACGGATGAGCTACTTGACGGACC	AT1G47860.1	8742	AT5G14840.1	trans	100nt	Distributed	9594	8119	8806	2410	46	776
AACGGATGAGCTACTTGACGGACC	AT1G47860.1	8742	AT1G25025.1	trans	HC	Distributed	9594	8502	9158	777	97	777
AACGGATGAGCTACTTGACGGACC	AT1G47860.1	8742	AT1G25112.1	trans	HC	Distributed	9594	8502	9158	777	97	777
AACGGATGAGCTACTTGACGGACC	AT1G47860.1	8742	AT1G24851.1	trans	HC	Distributed	9594	8502	9158	777	97	777
AACGGATGAGCTACTTGACGGACC	AT1G47860.1	8742	AT1G25180.1	trans	HC	Distributed	9594	8502	9158	777	97	777
AACGGATGTGACCTTTTGGAAGG	AT5G32540.1	1496	AT4G04655.1	trans	HC	Site-specific	3828	1117	3131	7527	3919	5947
AACGGATGTGACCTTTTGGAAGG	AT5G32540.1	1496	AT3G45095.1	trans	100nt	Site-specific	3828	1117	1994	4345	2246	3127
AACGGATGTGACCTTTTGGAAGG	AT5G32540.1	1496	AT2G12540.1	trans	HC	Site-specific	3828	1189	2521	1955	599	1926
AACGGATGTGACCTTTTGGAAGG	AT5G32540.1	1496	AT1G41797.1	trans	100nt	Site-specific	3828	1117	2583	3471	6	1473
AACGGATGTGACCTTTTGGAAGG	AT5G32540.1	1496	AT4G08750.1	trans	100nt	Site-specific	3828	1319	1596	1386	558	835
AACGGGCAAAGATGAGCATGAATG	AT4G06526.1	1187	AT5G28865.1	trans	100nt	Distributed	1521	1148	1322	4728	3364	3556
AACTAAGACCTGAATCCGTGAGTC	AT1G35790.1	1848	AT3G32990.1	trans	100nt	Distributed	4920	1401	2039	2529	1365	2028
AACTACTCTATCCCATCCCTAAGA	AT5G33381.1	1434	AT5G35052.1	trans	100nt	Distributed	5292	613	1500	3636	640	1547
AACTACTCTATCCCATCCCTAAGA	AT5G33381.1	1434	AT5G35142.1	trans	100nt	Distributed	5292	606	1483	2793	1456	2345
AACTACTCTATCCCATCCCTAAGA	AT5G33381.1	1434	AT3G43307.1	trans	100nt	Distributed	5292	612	1500	2969	757	1663
AACTACTCTATCCCATCCCTAAGA	AT5G33381.1	1434	AT1G41890.1	trans	100nt	Distributed	5292	613	1635	3829	1045	2090
AACTACTCTATCCCATCCCTAAGA	AT5G33381.1	1434	AT1G38360.1	trans	100nt	Distributed	5292	613	1500	8397	4445	5350
AACTACTCTATCCCATCCCTAAGA	AT5G33381.1	1434	AT3G30838.1	trans	100nt	Distributed	5292	642	1500	5902	3841	4717
AACTACTCTATCCCATCCCTAAGA	AT5G33381.1	1434	AT5G28692.1	trans	100nt	Distributed	5292	994	1538	5016	2042	2581
AACTACTCTATCCCATCCCTAAGA	AT5G33381.1	1434	AT2G10820.1	trans	100nt	Distributed	5292	613	1479	5712	1298	2134
AACTACTCTATCCCATCCCTAAGA	AT5G33381.1	1434	AT5G31302.1	trans	100nt	Distributed	5292	607	1500	2373	731	1642
AACTACTCTATCCCATCCCTAAGA	AT5G33381.1	1434	AT1G37405.1	trans	100nt	Distributed	5292	613	1500	5961	654	1561
AACTCGGTTTGTCCAATTCGCCT	AT3G60176.1	725	AT2G10735.1	trans	HC	Site-specific	1010	458	1010	2422	1723	2278
AACTCGGTTTGTCCAATTCGCCT	AT3G60176.1	725	AT3G06433.1	trans	100nt	Site-specific	1010	457	871	3444	561	977
AACTCTAGGATGTGTTAGGACTCC	AT4G04655.1	5354	AT4G06496.1	trans	HC	Distributed	7527	4738	5931	1158	1	1158
AACTCTAGGATGTGTTAGGACTCC	AT4G04655.1	5354	AT2G01040.1	trans	HC	Distributed	7527	4279	5945	1704	46	1704
AACTCTAGGATGTGTTAGGACTCC	AT4G04655.1	5354	AT5G32540.1	trans	HC	Distributed	7527	3919	5947	3828	1117	3131
AACTCTAGGATGTGTTAGGACTCC	AT4G04655.1	5354	AT3G31945.1	trans	100nt	Distributed	7527	3918	5563	6811	35	1682
AACTCTAGGATGTGTTAGGACTCC	AT4G04655.1	5354	AT2G21460.1	trans	100nt	Distributed	7527	3918	5563	6154	1196	2840
AACTCTAGGATGTGTTAGGACTCC	AT4G04655.1	5354	AT4G06495.1	trans	HC	Distributed	7527	4627	5540	1215	319	1215
AACTCTAGGATGTGTTAGGACTCC	AT4G04655.1	5354	AT2G01029.1	trans	100nt	Distributed	7527	3914	6032	10188	5870	7981
AACTCTAGGATGTGTTAGGACTCC	AT4G04655.1	5354	AT5G32481.1	trans	100nt	Distributed	7527	3918	6032	4731	451	2562
AACTCTAGGGTTCATCAGATGGCT	AT3G30330.1	2494	AT5G31032.1	trans	HC	Distributed	5037	2111	3713	2949	674	2293
AACTCTAGGGTTCATCAGATGGCT	AT3G30330.1	2494	AT1G37999.1	trans	100nt	Distributed	5037	2111	3525	3924	453	1861
AACTCTAGGGTTCATCAGATGGCT	AT3G30330.1	2494	AT4G06540.1	trans	100nt	Distributed	5037	2279	3525	3495	88	1348
AACTCTAGGGTTCATCAGATGGCT	AT3G30330.1	2494	AT2G06810.1	trans	100nt	Distributed	5037	2111	3208	2265	606	1721
AACTCTAGGGTTCATCAGATGGCT	AT3G30330.1	2494	AT5G33533.1	trans	100nt	Distributed	5037	2111	2597	7678	1	502
AACTCTAGGGTTCATCAGATGGCT	AT3G30330.1	2494	AT5G28263.1	trans	100nt	Distributed	5037	2111	3525	15195	12549	13988
AACTCTAGGGTTCATCAGATGGCT	AT3G30330.1	2494	AT5G32345.1	trans	100nt	Distributed	5037	2396	3525	9717	3085	4215
AACTCTAGGGTTCATCAGATGGCT	AT3G30330.1	2494	AT2G10190.1	trans	100nt	Distributed	5037	2108	3475	6574	3891	5227
AACTCTCTGCTTGGCTTGACTTAG	AT5G34623.1	2398	AT2G11720.1	trans	100nt	Distributed	4842	2125	2534	4803	4398	4803
AACTCTCTGCTTGGCTTGACTTAG	AT5G34623.1	2398	AT4G06547.1	trans	100nt	Distributed	4842	2065	2507	2901	181	623
AACTCTCTGCTTGGCTTGACTTAG	AT5G34623.1	4029	AT2G11320.1	trans	100nt	Distributed	4842	4009	4167	6801	3287	3445
AACTGAGACAAAGCTCCAAGGGTT	AT2G05915.1	233	AT2G05914.1	cis	HC	Site-specific	351	59	351	1392	278	570
AACTGGAGAATAACGATAAAGGAC	AT4G03710.1	2123	AT3G33595.1	trans	100nt	Distributed	3984	1249	2407	6618	3362	4514
AACTGGAGAATAACGATAAAGGAC	AT4G03710.1	2123	AT4G05585.1	trans	100nt	Distributed	3984	1249	2407	8949	7240	8389
AACTGGAGAATAACGATAAAGGAC	AT4G03710.1	2123	AT2G12740.1	trans	100nt	Distributed	3984	1765	2407	4559	3931	4559
AACTGGAGAATAACGATAAAGGAC	AT4G03710.1	2123	AT3G31630.1	trans	100nt	Distributed	3984	1249	2408	7288	1093	2248
AACTGGAGAATAACGATAAAGGAC	AT4G03710.1	2123	AT3G32195.1	trans	100nt	Distributed	3984	1249	2407	4765	2565	3722
AACTGGAGAATAACGATAAAGGAC	AT4G03710.1	2123	AT3G31367.1	trans	100nt	Distributed	3984	1643	2407	2778	2016	2778
AACTGGAGAATAACGATAAAGGAC	AT4G03710.1	2123	AT2G12850.1	trans	100nt	Distributed	3984	1249	2407	2777	1157	2327
AACTGGAGAATAACGATAAAGGAC	AT4G03710.1	2123	AT2G12835.1	trans	100nt	Distributed	3984	1767	2407	2109	1157	1806
AACTGGAGAATAACGATAAAGGAC	AT4G03710.1	2123	AT2G12820.1	trans	100nt	Distributed	3984	1773	2407	2043	1198	1841
AACTGGTGGACTGGCAAAGTGGAC	AT5G30341.1	226	AT1G41890.1	trans	100nt	Site-specific	462	105	254	3829	653	802
AACTGTATTTCTGAGGATGGGATA	AT5G31999.1	1187	AT2G06760.1	trans	HC	Distributed	2070	267	1672	3614	1965	3344
AACTTAAGTTGTCTGTTTTGCTCC	AT2G06270.1	1301	AT2G12860.1	trans	100nt	Site-specific	2086	1126	1454	2491	2	314
AACTTAAGTTGTCTGTTTTGCTCC	AT2G06270.1	1301	AT5G28641.1	trans	HC	Site-specific	2086	280	1454	3907	446	1621
AACTTAAGTTGTCTGTTTTGCTCC	AT2G06270.1	1301	AT1G41930.1	trans	HC	Site-specific	2086	280	1452	10283	7522	8704
AACTTAAGTTGTCTGTTTTGCTCC	AT2G06270.1	1301	AT2G15060.1	trans	HC	Site-specific	2086	280	1459	3760	310	1516
AACTTAAGTTGTCTGTTTTGCTCC	AT2G06270.1	1301	AT4G06528.1	trans	100nt	Site-specific	2086	516	1338	3216	1	839
AACTTAAGTTGTCTGTTTTGCTCC	AT2G06270.1	1301	AT3G31935.1	trans	100nt	Site-specific	2086	929	1454	5068	4542	5068
AACTTAAGTTGTCTGTTTTGCTCC	AT2G06270.1	1301	AT2G10070.2	trans	100nt	Site-specific	2086	977	1454	2200	1717	2195
AACTTAAGTTGTCTGTTTTGCTCC	AT2G06270.1	1301	AT5G34431.1	trans	HC	Site-specific	2086	284	1455	2787	1312	2518
AACTTCTGATCATATCTCATCTGT	AT5G28692.1	2862	AT2G11320.1	trans	100nt	Distributed	5016	1774	2972	6801	3288	4523
AACTTCTGATCATATCTCATCTGT	AT5G28692.1	2862	AT2G11720.1	trans	100nt	Distributed	5016	2816	2976	4803	4394	4554
AACTTCTGATCATATCTCATCTGT	AT5G28692.1	2862	AT2G10690.1	trans	100nt	Distributed	5016	2764	2997	3780	3422	3647
AACTTGAGTACACGGTCGCCGGAC	AT2G21460.1	2789	AT4G04655.1	trans	100nt	Distributed	6154	1196	2840	7527	3918	5563
AAGAAATCAGTTGGGTCAGCTCGC	AT5G29075.1	1509	AT2G10770.1	trans	HC	Distributed	10503	1452	1711	461	202	461
AAGAAATCAGTTGGGTCAGCTCGC	AT5G29075.1	1509	AT2G10790.1	trans	HC	Distributed	10503	1452	1711	461	202	461
AAGAAATCAGTTGGGTCAGCTCGC	AT5G29075.1	7270	AT3G30415.1	trans	100nt	Distributed	10503	7129	7442	1982	201	514
AAGAAATCAGTTGGGTCAGCTCGC	AT5G29075.1	1509	AT2G06480.1	trans	HC	Distributed	10503	1452	1821	407	50	407
AAGAAATGGAGATAAGGATTTGCC	AT2G05915.1	282	AT2G05914.1	cis	HC	Site-specific	351	59	351	1392	278	570
AAGAACAATGGATGAATAGCTTAT	AT5G34863.1	36	AT4G06644.1	trans	100nt	Site-specific	4041	1	467	5838	3839	4290
AAGAACAATGGATGAATAGCTTAT	AT5G34863.1	36	AT5G30269.1	trans	100nt	Site-specific	4041	1	468	14591	8706	9186
AAGAACAATGGATGAATAGCTTAT	AT5G34863.1	36	AT2G06095.1	trans	HC	Site-specific	4041	1	422	696	266	689
AAGAACAATGGATGAATAGCTTAT	AT5G34863.1	36	AT4G06581.1	trans	100nt	Site-specific	4041	19	468	4368	3906	4368
AAGAACAATGGATGAATAGCTTAT	AT5G34863.1	36	AT3G30716.1	trans	100nt	Site-specific	4041	1	432	6998	1983	2408
AAGAACAATGGATGAATAGCTTAT	AT5G34863.1	36	AT2G11030.1	trans	100nt	Site-specific	4041	1	467	4142	3554	4031
AAGAACAATGGATGAATAGCTTAT	AT5G34863.1	36	AT5G29890.2	trans	100nt	Site-specific	4041	1	467	2259	702	1197
AAGAACCAGTCCATCCTGACAGCT	AT1G41890.1	701	AT5G30341.1	trans	100nt	Site-specific	3829	653	802	462	105	254
AAGAACCAGTCCATCCTGACAGCT	AT1G41890.1	701	AT2G11320.1	trans	100nt	Site-specific	3829	260	2090	6801	3288	5149
AAGAACGAGCCGATTGTAGATGAA	AT1G47860.1	8259	AT4G20690.1	trans	100nt	Distributed	9594	8119	8308	417	199	388
AAGAACGAGCCGATTGTAGATGAA	AT1G47860.1	8259	AT3G06437.1	trans	100nt	Distributed	9594	8119	8314	1459	401	593
AAGAACGAGCCGATTGTAGATGAA	AT1G47860.1	8259	AT5G14840.1	trans	100nt	Distributed	9594	8119	8806	2410	46	776
AAGAACGAGCCGATTGTAGATGAA	AT1G47860.1	8259	AT3G06433.1	trans	100nt	Distributed	9594	8119	8314	3444	2110	2302
AAGAACTGTACTCGACCCATGTGG	AT3G30416.1	5308	AT5G31981.1	trans	100nt	Distributed	5515	5134	5509	1188	807	1182
AAGAACTGTACTCGACCCATGTGG	AT3G30416.1	5308	AT4G06505.1	trans	HC	Distributed	5515	5177	5503	621	294	621
AAGAACTGTACTCGACCCATGTGG	AT3G30416.1	5308	AT2G12845.1	trans	HC	Distributed	5515	5179	5494	564	255	564
AAGAACTGTACTCGACCCATGTGG	AT3G30416.1	5308	AT4G06486.1	trans	HC	Distributed	5515	5127	5510	735	345	735
AAGAACTGTACTCGACCCATGTGG	AT3G30416.1	5308	AT5G33150.1	trans	100nt	Distributed	5515	5283	5515	972	739	972
AAGAACTGTACTCGACCCATGTGG	AT3G30416.1	5308	AT1G42367.1	trans	HC	Distributed	5515	5210	5503	453	159	452
AAGAACTGTACTCGACCCATGTGG	AT3G30416.1	5308	AT5G33100.1	trans	HC	Distributed	5515	5181	5515	675	340	675
AAGAACTGTACTCGACCCATGTGG	AT3G30416.1	5308	AT4G07939.1	trans	100nt	Distributed	5515	5259	5509	663	395	646
AAGAACTGTACTCGACCCATGTGG	AT3G30416.1	5308	AT2G09953.1	trans	100nt	Distributed	5515	5273	5509	618	382	618
AAGAACTGTACTCGACCCATGTGG	AT3G30416.1	5308	AT3G30690.1	trans	HC	Distributed	5515	5177	5506	621	291	621
AAGAACTGTACTCGACCCATGTGG	AT3G30416.1	5308	AT5G32490.1	trans	100nt	Distributed	5515	5180	5515	802	469	802
AAGAACTGTACTCGACCCATGTGG	AT3G30416.1	5308	AT4G07896.1	trans	100nt	Distributed	5515	5163	5501	1044	707	1044
AAGAACTGTACTCGACCCATGTGG	AT3G30416.1	5308	AT5G32434.1	trans	HC	Distributed	5515	5118	5498	740	363	740
AAGAACTGTACTCGACCCATGTGG	AT3G30416.1	5308	AT4G06738.1	trans	100nt	Distributed	5515	5258	5509	528	230	482
AAGAACTGTACTCGACCCATGTGG	AT3G30416.1	5308	AT1G40076.1	trans	100nt	Distributed	5515	5281	5510	486	240	458
AAGAACTGTACTCGACCCATGTGG	AT3G30416.1	5308	AT2G10820.1	trans	100nt	Distributed	5515	4477	5509	5712	827	1838
AAGAACTGTACTCGACCCATGTGG	AT3G30416.1	5308	AT1G36400.1	trans	100nt	Distributed	5515	5295	5509	521	287	502
AAGAACTGTACTCGACCCATGTGG	AT3G30416.1	5308	AT4G06484.1	trans	HC	Distributed	5515	5032	5510	960	470	960
AAGAACTGTACTCGACCCATGTGG	AT3G30416.1	5308	AT3G32020.2	trans	HC	Distributed	5515	5185	5515	609	281	609
AAGAACTGTACTCGACCCATGTGG	AT3G30416.1	5308	AT1G40121.1	trans	100nt	Distributed	5515	5129	5503	1020	645	1020
AAGAACTGTACTCGACCCATGTGG	AT3G30416.1	5308	AT4G06533.1	trans	HC	Distributed	5515	5182	5494	603	292	603
AAGAACTGTACTCGACCCATGTGG	AT3G30416.1	5308	AT2G12815.1	trans	HC	Distributed	5515	5127	5494	714	351	714
AAGAACTGTACTCGACCCATGTGG	AT3G30416.1	5308	AT5G32405.1	trans	HC	Distributed	5515	5019	5506	771	291	771
AAGAACTGTACTCGACCCATGTGG	AT3G30416.1	5308	AT4G05560.1	trans	HC	Distributed	5515	5306	5500	315	120	315
AAGAACTGTACTCGACCCATGTGG	AT3G30416.1	5308	AT3G31996.1	trans	HC	Distributed	5515	5276	5515	303	63	303
AAGAACTGTACTCGACCCATGTGG	AT3G30416.1	5308	AT1G40115.1	trans	100nt	Distributed	5515	5306	5503	453	256	453
AAGAACTGTACTCGACCCATGTGG	AT3G30416.1	5308	AT5G32400.2	trans	HC	Distributed	5515	4782	5506	1008	291	1008
AAGAACTGTACTCGACCCATGTGG	AT3G30416.1	5308	AT3G33154.1	trans	100nt	Distributed	5515	4133	5487	3432	1196	2533
AAGAACTGTACTCGACCCATGTGG	AT3G30416.1	5308	AT5G32775.1	trans	100nt	Distributed	5515	5177	5515	723	383	723
AAGAACTGTACTCGACCCATGTGG	AT3G30416.1	5308	AT4G06678.1	trans	HC	Distributed	5515	4874	5498	987	390	987
AAGAACTGTACTCGACCCATGTGG	AT3G30416.1	5308	AT3G33197.1	trans	100nt	Distributed	5515	4133	5494	3120	303	1659
AAGAACTGTACTCGACCCATGTGG	AT3G30416.1	5308	AT1G38390.1	trans	100nt	Distributed	5515	5267	5509	531	287	530
AAGAACTGTACTCGACCCATGTGG	AT3G30416.1	5308	AT5G31302.1	trans	HC	Distributed	5515	4133	5515	2373	258	1636
AAGAACTGTACTCGACCCATGTGG	AT3G30416.1	5308	AT3G33065.1	trans	HC	Distributed	5515	5127	5509	670	289	668
AAGAACTGTACTCGACCCATGTGG	AT3G30416.1	5308	AT3G30665.1	trans	HC	Distributed	5515	4763	5503	914	196	914
AAGAACTGTACTCGACCCATGTGG	AT3G30416.1	5308	AT5G29034.1	trans	100nt	Distributed	5515	5248	5504	687	197	454
AAGAACTGTACTCGACCCATGTGG	AT3G30416.1	5308	AT5G35142.1	trans	100nt	Distributed	5515	4133	5361	2793	1136	2338
AAGAACTGTACTCGACCCATGTGG	AT3G30416.1	5308	AT4G07893.1	trans	HC	Distributed	5515	4424	5501	1785	322	1389
AAGAACTGTACTCGACCCATGTGG	AT3G30416.1	5308	AT5G32420.2	trans	HC	Distributed	5515	5180	5506	606	280	606
AAGAACTGTACTCGACCCATGTGG	AT3G30416.1	5308	AT4G06607.1	trans	HC	Distributed	5515	4774	5509	1380	650	1380
AAGAACTGTACTCGACCCATGTGG	AT3G30416.1	5308	AT4G05588.1	trans	100nt	Distributed	5515	5152	5487	906	579	904
AAGAACTGTACTCGACCCATGTGG	AT3G30416.1	5308	AT5G30852.1	trans	HC	Distributed	5515	4765	5501	1314	589	1314
AAGAACTGTACTCGACCCATGTGG	AT3G30416.1	5308	AT3G30700.1	trans	HC	Distributed	5515	5177	5506	621	291	621
AAGAACTGTACTCGACCCATGTGG	AT3G30416.1	5308	AT2G09820.1	trans	100nt	Distributed	5515	4133	5504	4208	1621	2971
AAGAACTGTACTCGACCCATGTGG	AT3G30416.1	5308	AT1G42300.1	trans	HC	Distributed	5515	4760	5515	1052	315	1052
AAGAACTGTACTCGACCCATGTGG	AT3G30416.1	5308	AT2G06335.1	trans	HC	Distributed	5515	4775	5504	972	247	972
AAGAACTGTACTCGACCCATGTGG	AT3G30416.1	5308	AT5G32510.2	trans	HC	Distributed	5515	5190	5515	623	296	622
AAGAACTGTACTCGACCCATGTGG	AT3G30416.1	5308	AT2G12320.1	trans	HC	Distributed	5515	5134	5503	609	241	597
AAGAACTGTACTCGACCCATGTGG	AT3G30416.1	5308	AT4G06511.1	trans	100nt	Distributed	5515	5128	5509	1134	755	1134
AAGAACTGTACTCGACCCATGTGG	AT3G30416.1	5308	AT2G07880.1	trans	100nt	Distributed	5515	5282	5500	522	300	520
AAGAACTGTACTCGACCCATGTGG	AT3G30416.1	5308	AT5G31842.1	trans	HC	Distributed	5515	5130	5451	624	304	621
AAGAACTGTACTCGACCCATGTGG	AT3G30416.1	5308	AT5G33257.1	trans	100nt	Distributed	5515	5227	5498	630	322	592
AAGAACTGTACTCGACCCATGTGG	AT3G30416.1	5308	AT5G32089.1	trans	100nt	Distributed	5515	5181	5515	720	385	720
AAGAACTGTACTCGACCCATGTGG	AT3G30416.1	5308	AT3G30746.1	trans	100nt	Distributed	5515	4772	5482	2289	1599	2289
AAGAACTGTACTCGACCCATGTGG	AT3G30416.1	5308	AT3G42251.1	trans	100nt	Distributed	5515	5219	5509	717	287	578
AAGAACTGTACTCGACCCATGTGG	AT3G30416.1	5308	AT4G06702.1	trans	100nt	Distributed	5515	5128	5509	1158	776	1157
AAGAACTGTACTCGACCCATGTGG	AT3G30416.1	5308	AT2G06245.1	trans	HC	Distributed	5515	5125	5510	744	362	744
AAGAACTGTACTCGACCCATGTGG	AT3G30416.1	5308	AT1G37405.1	trans	100nt	Distributed	5515	4133	5445	5961	254	1561
AAGAACTGTACTCGACCCATGTGG	AT3G30416.1	5308	AT4G06507.1	trans	HC	Distributed	5515	5129	5503	654	291	654
AAGAACTGTACTCGACCCATGTGG	AT3G30416.1	5308	AT5G33391.1	trans	HC	Distributed	5515	5182	5504	603	282	603
AAGAACTGTACTCGACCCATGTGG	AT3G30416.1	5308	AT1G36763.1	trans	HC	Distributed	5515	5306	5500	315	120	315
AAGAACTGTACTCGACCCATGTGG	AT3G30416.1	5308	AT1G40101.1	trans	100nt	Distributed	5515	4548	5510	12954	799	1757
AAGAACTGTACTCGACCCATGTGG	AT3G30416.1	5308	AT5G32489.1	trans	100nt	Distributed	5515	5134	5515	1103	718	1094
AAGAACTGTACTCGACCCATGTGG	AT3G30416.1	5308	AT3G33085.1	trans	HC	Distributed	5515	4770	5515	1022	279	1022
AAGAACTGTACTCGACCCATGTGG	AT3G30416.1	5308	AT3G43307.1	trans	100nt	Distributed	5515	4132	5509	2969	315	1663
AAGAACTGTACTCGACCCATGTGG	AT3G30416.1	5308	AT1G42040.1	trans	100nt	Distributed	5515	5259	5459	570	369	570
AAGAACTGTACTCGACCCATGTGG	AT3G30416.1	5308	AT2G06303.1	trans	HC	Distributed	5515	5129	5501	729	358	729
AAGAACTGTACTCGACCCATGTGG	AT3G30416.1	5308	AT3G30827.1	trans	100nt	Distributed	5515	5127	5509	1062	683	1062
AAGAACTGTACTCGACCCATGTGG	AT3G30416.1	5308	AT5G32483.1	trans	HC	Distributed	5515	5125	5515	776	396	776
AAGAACTGTACTCGACCCATGTGG	AT3G30416.1	5308	AT4G06575.1	trans	HC	Distributed	5515	5180	5509	615	289	615
AAGAACTGTACTCGACCCATGTGG	AT3G30416.1	5308	AT5G32169.1	trans	HC	Distributed	5515	5012	5505	777	292	777
AAGAACTGTACTCGACCCATGTGG	AT3G30416.1	5308	AT2G12780.1	trans	100nt	Distributed	5515	4133	5494	2817	1299	2651
AAGAACTGTACTCGACCCATGTGG	AT3G30416.1	5308	AT5G30628.1	trans	HC	Distributed	5515	5209	5504	593	300	593
AAGAACTGTACTCGACCCATGTGG	AT3G30416.1	5308	AT5G32430.2	trans	HC	Distributed	5515	5183	5509	603	277	603
AAGAACTGTACTCGACCCATGTGG	AT3G30416.1	5308	AT4G07650.1	trans	HC	Distributed	5515	4728	5498	1479	731	1479
AAGAACTGTACTCGACCCATGTGG	AT3G30416.1	5308	AT3G30838.1	trans	100nt	Distributed	5515	4163	5509	5902	3375	4717
AAGAACTGTACTCGACCCATGTGG	AT3G30416.1	5308	AT5G29036.1	trans	HC	Distributed	5515	5119	5515	612	214	612
AAGAACTGTACTCGACCCATGTGG	AT3G30416.1	5308	AT1G40084.1	trans	HC	Distributed	5515	5127	5486	642	285	642
AAGAACTGTACTCGACCCATGTGG	AT3G30416.1	5308	AT1G41726.1	trans	HC	Distributed	5515	5121	5509	627	242	627
AAGAACTGTACTCGACCCATGTGG	AT3G30416.1	5308	AT2G09900.1	trans	100nt	Distributed	5515	5273	5509	528	292	528
AAGAACTGTACTCGACCCATGTGG	AT3G30416.1	5308	AT4G03825.1	trans	100nt	Distributed	5515	5229	5504	636	343	620
AAGAACTGTACTCGACCCATGTGG	AT3G30416.1	5308	AT5G35052.1	trans	100nt	Distributed	5515	4123	5481	3636	201	1557
AAGAACTGTACTCGACCCATGTGG	AT3G30416.1	5308	AT3G42254.1	trans	HC	Distributed	5515	5306	5498	315	122	315
AAGAACTGTACTCGACCCATGTGG	AT3G30416.1	5308	AT1G41840.1	trans	100nt	Distributed	5515	5222	5510	5589	5300	5589
AAGAACTGTACTCGACCCATGTGG	AT3G30416.1	5308	AT1G38360.1	trans	100nt	Distributed	5515	4133	5510	8397	3971	5350
AAGAACTGTACTCGACCCATGTGG	AT3G30416.1	5308	AT2G10880.1	trans	100nt	Distributed	5515	5126	5500	1173	808	1173
AAGAACTGTACTCGACCCATGTGG	AT3G30416.1	5308	AT5G33223.1	trans	100nt	Distributed	5515	5116	5515	840	439	838
AAGAACTGTACTCGACCCATGTGG	AT3G30416.1	5308	AT2G12832.1	trans	100nt	Distributed	5515	5179	5494	756	447	756
AAGAACTGTACTCGACCCATGTGG	AT3G30416.1	5308	AT4G06622.1	trans	HC	Distributed	5515	4774	5503	1398	679	1398
AAGAACTTTGAGATTTATATTGCT	AT4G06642.1	324	AT5G33533.1	trans	100nt	Site-specific	4584	259	771	7678	1538	2030
AAGAAGACATTGTGGGATCCGCCG	AT3G42252.1	1246	AT3G43153.1	trans	100nt	Distributed	1614	1197	1406	510	288	506
AAGAAGATGAGAACCAGTGGAAGG	AT5G33220.1	100	AT5G59630.1	trans	100nt	Distributed	1764	29	149	2493	1397	1517
AAGAATACTCAGTGAGGGGAATC	AT1G42350.1	5156	AT3G32990.1	trans	100nt	Site-specific	7480	5003	6041	2529	1365	2435
AAGAATCGGCCTATCTACTAAGAT	AT4G06581.1	684	AT3G30716.1	trans	100nt	Distributed	4368	102	1116	6998	3881	4878
AAGAATCGGCCTATCTACTAAGAT	AT4G06581.1	684	AT3G30218.1	trans	100nt	Distributed	4368	1	1111	3489	894	1972
AAGAATCGGCCTATCTACTAAGAT	AT4G06581.1	684	AT4G06692.1	trans	100nt	Distributed	4368	1	1117	6081	4670	5752
AAGAATCGGCCTATCTACTAAGAT	AT4G06581.1	684	AT1G42380.1	trans	100nt	Distributed	4368	1	1111	2287	858	1947
AAGAATCGGCCTATCTACTAAGAT	AT4G06581.1	684	AT2G06270.1	trans	100nt	Distributed	4368	456	904	2086	489	935
AAGAATCGGCCTATCTACTAAGAT	AT4G06581.1	684	AT3G32475.1	trans	100nt	Distributed	4368	1	1111	2801	1083	2181
AAGAATCGGCCTATCTACTAAGAT	AT4G06581.1	684	AT3G30582.1	trans	100nt	Distributed	4368	415	1111	4696	3151	3845
AAGAATCGGCCTATCTACTAAGAT	AT4G06581.1	684	AT3G43358.1	trans	100nt	Distributed	4368	1	757	3168	553	1275
AAGAATCGGCCTATCTACTAAGAT	AT4G06581.1	684	AT1G36250.1	trans	100nt	Distributed	4368	161	1111	5918	3779	4750
AAGAATCGGCCTATCTACTAAGAT	AT4G06581.1	684	AT5G28892.1	trans	100nt	Distributed	4368	102	1112	5824	2652	3652
AAGAATGATGATCGATATTGGCC	AT4G04635.1	271	AT4G09565.1	trans	HC	Site-specific	855	118	636	1296	466	987
AAGAATGATGATCGATATTGGCCT	AT4G04635.1	271	AT4G09565.1	trans	HC	Site-specific	855	118	636	1296	466	987
AAGAATTGTATCCTTGTTAGAAG	AT1G40104.1	594	AT5G31770.1	trans	100nt	Distributed	1857	443	645	537	325	528
AAGAATTGTATCCTTGTTAGAAGA	AT1G40104.1	594	AT5G31770.1	trans	100nt	Distributed	1857	443	645	537	325	528
AAGACACTCGAGCACAAGGAAGAA	AT1G36763.1	229	AT3G30416.1	trans	HC	Site-specific	315	120	315	5515	5306	5500
AAGACATTCTGGGACCCGCCGCTG	AT3G30695.1	3118	AT3G43153.1	trans	100nt	Distributed	6064	3054	3276	510	287	509
AAGACGACGGTAAGCGACGAGAGT	AT2G16020.1	55	AT2G16018.1	cis	HC	Site-specific	231	1	231	988	120	350
AAGACGATGAAACTGGTACAAGAG	AT2G21460.1	2633	AT4G04655.1	trans	100nt	Distributed	6154	1196	2840	7527	3918	5563
AAGACTCCAGCTGTTCACTCGACC	AT5G34858.1	1469	AT3G31359.1	trans	100nt	Site-specific	1638	871	1607	5943	93	807
AAGACTCGCCGGAAAACAATTACG	AT2G16020.1	119	AT2G16018.1	cis	HC	Site-specific	231	1	231	988	120	350
AAGACTTTAGCTTATCACTCGACC	AT2G07880.1	437	AT3G31359.1	trans	HC	Site-specific	522	243	522	5943	146	421
AAGACTTTAGCTTATCACTCGACC	AT2G07880.1	437	AT3G30416.1	trans	100nt	Site-specific	522	300	520	5515	5282	5500
AAGAGACTTGAGGCGGTTTGGGC	AT3G30587.1	1860	AT5G31032.1	trans	HC	Distributed	2664	810	2221	2949	861	2291
AAGAGACTTGAGGCGGTTTGGGC	AT3G30587.1	1860	AT2G11115.1	trans	HC	Distributed	2664	1828	2328	516	1	513
AAGAGACTTGAGGCGGTTTGGGC	AT3G30587.1	1860	AT4G06540.1	trans	HC	Distributed	2664	977	2305	3495	4	1348
AAGAGACTTGAGGCGGTTTGGGC	AT3G30587.1	1860	AT1G37999.1	trans	HC	Distributed	2664	810	2455	3924	226	1859
AAGAGACTTGAGGCGGTTTGGGC	AT3G30587.1	1860	AT4G06596.1	trans	100nt	Distributed	2664	1704	2223	1566	732	1236
AAGAGACTTGAGGCGGTTTGGGC	AT3G30587.1	1860	AT3G31359.1	trans	100nt	Distributed	2664	1369	2455	5943	4845	5943
AAGAGACTTGAGGCGGTTTGGGC	AT3G30587.1	1860	AT2G06810.1	trans	100nt	Distributed	2664	804	1915	2265	606	1725
AAGAGACTTGAGGCGGTTTGGGC	AT3G30587.1	1860	AT5G28263.1	trans	HC	Distributed	2664	810	2459	15195	12321	13986
AAGAGACTTGAGGCGGTTTGGGC	AT3G30587.1	1860	AT5G35140.1	trans	100nt	Distributed	2664	1729	2170	1706	1257	1706
AAGAGACTTGAGGCGGTTTGGGC	AT3G30587.1	1860	AT2G10190.1	trans	100nt	Distributed	2664	1132	2169	6574	3892	4942
AAGAGACTTGAGGCGGTTTGGGC	AT3G30587.1	1860	AT3G42260.1	trans	100nt	Distributed	2664	1838	2116	1407	339	616
AAGAGACTTGAGGCGGTTTGGGC	AT3G30587.1	1860	AT5G33386.1	trans	100nt	Distributed	2664	1859	2457	1587	984	1587
AAGAGACTTGAGGCGGTTTGGGC	AT3G30587.1	1860	AT4G06559.1	trans	100nt	Distributed	2664	1825	2455	2013	1384	2013
AAGAGACTTGAGGCGGTTTGGGC	AT3G30587.1	1860	AT5G32345.1	trans	100nt	Distributed	2664	1105	2302	9717	3004	4215
AAGAGACTTGAGGCGGTTTGGGC	AT3G30587.1	1860	AT1G37933.1	trans	100nt	Distributed	2664	1837	2223	3147	2744	3142
AAGAGACTTGAGGCGGTTTGGGCG	AT3G30587.1	1860	AT1G37999.1	trans	HC	Distributed	2664	810	2455	3924	226	1859
AAGAGACTTGAGGCGGTTTGGGCG	AT3G30587.1	1860	AT2G06810.1	trans	100nt	Distributed	2664	804	1915	2265	606	1725
AAGAGACTTGAGGCGGTTTGGGCG	AT3G30587.1	1860	AT5G32345.1	trans	100nt	Distributed	2664	1105	2302	9717	3004	4215
AAGAGACTTGAGGCGGTTTGGGCG	AT3G30587.1	1860	AT5G33386.1	trans	100nt	Distributed	2664	1859	2457	1587	984	1587
AAGAGACTTGAGGCGGTTTGGGCG	AT3G30587.1	1860	AT5G35140.1	trans	100nt	Distributed	2664	1729	2170	1706	1257	1706
AAGAGACTTGAGGCGGTTTGGGCG	AT3G30587.1	1860	AT5G28263.1	trans	HC	Distributed	2664	810	2459	15195	12321	13986
AAGAGACTTGAGGCGGTTTGGGCG	AT3G30587.1	1860	AT5G31032.1	trans	HC	Distributed	2664	810	2221	2949	861	2291
AAGAGACTTGAGGCGGTTTGGGCG	AT3G30587.1	1860	AT2G10190.1	trans	100nt	Distributed	2664	1132	2169	6574	3892	4942
AAGAGACTTGAGGCGGTTTGGGCG	AT3G30587.1	1860	AT4G06540.1	trans	HC	Distributed	2664	977	2305	3495	4	1348
AAGAGACTTGAGGCGGTTTGGGCG	AT3G30587.1	1860	AT4G06559.1	trans	100nt	Distributed	2664	1825	2455	2013	1384	2013
AAGAGACTTGAGGCGGTTTGGGCG	AT3G30587.1	1860	AT3G31359.1	trans	100nt	Distributed	2664	1369	2455	5943	4845	5943
AAGAGACTTGAGGCGGTTTGGGCG	AT3G30587.1	1860	AT3G42260.1	trans	100nt	Distributed	2664	1838	2116	1407	339	616
AAGAGACTTGAGGCGGTTTGGGCG	AT3G30587.1	1860	AT2G11115.1	trans	HC	Distributed	2664	1828	2328	516	1	513
AAGAGACTTGAGGCGGTTTGGGCG	AT3G30587.1	1860	AT4G06596.1	trans	100nt	Distributed	2664	1704	2223	1566	732	1236
AAGAGACTTGAGGCGGTTTGGGCG	AT3G30587.1	1860	AT1G37933.1	trans	100nt	Distributed	2664	1837	2223	3147	2744	3142
AAGAGAGACTAAGAGAACCCTAGA	AT1G48953.1	246	AT3G30416.1	trans	100nt	Distributed	291	166	286	5515	3937	4057
AAGAGGAAAAACAGAACAGAAAGT	AT1G41890.1	450	AT2G11320.1	trans	100nt	Site-specific	3829	260	2090	6801	3288	5149
AAGAGGGTGCTGCAAAGTCTGCGC	AT3G30330.1	3202	AT3G42260.1	trans	100nt	Distributed	5037	3128	3710	1407	37	619
AAGAGGGTGCTGCAAAGTCTGCGC	AT3G30330.1	3202	AT4G06596.1	trans	100nt	Distributed	5037	3002	3399	1566	834	1231
AAGAGGGTGCTGCAAAGTCTGCGC	AT3G30330.1	3202	AT1G37999.1	trans	100nt	Distributed	5037	2111	3525	3924	453	1861
AAGAGGGTGCTGCAAAGTCTGCGC	AT3G30330.1	3202	AT3G31359.1	trans	100nt	Distributed	5037	2662	3522	5943	5083	5941
AAGAGGGTGCTGCAAAGTCTGCGC	AT3G30330.1	3202	AT5G35140.1	trans	100nt	Distributed	5037	3022	3710	1706	1021	1706
AAGAGGGTGCTGCAAAGTCTGCGC	AT3G30330.1	3202	AT5G28263.1	trans	100nt	Distributed	5037	2111	3525	15195	12549	13988
AAGAGGGTGCTGCAAAGTCTGCGC	AT3G30330.1	3202	AT2G11115.1	trans	HC	Distributed	5037	3120	3525	516	108	515
AAGAGGGTGCTGCAAAGTCTGCGC	AT3G30330.1	3202	AT1G37933.1	trans	100nt	Distributed	5037	3125	3710	3147	2561	3147
AAGAGGGTGCTGCAAAGTCTGCGC	AT3G30330.1	3202	AT5G33386.1	trans	100nt	Distributed	5037	3152	3519	1587	1231	1587
AAGAGGGTGCTGCAAAGTCTGCGC	AT3G30330.1	3202	AT4G06540.1	trans	100nt	Distributed	5037	2279	3525	3495	88	1348
AAGAGGGTGCTGCAAAGTCTGCGC	AT3G30330.1	3202	AT5G31032.1	trans	HC	Distributed	5037	2111	3713	2949	674	2293
AAGAGGGTGCTGCAAAGTCTGCGC	AT3G30330.1	3202	AT2G10190.1	trans	100nt	Distributed	5037	2108	3475	6574	3891	5227
AAGAGGGTGCTGCAAAGTCTGCGC	AT3G30330.1	3202	AT4G06559.1	trans	100nt	Distributed	5037	3119	3522	2013	1621	2013
AAGAGGGTGCTGCAAAGTCTGCGC	AT3G30330.1	3202	AT5G32345.1	trans	100nt	Distributed	5037	2396	3525	9717	3085	4215
AAGAGGGTGCTGCAAAGTCTGCGC	AT3G30330.1	3202	AT2G06810.1	trans	100nt	Distributed	5037	2111	3208	2265	606	1721
AAGAGGTTGGGCTAAGAAAGAGGC	AT5G32540.1	3054	AT4G04655.1	trans	HC	Site-specific	3828	1117	3131	7527	3919	5947
AAGAGTAATTAAGGTTTTAAGATT	AT3G30330.1	3024	AT5G35140.1	trans	100nt	Distributed	5037	3022	3710	1706	1021	1706
AAGAGTAATTAAGGTTTTAAGATT	AT3G30330.1	3024	AT4G06596.1	trans	100nt	Distributed	5037	3002	3399	1566	834	1231
AAGAGTAATTAAGGTTTTAAGATT	AT3G30330.1	3024	AT1G37999.1	trans	100nt	Distributed	5037	2111	3525	3924	453	1861
AAGAGTAATTAAGGTTTTAAGATT	AT3G30330.1	3024	AT5G31032.1	trans	HC	Distributed	5037	2111	3713	2949	674	2293
AAGAGTAATTAAGGTTTTAAGATT	AT3G30330.1	3024	AT5G32345.1	trans	100nt	Distributed	5037	2396	3525	9717	3085	4215
AAGAGTAATTAAGGTTTTAAGATT	AT3G30330.1	3024	AT4G06540.1	trans	100nt	Distributed	5037	2279	3525	3495	88	1348
AAGAGTAATTAAGGTTTTAAGATT	AT3G30330.1	3024	AT2G10190.1	trans	100nt	Distributed	5037	2108	3475	6574	3891	5227
AAGAGTAATTAAGGTTTTAAGATT	AT3G30330.1	3024	AT3G31359.1	trans	100nt	Distributed	5037	2662	3522	5943	5083	5941
AAGAGTAATTAAGGTTTTAAGATT	AT3G30330.1	3024	AT5G28263.1	trans	100nt	Distributed	5037	2111	3525	15195	12549	13988
AAGAGTAATTAAGGTTTTAAGATT	AT3G30330.1	3024	AT2G06810.1	trans	100nt	Distributed	5037	2111	3208	2265	606	1721
AAGAGTCGGGTCTAAGGAATTATC	AT4G03870.1	1287	AT4G06504.1	trans	100nt	Site-specific	2334	1099	1641	1638	1	544
AAGAGTCGGGTCTAAGGAATTATC	AT4G03870.1	1287	AT3G32115.1	trans	100nt	Site-specific	2334	1098	1771	4681	2227	2902
AAGAGTCGGGTCTAAGGAATTATC	AT4G03870.1	1287	AT2G11780.1	trans	100nt	Site-specific	2334	1099	1771	3289	2110	2783
AAGAGTCGGGTCTAAGGAATTATC	AT4G03870.1	1287	AT4G06528.1	trans	100nt	Site-specific	2334	1098	1771	3216	396	1054
AAGAGTCGGGTCTAAGGAATTATC	AT4G03870.1	1287	AT2G15060.1	trans	100nt	Site-specific	2334	1264	1686	3760	921	1340
AAGAGTCGGGTCTAAGGAATTATC	AT4G03870.1	1287	AT5G32345.1	trans	100nt	Site-specific	2334	1099	1771	9717	1417	2090
AAGAGTCGGGTCTAAGGAATTATC	AT4G03870.1	1287	AT5G28641.1	trans	100nt	Site-specific	2334	1099	1686	3907	1035	1621
AAGAGTCGGGTCTAAGGAATTATC	AT4G03870.1	1287	AT2G11320.1	trans	100nt	Site-specific	2334	1099	1768	6801	5545	6212
AAGAGTCGGGTCTAAGGAATTATC	AT4G03870.1	1287	AT3G42258.1	trans	100nt	Site-specific	2334	1099	1764	2257	1008	1677
AAGAGTGAGGAGCTGCCAGACGAT	AT2G13430.1	444	AT2G13431.1	cis	100nt	Site-specific	543	278	535	600	1	258
AAGAGTGAGGAGCTGCCAGACGAT	AT2G13430.1	444	AT5G66052.1	trans	100nt	Site-specific	543	273	543	799	41	311
AAGATATTGGATCTCTGTGGGAA	AT2G16580.1	540	AT1G17780.2	trans	100nt	Distributed	893	492	697	1289	487	692
AAGATATTGGATCTCTGTGGGAAC	AT2G16580.1	540	AT1G17780.2	trans	100nt	Distributed	893	492	697	1289	487	692
AAGATCGAGCACTCGCCCAAACCG	AT2G06810.1	625	AT3G30587.1	trans	100nt	Site-specific	2265	606	1725	2664	804	1915
AAGATCGAGCACTCGCCCAAACCG	AT2G06810.1	625	AT3G30330.1	trans	100nt	Site-specific	2265	606	1721	5037	2111	3208
AAGATCGGAGAAGAAGAATAGGTC	AT4G02312.1	8	AT5G29408.1	trans	100nt	Distributed	552	1	118	2553	9	126
AAGATGAAGAATTCTAAATATATT	AT5G32592.1	1409	AT2G15060.1	trans	100nt	Site-specific	3643	1385	2032	3760	315	969
AAGATGAAGAATTCTAAATATATT	AT5G32592.1	1409	AT5G34431.1	trans	100nt	Site-specific	3643	1385	2030	2787	1315	1968
AAGATGAAGAATTCTAAATATATT	AT5G32592.1	1409	AT4G06528.1	trans	100nt	Site-specific	3643	1388	1905	3216	1	527
AAGATGAGAACCAGTGGAAGGAGG	AT5G33220.1	103	AT5G59630.1	trans	100nt	Distributed	1764	29	149	2493	1397	1517
AAGATGAGTTATCTGGCAAATCCT	AT2G05914.1	310	AT2G05915.1	cis	HC	Site-specific	1392	278	570	351	59	351
AAGATGGAACCTGGCAAGATGAG	AT5G30276.1	5302	AT3G42300.1	trans	100nt	Site-specific	6036	5278	5601	804	480	804
AAGATGGAACCTGGCAAGATGAGA	AT5G30276.1	5302	AT3G42300.1	trans	100nt	Site-specific	6036	5278	5601	804	480	804
AAGATTACTTATGGCTCTATGACT	AT2G01037.1	1826	AT5G28263.1	trans	100nt	Distributed	6168	1601	2185	15195	4451	5035
AAGATTATGAGAAAGGAGGGCTAG	AT5G34665.1	3148	AT5G33533.1	trans	100nt	Site-specific	4713	3112	3632	7678	1536	2030
AAGCAAAAGACTCATATGGACTTT	AT1G40104.1	622	AT5G31770.1	trans	100nt	Distributed	1857	443	645	537	325	528
AAGCACTATCATGTCGTTGTAGTA	AT3G31360.1	697	AT3G42255.1	trans	100nt	Site-specific	1011	665	1011	3381	161	505
AAGCACTATCATGTCGTTGTAGTA	AT3G31360.1	697	AT1G37405.1	trans	100nt	Site-specific	1011	664	1011	5961	1215	1562
AAGCACTATCATGTCGTTGTAGTA	AT3G31360.1	697	AT3G30838.1	trans	100nt	Site-specific	1011	694	1011	5902	4402	4719
AAGCACTATCATGTCGTTGTAGTA	AT3G31360.1	697	AT4G06574.1	trans	100nt	Site-specific	1011	664	1011	3663	360	705
AAGCACTATCATGTCGTTGTAGTA	AT3G31360.1	697	AT3G43142.1	trans	100nt	Site-specific	1011	664	990	3156	2387	2699
AAGCACTATCATGTCGTTGTAGTA	AT3G31360.1	697	AT4G06561.1	trans	100nt	Site-specific	1011	665	846	2061	9	187
AAGCACTATCATGTCGTTGTAGTA	AT3G31360.1	697	AT5G35142.1	trans	100nt	Site-specific	1011	664	1011	2793	1994	2339
AAGCACTATCATGTCGTTGTAGTA	AT3G31360.1	697	AT4G03780.1	trans	100nt	Site-specific	1011	665	998	2094	247	580
AAGCACTATCATGTCGTTGTAGTA	AT3G31360.1	697	AT2G10820.1	trans	100nt	Site-specific	1011	665	972	5712	1841	2134
AAGCACTATCATGTCGTTGTAGTA	AT3G31360.1	697	AT5G31302.1	trans	100nt	Site-specific	1011	665	1011	2373	1292	1636
AAGCACTATCATGTCGTTGTAGTA	AT3G31360.1	697	AT3G33197.1	trans	100nt	Site-specific	1011	664	1011	3120	1329	1660
AAGCACTATCATGTCGTTGTAGTA	AT3G31360.1	697	AT2G12780.1	trans	100nt	Site-specific	1011	664	1011	2817	2304	2652
AAGCAGAAACAATAAAACACTCGA	AT3G30416.1	4322	AT1G37405.1	trans	100nt	Distributed	5515	4133	5445	5961	254	1561
AAGCAGAAACAATAAAACACTCGA	AT3G30416.1	4322	AT3G42255.1	trans	100nt	Distributed	5515	4132	4638	3381	1	506
AAGCAGAAACAATAAAACACTCGA	AT3G30416.1	4322	AT5G35142.1	trans	100nt	Distributed	5515	4133	5361	2793	1136	2338
AAGCAGAAACAATAAAACACTCGA	AT3G30416.1	4322	AT1G38360.1	trans	100nt	Distributed	5515	4133	5510	8397	3971	5350
AAGCAGAAACAATAAAACACTCGA	AT3G30416.1	4322	AT3G33197.1	trans	100nt	Distributed	5515	4133	5494	3120	303	1659
AAGCAGAAACAATAAAACACTCGA	AT3G30416.1	4322	AT5G32750.1	trans	100nt	Distributed	5515	4224	4363	5709	1	140
AAGCAGAAACAATAAAACACTCGA	AT3G30416.1	4322	AT3G33154.1	trans	100nt	Distributed	5515	4133	5487	3432	1196	2533
AAGCAGAAACAATAAAACACTCGA	AT3G30416.1	4322	AT4G06574.1	trans	100nt	Distributed	5515	4133	4837	3663	1	704
AAGCAGAAACAATAAAACACTCGA	AT3G30416.1	4322	AT2G12780.1	trans	100nt	Distributed	5515	4133	5494	2817	1299	2651
AAGCAGAAACAATAAAACACTCGA	AT3G30416.1	4322	AT3G43307.1	trans	100nt	Distributed	5515	4132	5509	2969	315	1663
AAGCAGAAACAATAAAACACTCGA	AT3G30416.1	4322	AT3G30838.1	trans	100nt	Distributed	5515	4163	5509	5902	3375	4717
AAGCAGAAACAATAAAACACTCGA	AT3G30416.1	4322	AT2G09820.1	trans	100nt	Distributed	5515	4133	5504	4208	1621	2971
AAGCAGAAACAATAAAACACTCGA	AT3G30416.1	4322	AT5G35052.1	trans	100nt	Distributed	5515	4123	5481	3636	201	1557
AAGCAGAAACAATAAAACACTCGA	AT3G30416.1	4322	AT5G31302.1	trans	HC	Distributed	5515	4133	5515	2373	258	1636
AAGCAGAAACAATAAAACACTCGA	AT3G30416.1	4322	AT4G03780.1	trans	100nt	Distributed	5515	4126	4723	2094	1	588
AAGCATTCAGGTTTGCGATCTGTG	AT2G26630.1	490	AT4G09565.1	trans	100nt	Site-specific	879	128	518	1296	408	797
AAGCATTCCATCGAACACCTTCTG	AT5G33434.1	2994	AT1G41890.1	trans	100nt	Distributed	4455	2703	3327	3829	1052	1691
AAGCATTCCATCGAACACCTTCTG	AT5G33434.1	2994	AT5G28692.1	trans	100nt	Distributed	4455	2703	3245	5016	2042	2581
AAGCCATCGATGACGGACGAGAGC	AT2G13430.1	404	AT5G66052.1	trans	100nt	Site-specific	543	273	543	799	41	311
AAGCCATCGATGACGGACGAGAGC	AT2G13430.1	404	AT2G13431.1	cis	100nt	Site-specific	543	278	535	600	1	258
AAGCGAATAACAACCTAGGAACT	AT4G06546.1	2059	AT5G33381.1	trans	100nt	Distributed	7651	1899	2365	5292	3329	3798
AAGCGAATAACAACCTAGGAACT	AT4G06546.1	2059	AT5G34665.1	trans	100nt	Distributed	7651	1899	2365	4713	3159	3630
AAGCGCGAGAGACTCAAGGCCGGG	AT5G29075.1	8093	AT5G28263.1	trans	100nt	Distributed	10503	7806	8401	15195	7232	7828
AAGCGTCATGGACTTCTCGGGCCA	AT5G28892.1	3588	AT5G29890.2	trans	HC	Site-specific	5824	2680	3850	2259	702	1897
AAGCGTCATGGACTTCTCGGGCCA	AT5G28892.1	3588	AT4G06581.1	trans	100nt	Site-specific	5824	2652	3652	4368	102	1112
AAGCGTCATGGACTTCTCGGGCCA	AT5G28892.1	3588	AT5G28076.1	trans	100nt	Site-specific	5824	2653	3614	2502	937	1907
AAGCGTCATGGACTTCTCGGGCCA	AT5G28892.1	3588	AT3G30716.1	trans	100nt	Site-specific	5824	3044	3824	6998	1974	2747
AAGCGTCATGGACTTCTCGGGCCA	AT5G28892.1	3588	AT1G35970.1	trans	100nt	Site-specific	5824	2651	3615	5895	4022	4993
AAGCGTCATGGACTTCTCGGGCCA	AT5G28892.1	3588	AT4G06644.1	trans	100nt	Site-specific	5824	3372	3847	5838	3842	4310
AAGCGTCATGGACTTCTCGGGCCA	AT5G28892.1	3588	AT5G34665.1	trans	100nt	Site-specific	5824	2652	3732	4713	1	1052
AAGCGTCATGGACTTCTCGGGCCA	AT5G28892.1	3588	AT5G30269.1	trans	100nt	Site-specific	5824	2652	3847	14591	8710	9916
AAGCGTCATGGACTTCTCGGGCCA	AT5G28892.1	3588	AT3G33181.1	trans	100nt	Site-specific	5824	2652	3850	3619	770	1966
AAGCGTCATGGACTTCTCGGGCCA	AT5G28892.1	3588	AT2G11220.1	trans	100nt	Site-specific	5824	3534	3842	1644	1335	1643
AAGCGTCATGGACTTCTGCCGGGC	AT3G30749.1	1581	AT1G42140.1	trans	100nt	Distributed	8989	1528	1845	4581	4263	4581
AAGCGTCATGGACTTCTGCCGGGC	AT3G30749.1	1581	AT5G30269.1	trans	100nt	Distributed	8989	1186	1845	14591	8707	9367
AAGCGTCATGGACTTCTGCCGGGC	AT3G30749.1	1581	AT3G30716.1	trans	100nt	Distributed	8989	1184	1810	6998	1983	2590
AAGCGTCATGGACTTCTGCCGGGC	AT3G30749.1	1581	AT2G11030.1	trans	100nt	Distributed	8989	1256	1845	4142	3554	4142
AAGCGTCATGGACTTCTGCCGGGC	AT3G30749.1	1581	AT4G06499.1	trans	100nt	Distributed	8989	1556	1845	3951	1838	2129
AAGCGTCATGGACTTCTGCCGGGC	AT3G30749.1	1581	AT4G06644.1	trans	100nt	Distributed	8989	1360	1845	5838	3839	4297
AAGCGTCATGGACTTCTGCCGGGC	AT3G30749.1	1581	AT2G11220.1	trans	100nt	Distributed	8989	1525	1846	1644	1326	1644
AAGCGTCATGGACTTCTGCCGGGC	AT3G30749.1	1581	AT2G06095.1	trans	HC	Distributed	8989	1360	1800	696	266	696
AAGCGTCATGGACTTTGCTGGGCC	AT1G42380.1	1802	AT2G11030.1	trans	100nt	Site-specific	2287	1477	2064	4142	3554	4142
AAGCGTCATGGACTTTGCTGGGCC	AT1G42380.1	1802	AT2G06095.1	trans	HC	Site-specific	2287	1581	2019	696	266	696
AAGCGTCATGGACTTTGCTGGGCC	AT1G42380.1	1802	AT3G33181.1	trans	HC	Site-specific	2287	858	2066	3619	768	1965
AAGCGTCATGGACTTTGCTGGGCC	AT1G42380.1	1802	AT5G30269.1	trans	HC	Site-specific	2287	858	2065	14591	8706	9915
AAGCGTCATGGACTTTGCTGGGCC	AT1G42380.1	1802	AT5G28076.1	trans	100nt	Site-specific	2287	858	1829	2502	937	1907
AAGCGTCATGGACTTTGCTGGGCC	AT1G42380.1	1802	AT1G35970.1	trans	100nt	Site-specific	2287	850	1839	5895	4013	4998
AAGCGTCATGGACTTTGCTGGGCC	AT1G42380.1	1802	AT3G30716.1	trans	100nt	Site-specific	2287	1248	2029	6998	1983	2747
AAGCGTCATGGACTTTGCTGGGCC	AT1G42380.1	1802	AT5G29890.2	trans	HC	Site-specific	2287	858	2064	2259	702	1924
AAGCGTCATGGACTTTGCTGGGCC	AT1G42380.1	1802	AT2G11220.1	trans	100nt	Site-specific	2287	1746	2064	1644	1327	1644
AAGCGTCATGGACTTTGCTGGGCC	AT1G42380.1	1802	AT4G06581.1	trans	100nt	Site-specific	2287	858	1947	4368	1	1111
AAGCGTCATGGACTTTGCTGGGCC	AT1G42380.1	1802	AT4G06499.1	trans	100nt	Site-specific	2287	1777	2065	3951	1837	2129
AAGCGTCATGGACTTTGCTGGGCC	AT1G42380.1	1802	AT4G06644.1	trans	100nt	Site-specific	2287	1564	2064	5838	3839	4314
AAGCGTCTAGGGTTTTTGCTGGGC	AT5G34863.1	203	AT5G30269.1	trans	100nt	Site-specific	4041	1	468	14591	8706	9186
AAGCGTCTAGGGTTTTTGCTGGGC	AT5G34863.1	203	AT2G11030.1	trans	100nt	Site-specific	4041	1	467	4142	3554	4031
AAGCGTCTAGGGTTTTTGCTGGGC	AT5G34863.1	203	AT2G11220.1	trans	100nt	Site-specific	4041	148	467	1644	1327	1644
AAGCGTCTAGGGTTTTTGCTGGGC	AT5G34863.1	203	AT5G29890.2	trans	100nt	Site-specific	4041	1	467	2259	702	1197
AAGCGTCTAGGGTTTTTGCTGGGC	AT5G34863.1	203	AT4G06644.1	trans	100nt	Site-specific	4041	1	467	5838	3839	4290
AAGCGTCTAGGGTTTTTGCTGGGC	AT5G34863.1	203	AT1G42140.1	trans	100nt	Site-specific	4041	151	468	4581	4262	4581
AAGCGTCTAGGGTTTTTGCTGGGC	AT5G34863.1	203	AT4G06581.1	trans	100nt	Site-specific	4041	19	468	4368	3906	4368
AAGCGTCTAGGGTTTTTGCTGGGC	AT5G34863.1	203	AT3G33181.1	trans	100nt	Site-specific	4041	99	468	3619	769	1115
AAGCGTCTAGGGTTTTTGCTGGGC	AT5G34863.1	203	AT3G30716.1	trans	100nt	Site-specific	4041	1	432	6998	1983	2408
AAGCGTCTAGGGTTTTTGCTGGGC	AT5G34863.1	203	AT4G06499.1	trans	100nt	Site-specific	4041	188	468	3951	1837	2119
AAGCGTCTAGGGTTTTTGCTGGGC	AT5G34863.1	203	AT2G06095.1	trans	HC	Site-specific	4041	1	422	696	266	689
AAGCTAGATCGTTACATACCTTGG	AT4G04655.1	4260	AT5G32540.1	trans	HC	Distributed	7527	3919	5947	3828	1117	3131
AAGCTAGATCGTTACATACCTTGG	AT4G04655.1	4260	AT2G01029.1	trans	100nt	Distributed	7527	3914	6032	10188	5870	7981
AAGCTAGATCGTTACATACCTTGG	AT4G04655.1	4260	AT2G12385.1	trans	100nt	Distributed	7527	4132	5230	3234	2118	3234
AAGCTAGATCGTTACATACCTTGG	AT4G04655.1	4260	AT5G32481.1	trans	100nt	Distributed	7527	3918	6032	4731	451	2562
AAGCTAGATCGTTACATACCTTGG	AT4G04655.1	4260	AT3G31945.1	trans	100nt	Distributed	7527	3918	5563	6811	35	1682
AAGCTAGATCGTTACATACCTTGG	AT4G04655.1	4260	AT2G21460.1	trans	100nt	Distributed	7527	3918	5563	6154	1196	2840
AAGCTCTTCAAGCTCCTCGGCTCG	AT5G45573.1	417	AT3G06433.1	trans	100nt	Site-specific	588	379	588	3444	723	933
AAGCTGGAGGTGAGGTTTGAAAGC	AT1G36770.1	86	AT1G38194.1	trans	100nt	Distributed	4106	1	331	885	1	332
AAGCTGGAGGTGAGGTTTGAAAGC	AT1G36770.1	86	AT5G31981.1	trans	100nt	Distributed	4106	1	443	1188	32	463
AAGCTGGAGGTGAGGTTTGAAAGC	AT1G36770.1	86	AT3G30827.1	trans	100nt	Distributed	4106	1	331	1062	1	329
AAGCTGGAGGTGAGGTTTGAAAGC	AT1G36770.1	86	AT4G06511.1	trans	100nt	Distributed	4106	1	331	1134	1	335
AAGCTGGAGGTGAGGTTTGAAAGC	AT1G36770.1	86	AT4G06718.1	trans	100nt	Distributed	4106	1	443	1119	32	475
AAGCTGGAGGTGAGGTTTGAAAGC	AT1G36770.1	86	AT5G30852.1	trans	100nt	Distributed	4106	1	316	1314	1	320
AAGCTGGAGGTGAGGTTTGAAAGC	AT1G36770.1	86	AT5G33150.1	trans	100nt	Distributed	4106	1	331	972	1	333
AAGCTGGAGGTGAGGTTTGAAAGC	AT1G36770.1	86	AT5G33254.1	trans	100nt	Distributed	4106	1	331	933	1	336
AAGCTGGAGGTGAGGTTTGAAAGC	AT1G36770.1	86	AT1G40101.1	trans	100nt	Distributed	4106	1	443	12954	10727	11170
AAGCTGGAGGTGAGGTTTGAAAGC	AT1G36770.1	86	AT1G41680.1	trans	100nt	Distributed	4106	1	443	1206	32	475
AAGCTGGAGGTGAGGTTTGAAAGC	AT1G36770.1	86	AT4G06621.1	trans	100nt	Distributed	4106	1	434	1197	214	650
AAGCTGGAGGTGAGGTTTGAAAGC	AT1G36770.1	86	AT5G32489.1	trans	100nt	Distributed	4106	1	331	1103	1	333
AAGCTGGAGGTGAGGTTTGAAAGC	AT1G36770.1	86	AT1G38360.1	trans	100nt	Distributed	4106	1	443	8397	3111	3557
AAGCTGGAGGTGAGGTTTGAAAGC	AT1G36770.1	86	AT2G13400.1	trans	100nt	Distributed	4106	1	316	828	1	318
AAGCTGGAGGTGAGGTTTGAAAGC	AT1G36770.1	86	AT4G06615.1	trans	100nt	Distributed	4106	1	331	1040	1	334
AAGCTGGAGGTGAGGTTTGAAAGC	AT1G36770.1	86	AT4G06622.1	trans	100nt	Distributed	4106	1	316	1398	1	318
AAGCTGGAGGTGAGGTTTGAAAGC	AT1G36770.1	86	AT5G35146.1	trans	100nt	Distributed	4106	1	331	984	1	335
AAGCTGGAGGTGAGGTTTGAAAGC	AT1G36770.1	86	AT1G40121.1	trans	100nt	Distributed	4106	1	331	1020	1	333
AAGCTGGAGGTGAGGTTTGAAAGC	AT1G36770.1	86	AT4G07896.1	trans	100nt	Distributed	4106	1	193	1044	99	295
AAGCTGGAGGTGAGGTTTGAAAGC	AT1G36770.1	86	AT4G06702.1	trans	100nt	Distributed	4106	1	331	1158	1	315
AAGCTGGAGGTGAGGTTTGAAAGC	AT1G36770.1	86	AT2G11340.1	trans	100nt	Distributed	4106	1	443	5802	4810	5256
AAGGAAAAAAAGCTAAGGACGATT	AT5G28076.1	908	AT1G36250.1	trans	100nt	Site-specific	2502	757	1907	5918	3779	4967
AAGGAAAAAAAGCTAAGGACGATT	AT5G28076.1	908	AT2G12780.1	trans	100nt	Site-specific	2502	761	938	2817	664	842
AAGGAAAAAAAGCTAAGGACGATT	AT5G28076.1	908	AT1G42350.1	trans	100nt	Site-specific	2502	757	1867	7480	3254	4349
AAGGAAAGTCATTTCAAGTGAAAG	AT2G16020.1	98	AT2G16018.1	cis	HC	Site-specific	231	1	231	988	120	350
AAGGAACAGATGACAAGATGCAGT	AT3G30416.1	4500	AT5G31302.1	trans	HC	Distributed	5515	4133	5515	2373	258	1636
AAGGAACAGATGACAAGATGCAGT	AT3G30416.1	4500	AT3G33154.1	trans	100nt	Distributed	5515	4133	5487	3432	1196	2533
AAGGAACAGATGACAAGATGCAGT	AT3G30416.1	4500	AT4G07893.1	trans	HC	Distributed	5515	4424	5501	1785	322	1389
AAGGAACAGATGACAAGATGCAGT	AT3G30416.1	4500	AT2G09820.1	trans	100nt	Distributed	5515	4133	5504	4208	1621	2971
AAGGAACAGATGACAAGATGCAGT	AT3G30416.1	4500	AT2G10820.1	trans	100nt	Distributed	5515	4477	5509	5712	827	1838
AAGGAACAGATGACAAGATGCAGT	AT3G30416.1	4500	AT5G35052.1	trans	100nt	Distributed	5515	4123	5481	3636	201	1557
AAGGAACAGATGACAAGATGCAGT	AT3G30416.1	4500	AT4G06574.1	trans	100nt	Distributed	5515	4133	4837	3663	1	704
AAGGAACAGATGACAAGATGCAGT	AT3G30416.1	4500	AT2G12780.1	trans	100nt	Distributed	5515	4133	5494	2817	1299	2651
AAGGAACAGATGACAAGATGCAGT	AT3G30416.1	4500	AT5G35142.1	trans	100nt	Distributed	5515	4133	5361	2793	1136	2338
AAGGAACAGATGACAAGATGCAGT	AT3G30416.1	4500	AT4G03780.1	trans	100nt	Distributed	5515	4126	4723	2094	1	588
AAGGAACAGATGACAAGATGCAGT	AT3G30416.1	4500	AT1G37405.1	trans	100nt	Distributed	5515	4133	5445	5961	254	1561
AAGGAACAGATGACAAGATGCAGT	AT3G30416.1	4500	AT3G42255.1	trans	100nt	Distributed	5515	4132	4638	3381	1	506
AAGGAACAGATGACAAGATGCAGT	AT3G30416.1	4500	AT3G30838.1	trans	100nt	Distributed	5515	4163	5509	5902	3375	4717
AAGGAACAGATGACAAGATGCAGT	AT3G30416.1	4500	AT3G33197.1	trans	100nt	Distributed	5515	4133	5494	3120	303	1659
AAGGAACAGATGACAAGATGCAGT	AT3G30416.1	4500	AT1G38360.1	trans	100nt	Distributed	5515	4133	5510	8397	3971	5350
AAGGAACAGATGACAAGATGCAGT	AT3G30416.1	4500	AT3G43307.1	trans	100nt	Distributed	5515	4132	5509	2969	315	1663
AAGGAAGAAAAGAAGACTACAGCT	AT5G32489.1	857	AT3G31359.1	trans	HC	Distributed	1103	295	1094	5943	13	802
AAGGAAGAAAAGAAGACTACAGCT	AT5G32489.1	857	AT3G30416.1	trans	100nt	Distributed	1103	718	1094	5515	5134	5515
AAGGAAGAAGAAGCGTCGGATCGA	AT3G30413.1	4862	AT2G06460.1	trans	100nt	Distributed	4969	4650	4945	1043	166	461
AAGGAAGAGAGGATGATTTAGGAA	AT3G31630.1	2017	AT4G07915.1	trans	100nt	Distributed	7288	1094	2249	3816	1473	2626
AAGGAAGAGAGGATGATTTAGGAA	AT3G31630.1	2017	AT4G03710.1	trans	100nt	Distributed	7288	1093	2248	3984	1249	2408
AAGGAAGAGAGGATGATTTAGGAA	AT3G31630.1	2017	AT3G30803.1	trans	100nt	Distributed	7288	1451	2252	1926	1124	1926
AAGGACCTTAGAGAACAAACAAAG	AT5G28626.1	1057	AT3G32091.1	trans	100nt	Site-specific	1704	661	1323	7464	6767	7463
AAGGACGATTTTAGATTCAGGAAT	AT3G30763.1	2790	AT3G30749.1	trans	100nt	Site-specific	3199	2626	2837	8989	1632	1843
AAGGACGATTTTAGATTCAGGAAT	AT3G30763.1	2790	AT2G12780.1	trans	100nt	Site-specific	3199	2626	2837	2817	632	844
AAGGACGATTTTAGATTCAGGAAT	AT3G30763.1	2790	AT1G36250.1	trans	100nt	Site-specific	3199	2626	2956	5918	4622	4965
AAGGACGATTTTAGATTCAGGAAT	AT3G30763.1	2790	AT5G34863.1	trans	100nt	Site-specific	3199	2623	2837	4041	254	468
AAGGACGATTTTGGATTCAGGAAT	AT5G32628.1	1114	AT3G30716.1	trans	100nt	Site-specific	1203	950	1203	6998	3626	3875
AAGGACGATTTTGGATTCAGGAAT	AT5G32628.1	1114	AT5G34863.1	trans	100nt	Site-specific	1203	950	1200	4041	216	465
AAGGACGATTTTGGATTCAGGAAT	AT5G32628.1	1114	AT1G42380.1	trans	100nt	Site-specific	1203	951	1203	2287	1812	2061
AAGGACGATTTTGGATTCAGGAAT	AT5G32628.1	1114	AT4G08116.1	trans	HC	Site-specific	1203	1049	1200	250	97	247
AAGGACGATTTTGGATTCAGGAAT	AT5G32628.1	1114	AT1G36250.1	trans	100nt	Site-specific	1203	950	1163	5918	4753	4965
AAGGACGATTTTGGATTCAGGAAT	AT5G32628.1	1114	AT3G30218.1	trans	100nt	Site-specific	1203	947	1203	3489	1838	2091
AAGGACGATTTTGGATTCAGGAAT	AT5G32628.1	1114	AT3G43358.1	trans	100nt	Site-specific	1203	951	1203	3168	1139	1390
AAGGACGATTTTGGATTCAGGAAT	AT5G32628.1	1114	AT2G12780.1	trans	100nt	Site-specific	1203	950	1169	2817	625	844
AAGGACGATTTTGGATTCAGGAAT	AT5G32628.1	1114	AT3G30749.1	trans	100nt	Site-specific	1203	950	1203	8989	1591	1843
AAGGACGATTTTGGATTCAGGAAT	AT5G32628.1	1114	AT3G32475.1	trans	100nt	Site-specific	1203	950	1203	2801	2045	2297
AAGGAGAGAAGTAGTTCAGAGAAA	AT5G36223.1	374	AT4G09875.1	trans	HC	Site-specific	2865	275	1881	2423	548	2150
AAGGAGAGAAGTAGTTCAGAGAAA	AT5G36223.1	374	AT1G42888.1	trans	HC	Site-specific	2865	275	1881	3109	428	2011
AAGGAGCAAAATCGTTAGGGTTT	AT3G32195.1	2736	AT4G03710.1	trans	100nt	Distributed	4765	2565	3722	3984	1249	2407
AAGGAGCAAAATCGTTAGGGTTT	AT3G32195.1	2736	AT4G07915.1	trans	100nt	Distributed	4765	2565	3692	3816	1507	2626
AAGGAGCAAAATCGTTAGGGTTT	AT3G32195.1	2736	AT5G28670.1	trans	100nt	Distributed	4765	2564	2922	3801	2	359
AAGGAGCTGATCTAGGGTTCTCTT	AT3G30416.1	3944	AT1G48953.1	trans	100nt	Distributed	5515	3937	4057	291	166	286
AAGGAGGGTCTCTGTTACAACAGC	AT3G60950.1	2171	AT3G60955.1	cis	100nt	Site-specific	2420	1859	2420	2834	2171	2732
AAGGATCCGGAACAGAGCTCTCTC	AT4G06518.1	122	AT3G43140.1	trans	100nt	Site-specific	2088	90	209	300	6	125
AAGGATGAAAGGAACGGATGTGAC	AT2G12385.1	1696	AT3G45095.1	trans	100nt	Site-specific	3234	1269	2096	4345	2321	3125
AAGGATGAAAGGAACGGATGTGAC	AT2G12385.1	1696	AT2G12540.1	trans	100nt	Site-specific	3234	1333	2081	1955	1221	1945
AAGGATGAAAGGAACGGATGTGAC	AT2G12385.1	1696	AT3G47230.1	trans	100nt	Site-specific	3234	1482	1775	834	306	579
AAGGATGAAAGGAACGGATGTGAC	AT2G12385.1	1696	AT1G41797.1	trans	100nt	Site-specific	3234	1269	2096	3471	669	1471
AAGGATGAACCAGAGAAACTC	AT1G17780.2	488	AT2G16580.1	trans	100nt	Distributed	1289	487	692	893	492	697
AAGGATGAACCAGAGAAACTCA	AT1G17780.2	488	AT2G16580.1	trans	100nt	Distributed	1289	487	692	893	492	697
AAGGATGAACCAGAGAAACTCAG	AT1G17780.2	488	AT2G16580.1	trans	100nt	Distributed	1289	487	692	893	492	697
AAGGATGAACCAGAGAAACTCAGG	AT1G17780.2	488	AT2G16580.1	trans	100nt	Distributed	1289	487	692	893	492	697
AAGGATTTCTCTGAACTATTTCTC	AT4G09875.1	2023	AT1G42350.1	trans	HC	Distributed	2423	758	2120	7480	225	1594
AAGGATTTCTCTGAACTATTTCTC	AT4G09875.1	2023	AT5G36223.1	trans	HC	Distributed	2423	548	2150	2865	275	1881
AAGGATTTGCCAGATAACTCATCT	AT2G05915.1	295	AT2G05914.1	cis	HC	Site-specific	351	59	351	1392	278	570
AAGGCAAGCCCATTCTCCTCGACG	AT3G41762.1	214	AT3G43160.1	trans	100nt	Distributed	560	212	445	888	444	683
AAGGCAAGCCCATTCTCCTCGACG	AT3G41762.1	214	AT2G01008.1	trans	100nt	Distributed	560	206	461	1239	302	557
AAGGCCTTTGGAATCATCTCACAA	AT3G47240.1	188	AT3G45095.1	trans	100nt	Site-specific	720	151	367	4345	2436	2653
AAGGCGACCGAAGACGACGGTAAG	AT2G16020.1	45	AT2G16018.1	cis	HC	Site-specific	231	1	231	988	120	350
AAGGCGCTGTATCTTCTGTTGGTC	AT4G06515.1	550	AT1G41743.1	trans	100nt	Distributed	753	536	751	3386	2855	3070
AAGGCTCAGACTTTGCAGCACCCT	AT1G37999.1	738	AT3G30587.1	trans	HC	Distributed	3924	226	1859	2664	810	2455
AAGGCTCAGACTTTGCAGCACCCT	AT1G37999.1	738	AT3G30330.1	trans	100nt	Distributed	3924	453	1861	5037	2111	3525
AAGGGACAGAAGAATATCATACTC	AT5G33432.1	585	AT1G38185.1	trans	100nt	Distributed	736	460	659	4038	4	197
AAGGGAGACCAACTCTACAAGCCT	AT3G42260.1	373	AT3G30330.1	trans	100nt	Site-specific	1407	37	619	5037	3128	3710
AAGGGAGACCAACTCTACAAGCCT	AT3G42260.1	373	AT3G30587.1	trans	100nt	Site-specific	1407	339	616	2664	1838	2116
AAGGGATCTCTTCACTGTATATAG	AT3G42935.1	1377	AT4G06644.1	trans	100nt	Distributed	2305	1376	1864	5838	3836	4297
AAGGGATCTCTTCACTGTATATAG	AT3G42935.1	1377	AT3G30716.1	trans	100nt	Distributed	2305	1342	1826	6998	1983	2449
AAGGGATCTCTTCACTGTATATAG	AT3G42935.1	1377	AT2G11030.1	trans	100nt	Distributed	2305	1342	1861	4142	3554	4072
AAGGGATCTCTTCACTGTATATAG	AT3G42935.1	1377	AT2G06095.1	trans	HC	Distributed	2305	1376	1816	696	266	696
AAGGGATCTCTTCACTGTATATAG	AT3G42935.1	1377	AT5G30269.1	trans	100nt	Distributed	2305	1342	2305	14591	8257	9227
AAGGGATTGGCTGTAGAGAGGGTA	AT5G31999.1	1398	AT2G06760.1	trans	HC	Distributed	2070	267	1672	3614	1965	3344
AAGGGCAACTCTAGGATTCATCAG	AT2G10230.1	2445	AT4G06540.1	trans	100nt	Site-specific	2577	2242	2576	3495	996	1342
AAGGGCAACTCTAGGATTCATCAG	AT2G10230.1	2445	AT2G06810.1	trans	100nt	Site-specific	2577	2064	2576	2265	1197	1721
AAGGGCAACTCTAGGATTCATCAG	AT2G10230.1	2445	AT5G31032.1	trans	100nt	Site-specific	2577	2064	2576	2949	1767	2293
AAGGGCAACTCTAGGATTCATCAG	AT2G10230.1	2445	AT2G10190.1	trans	100nt	Site-specific	2577	2063	2576	6574	4747	5225
AAGGGCAACTCTAGGATTCATCAG	AT2G10230.1	2445	AT5G32345.1	trans	100nt	Site-specific	2577	2353	2576	9717	3992	4215
AAGGGCAACTCTAGGATTCATCAG	AT2G10230.1	2445	AT1G37999.1	trans	100nt	Site-specific	2577	2064	2576	3924	1348	1861
AAGGGCAACTCTAGGATTCATCAG	AT2G10230.1	2445	AT5G28263.1	trans	100nt	Site-specific	2577	2064	2576	15195	13456	13988
AAGGGCAACTCTAGGATTCATCAG	AT2G10230.1	2445	AT5G33533.1	trans	100nt	Site-specific	2577	2064	2554	7678	1	502
AAGGGCGCAACTCTTCGGAAGGGC	AT3G29615.1	7047	AT2G06460.1	trans	HC	Distributed	8174	6889	7531	1043	1	650
AAGGGCGCAACTCTTCGGAAGGGC	AT3G29615.1	7047	AT2G01029.1	trans	100nt	Distributed	8174	6683	7604	10188	1	964
AAGGGGAACTCGCATACTGGATCG	AT3G42935.1	2248	AT4G08103.1	trans	100nt	Distributed	2305	1664	2280	2916	2285	2916
AAGGGGAACTCGCATACTGGATCG	AT3G42935.1	2248	AT5G30269.1	trans	100nt	Distributed	2305	1342	2305	14591	8257	9227
AAGGGGAACTCGCATACTGGATCG	AT3G42935.1	2248	AT1G35970.1	trans	100nt	Distributed	2305	1762	2305	5895	3467	4012
AAGGGGAACTCGCATACTGGATCG	AT3G42935.1	2248	AT1G42140.1	trans	100nt	Distributed	2305	1544	2305	4581	3791	4581
AAGGGGAACTCGCATACTGGATCG	AT3G42935.1	2248	AT4G06556.1	trans	100nt	Distributed	2305	1832	2305	5745	1949	2410
AAGGGGAACTCGCATACTGGATCG	AT3G42935.1	2248	AT2G11230.1	trans	100nt	Distributed	2305	1632	2305	4410	3738	4399
AAGGGGGGTAGACTTGTAACGACC	AT5G32481.1	524	AT4G04655.1	trans	100nt	Distributed	4731	451	2562	7527	3918	6032
AAGGGGGGTAGACTTGTAACGACC	AT5G32481.1	524	AT1G41797.1	trans	100nt	Distributed	4731	451	2017	3471	1	1558
AAGGGGGGTAGACTTGTAACGACC	AT5G32481.1	524	AT3G45095.1	trans	100nt	Distributed	4731	439	1422	4345	2245	3221
AAGGGTTCAGATCTGAAGCGAGGG	AT2G05915.1	250	AT2G05914.1	cis	HC	Site-specific	351	59	351	1392	278	570
AAGGTAAAAGGTCAAGAGACAAAG	AT1G36770.1	338	AT5G31981.1	trans	100nt	Distributed	4106	1	443	1188	32	463
AAGGTAAAAGGTCAAGAGACAAAG	AT1G36770.1	338	AT4G06621.1	trans	100nt	Distributed	4106	1	434	1197	214	650
AAGGTAAAAGGTCAAGAGACAAAG	AT1G36770.1	338	AT2G11340.1	trans	100nt	Distributed	4106	1	443	5802	4810	5256
AAGGTAAAAGGTCAAGAGACAAAG	AT1G36770.1	338	AT1G41680.1	trans	100nt	Distributed	4106	1	443	1206	32	475
AAGGTAAAAGGTCAAGAGACAAAG	AT1G36770.1	338	AT4G06718.1	trans	100nt	Distributed	4106	1	443	1119	32	475
AAGGTAAAAGGTCAAGAGACAAAG	AT1G36770.1	338	AT1G38360.1	trans	100nt	Distributed	4106	1	443	8397	3111	3557
AAGGTAAAAGGTCAAGAGACAAAG	AT1G36770.1	338	AT1G40101.1	trans	100nt	Distributed	4106	1	443	12954	10727	11170
AAGGTTGCTTTTGGTTGTGGACT	AT3G32195.1	3118	AT4G07915.1	trans	100nt	Distributed	4765	2565	3692	3816	1507	2626
AAGGTTGCTTTTGGTTGTGGACT	AT3G32195.1	3118	AT3G30803.1	trans	100nt	Distributed	4765	2922	3722	1926	1128	1926
AAGGTTGCTTTTGGTTGTGGACT	AT3G32195.1	3118	AT4G03710.1	trans	100nt	Distributed	4765	2565	3722	3984	1249	2407
AAGGTTGCTTTTGGTTGTGGACTT	AT3G32195.1	3118	AT4G03710.1	trans	100nt	Distributed	4765	2565	3722	3984	1249	2407
AAGGTTGCTTTTGGTTGTGGACTT	AT3G32195.1	3118	AT4G07915.1	trans	100nt	Distributed	4765	2565	3692	3816	1507	2626
AAGGTTGCTTTTGGTTGTGGACTT	AT3G32195.1	3118	AT3G30803.1	trans	100nt	Distributed	4765	2922	3722	1926	1128	1926
AAGTAGATTCATTGGAGAGATCTC	AT2G16020.1	152	AT2G16018.1	cis	HC	Site-specific	231	1	231	988	120	350
AAGTAGTTCAGGAGTTGGAGATTC	AT1G42110.1	2104	AT1G37057.1	trans	100nt	Site-specific	2137	1366	2137	3132	1482	2249
AAGTATTGGGACGGATTAAGAACT	AT3G30416.1	5291	AT1G38390.1	trans	100nt	Distributed	5515	5267	5509	531	287	530
AAGTATTGGGACGGATTAAGAACT	AT3G30416.1	5291	AT4G06484.1	trans	HC	Distributed	5515	5032	5510	960	470	960
AAGTATTGGGACGGATTAAGAACT	AT3G30416.1	5291	AT2G09900.1	trans	100nt	Distributed	5515	5273	5509	528	292	528
AAGTATTGGGACGGATTAAGAACT	AT3G30416.1	5291	AT5G32420.2	trans	HC	Distributed	5515	5180	5506	606	280	606
AAGTATTGGGACGGATTAAGAACT	AT3G30416.1	5291	AT3G30690.1	trans	HC	Distributed	5515	5177	5506	621	291	621
AAGTATTGGGACGGATTAAGAACT	AT3G30416.1	5291	AT1G40084.1	trans	HC	Distributed	5515	5127	5486	642	285	642
AAGTATTGGGACGGATTAAGAACT	AT3G30416.1	5291	AT1G41840.1	trans	100nt	Distributed	5515	5222	5510	5589	5300	5589
AAGTATTGGGACGGATTAAGAACT	AT3G30416.1	5291	AT5G33150.1	trans	100nt	Distributed	5515	5283	5515	972	739	972
AAGTATTGGGACGGATTAAGAACT	AT3G30416.1	5291	AT4G06738.1	trans	100nt	Distributed	5515	5258	5509	528	230	482
AAGTATTGGGACGGATTAAGAACT	AT3G30416.1	5291	AT4G07896.1	trans	100nt	Distributed	5515	5163	5501	1044	707	1044
AAGTATTGGGACGGATTAAGAACT	AT3G30416.1	5291	AT3G30838.1	trans	100nt	Distributed	5515	4163	5509	5902	3375	4717
AAGTATTGGGACGGATTAAGAACT	AT3G30416.1	5291	AT3G32020.2	trans	HC	Distributed	5515	5185	5515	609	281	609
AAGTATTGGGACGGATTAAGAACT	AT3G30416.1	5291	AT3G30665.1	trans	HC	Distributed	5515	4763	5503	914	196	914
AAGTATTGGGACGGATTAAGAACT	AT3G30416.1	5291	AT4G07939.1	trans	100nt	Distributed	5515	5259	5509	663	395	646
AAGTATTGGGACGGATTAAGAACT	AT3G30416.1	5291	AT5G33223.1	trans	100nt	Distributed	5515	5116	5515	840	439	838
AAGTATTGGGACGGATTAAGAACT	AT3G30416.1	5291	AT4G06678.1	trans	HC	Distributed	5515	4874	5498	987	390	987
AAGTATTGGGACGGATTAAGAACT	AT3G30416.1	5291	AT1G42300.1	trans	HC	Distributed	5515	4760	5515	1052	315	1052
AAGTATTGGGACGGATTAAGAACT	AT3G30416.1	5291	AT2G09820.1	trans	100nt	Distributed	5515	4133	5504	4208	1621	2971
AAGTATTGGGACGGATTAAGAACT	AT3G30416.1	5291	AT4G03825.1	trans	100nt	Distributed	5515	5229	5504	636	343	620
AAGTATTGGGACGGATTAAGAACT	AT3G30416.1	5291	AT2G12832.1	trans	100nt	Distributed	5515	5179	5494	756	447	756
AAGTATTGGGACGGATTAAGAACT	AT3G30416.1	5291	AT2G10820.1	trans	100nt	Distributed	5515	4477	5509	5712	827	1838
AAGTATTGGGACGGATTAAGAACT	AT3G30416.1	5291	AT3G30746.1	trans	100nt	Distributed	5515	4772	5482	2289	1599	2289
AAGTATTGGGACGGATTAAGAACT	AT3G30416.1	5291	AT5G33391.1	trans	HC	Distributed	5515	5182	5504	603	282	603
AAGTATTGGGACGGATTAAGAACT	AT3G30416.1	5291	AT2G06303.1	trans	HC	Distributed	5515	5129	5501	729	358	729
AAGTATTGGGACGGATTAAGAACT	AT3G30416.1	5291	AT3G30827.1	trans	100nt	Distributed	5515	5127	5509	1062	683	1062
AAGTATTGGGACGGATTAAGAACT	AT3G30416.1	5291	AT5G32430.2	trans	HC	Distributed	5515	5183	5509	603	277	603
AAGTATTGGGACGGATTAAGAACT	AT3G30416.1	5291	AT3G31996.1	trans	HC	Distributed	5515	5276	5515	303	63	303
AAGTATTGGGACGGATTAAGAACT	AT3G30416.1	5291	AT5G32490.1	trans	100nt	Distributed	5515	5180	5515	802	469	802
AAGTATTGGGACGGATTAAGAACT	AT3G30416.1	5291	AT3G33065.1	trans	HC	Distributed	5515	5127	5509	670	289	668
AAGTATTGGGACGGATTAAGAACT	AT3G30416.1	5291	AT2G09953.1	trans	100nt	Distributed	5515	5273	5509	618	382	618
AAGTATTGGGACGGATTAAGAACT	AT3G30416.1	5291	AT1G40121.1	trans	100nt	Distributed	5515	5129	5503	1020	645	1020
AAGTATTGGGACGGATTAAGAACT	AT3G30416.1	5291	AT1G37405.1	trans	100nt	Distributed	5515	4133	5445	5961	254	1561
AAGTATTGGGACGGATTAAGAACT	AT3G30416.1	5291	AT4G06511.1	trans	100nt	Distributed	5515	5128	5509	1134	755	1134
AAGTATTGGGACGGATTAAGAACT	AT3G30416.1	5291	AT5G33100.1	trans	HC	Distributed	5515	5181	5515	675	340	675
AAGTATTGGGACGGATTAAGAACT	AT3G30416.1	5291	AT4G06607.1	trans	HC	Distributed	5515	4774	5509	1380	650	1380
AAGTATTGGGACGGATTAAGAACT	AT3G30416.1	5291	AT1G41726.1	trans	HC	Distributed	5515	5121	5509	627	242	627
AAGTATTGGGACGGATTAAGAACT	AT3G30416.1	5291	AT4G06575.1	trans	HC	Distributed	5515	5180	5509	615	289	615
AAGTATTGGGACGGATTAAGAACT	AT3G30416.1	5291	AT5G33257.1	trans	100nt	Distributed	5515	5227	5498	630	322	592
AAGTATTGGGACGGATTAAGAACT	AT3G30416.1	5291	AT5G31302.1	trans	HC	Distributed	5515	4133	5515	2373	258	1636
AAGTATTGGGACGGATTAAGAACT	AT3G30416.1	5291	AT2G06245.1	trans	HC	Distributed	5515	5125	5510	744	362	744
AAGTATTGGGACGGATTAAGAACT	AT3G30416.1	5291	AT4G06507.1	trans	HC	Distributed	5515	5129	5503	654	291	654
AAGTATTGGGACGGATTAAGAACT	AT3G30416.1	5291	AT5G29034.1	trans	100nt	Distributed	5515	5248	5504	687	197	454
AAGTATTGGGACGGATTAAGAACT	AT3G30416.1	5291	AT4G06486.1	trans	HC	Distributed	5515	5127	5510	735	345	735
AAGTATTGGGACGGATTAAGAACT	AT3G30416.1	5291	AT1G40076.1	trans	100nt	Distributed	5515	5281	5510	486	240	458
AAGTATTGGGACGGATTAAGAACT	AT3G30416.1	5291	AT5G32400.2	trans	HC	Distributed	5515	4782	5506	1008	291	1008
AAGTATTGGGACGGATTAAGAACT	AT3G30416.1	5291	AT4G06505.1	trans	HC	Distributed	5515	5177	5503	621	294	621
AAGTATTGGGACGGATTAAGAACT	AT3G30416.1	5291	AT5G32169.1	trans	HC	Distributed	5515	5012	5505	777	292	777
AAGTATTGGGACGGATTAAGAACT	AT3G30416.1	5291	AT4G07650.1	trans	HC	Distributed	5515	4728	5498	1479	731	1479
AAGTATTGGGACGGATTAAGAACT	AT3G30416.1	5291	AT1G42367.1	trans	HC	Distributed	5515	5210	5503	453	159	452
AAGTATTGGGACGGATTAAGAACT	AT3G30416.1	5291	AT3G33197.1	trans	100nt	Distributed	5515	4133	5494	3120	303	1659
AAGTATTGGGACGGATTAAGAACT	AT3G30416.1	5291	AT5G32483.1	trans	HC	Distributed	5515	5125	5515	776	396	776
AAGTATTGGGACGGATTAAGAACT	AT3G30416.1	5291	AT3G33154.1	trans	100nt	Distributed	5515	4133	5487	3432	1196	2533
AAGTATTGGGACGGATTAAGAACT	AT3G30416.1	5291	AT4G05588.1	trans	100nt	Distributed	5515	5152	5487	906	579	904
AAGTATTGGGACGGATTAAGAACT	AT3G30416.1	5291	AT5G32434.1	trans	HC	Distributed	5515	5118	5498	740	363	740
AAGTATTGGGACGGATTAAGAACT	AT3G30416.1	5291	AT1G38360.1	trans	100nt	Distributed	5515	4133	5510	8397	3971	5350
AAGTATTGGGACGGATTAAGAACT	AT3G30416.1	5291	AT2G12845.1	trans	HC	Distributed	5515	5179	5494	564	255	564
AAGTATTGGGACGGATTAAGAACT	AT3G30416.1	5291	AT1G40101.1	trans	100nt	Distributed	5515	4548	5510	12954	799	1757
AAGTATTGGGACGGATTAAGAACT	AT3G30416.1	5291	AT2G12815.1	trans	HC	Distributed	5515	5127	5494	714	351	714
AAGTATTGGGACGGATTAAGAACT	AT3G30416.1	5291	AT1G42040.1	trans	100nt	Distributed	5515	5259	5459	570	369	570
AAGTATTGGGACGGATTAAGAACT	AT3G30416.1	5291	AT5G32405.1	trans	HC	Distributed	5515	5019	5506	771	291	771
AAGTATTGGGACGGATTAAGAACT	AT3G30416.1	5291	AT5G30628.1	trans	HC	Distributed	5515	5209	5504	593	300	593
AAGTATTGGGACGGATTAAGAACT	AT3G30416.1	5291	AT5G32775.1	trans	100nt	Distributed	5515	5177	5515	723	383	723
AAGTATTGGGACGGATTAAGAACT	AT3G30416.1	5291	AT4G06622.1	trans	HC	Distributed	5515	4774	5503	1398	679	1398
AAGTATTGGGACGGATTAAGAACT	AT3G30416.1	5291	AT5G30852.1	trans	HC	Distributed	5515	4765	5501	1314	589	1314
AAGTATTGGGACGGATTAAGAACT	AT3G30416.1	5291	AT3G30700.1	trans	HC	Distributed	5515	5177	5506	621	291	621
AAGTATTGGGACGGATTAAGAACT	AT3G30416.1	5291	AT4G06533.1	trans	HC	Distributed	5515	5182	5494	603	292	603
AAGTATTGGGACGGATTAAGAACT	AT3G30416.1	5291	AT4G06702.1	trans	100nt	Distributed	5515	5128	5509	1158	776	1157
AAGTATTGGGACGGATTAAGAACT	AT3G30416.1	5291	AT2G10880.1	trans	100nt	Distributed	5515	5126	5500	1173	808	1173
AAGTATTGGGACGGATTAAGAACT	AT3G30416.1	5291	AT5G31981.1	trans	100nt	Distributed	5515	5134	5509	1188	807	1182
AAGTATTGGGACGGATTAAGAACT	AT3G30416.1	5291	AT5G35052.1	trans	100nt	Distributed	5515	4123	5481	3636	201	1557
AAGTATTGGGACGGATTAAGAACT	AT3G30416.1	5291	AT5G31842.1	trans	HC	Distributed	5515	5130	5451	624	304	621
AAGTATTGGGACGGATTAAGAACT	AT3G30416.1	5291	AT4G07893.1	trans	HC	Distributed	5515	4424	5501	1785	322	1389
AAGTATTGGGACGGATTAAGAACT	AT3G30416.1	5291	AT5G32089.1	trans	100nt	Distributed	5515	5181	5515	720	385	720
AAGTATTGGGACGGATTAAGAACT	AT3G30416.1	5291	AT5G35142.1	trans	100nt	Distributed	5515	4133	5361	2793	1136	2338
AAGTATTGGGACGGATTAAGAACT	AT3G30416.1	5291	AT3G42251.1	trans	100nt	Distributed	5515	5219	5509	717	287	578
AAGTATTGGGACGGATTAAGAACT	AT3G30416.1	5291	AT2G12780.1	trans	100nt	Distributed	5515	4133	5494	2817	1299	2651
AAGTATTGGGACGGATTAAGAACT	AT3G30416.1	5291	AT5G32510.2	trans	HC	Distributed	5515	5190	5515	623	296	622
AAGTATTGGGACGGATTAAGAACT	AT3G30416.1	5291	AT2G07880.1	trans	100nt	Distributed	5515	5282	5500	522	300	520
AAGTATTGGGACGGATTAAGAACT	AT3G30416.1	5291	AT3G33085.1	trans	HC	Distributed	5515	4770	5515	1022	279	1022
AAGTATTGGGACGGATTAAGAACT	AT3G30416.1	5291	AT2G12320.1	trans	HC	Distributed	5515	5134	5503	609	241	597
AAGTATTGGGACGGATTAAGAACT	AT3G30416.1	5291	AT5G29036.1	trans	HC	Distributed	5515	5119	5515	612	214	612
AAGTATTGGGACGGATTAAGAACT	AT3G30416.1	5291	AT3G43307.1	trans	100nt	Distributed	5515	4132	5509	2969	315	1663
AAGTATTGGGACGGATTAAGAACT	AT3G30416.1	5291	AT2G06335.1	trans	HC	Distributed	5515	4775	5504	972	247	972
AAGTATTGGGACGGATTAAGAACT	AT3G30416.1	5291	AT5G32489.1	trans	100nt	Distributed	5515	5134	5515	1103	718	1094
AAGTATTTGGAAGCGGCCTGGAGC	AT5G34835.1	759	AT5G33434.1	trans	HC	Site-specific	987	295	987	4455	3307	4008
AAGTATTTGGAAGCGGCCTGGAGC	AT5G34835.1	759	AT5G31753.1	trans	100nt	Site-specific	987	704	814	510	1	119
AAGTATTTGGAAGCGGCCTGGAGC	AT5G34835.1	759	AT5G34990.1	trans	100nt	Site-specific	987	462	814	2910	1	361
AAGTCAATAAACGCTCTAAACGGC	AT5G33434.1	2926	AT1G41890.1	trans	100nt	Distributed	4455	2703	3327	3829	1052	1691
AAGTCAATAAACGCTCTAAACGGC	AT5G33434.1	2926	AT5G28692.1	trans	100nt	Distributed	4455	2703	3245	5016	2042	2581
AAGTCAATAAACGCTCTAAACGGC	AT5G33434.1	2926	AT5G34623.1	trans	100nt	Distributed	4455	2729	2928	4842	2066	2274
AAGTCCGTATGAGTCTTTGGCTTT	AT5G31770.1	326	AT1G40104.1	trans	100nt	Site-specific	537	325	528	1857	443	645
AAGTCTGGGAGAGTTGATATAACC	AT4G08103.1	2705	AT3G42935.1	trans	100nt	Distributed	2916	2285	2916	2305	1664	2280
AAGTCTGGGGAGAGAAAGAACACC	AT1G35970.1	3546	AT3G42935.1	trans	100nt	Distributed	5895	3467	4012	2305	1762	2305
AAGTCTGGGGGAGTTGATATATCC	AT2G11230.1	4158	AT3G30859.1	trans	100nt	Distributed	4410	4121	4276	804	16	174
AAGTCTGGGGGAGTTGATATATCC	AT2G11230.1	4158	AT3G42935.1	trans	100nt	Distributed	4410	3738	4399	2305	1632	2305
AAGTCTTGTAGAGTTGGTCACCC	AT3G30330.1	3350	AT3G42260.1	trans	100nt	Distributed	5037	3128	3710	1407	37	619
AAGTCTTGTAGAGTTGGTCACCC	AT3G30330.1	3350	AT2G11115.1	trans	HC	Distributed	5037	3120	3525	516	108	515
AAGTCTTGTAGAGTTGGTCACCC	AT3G30330.1	3350	AT1G37933.1	trans	100nt	Distributed	5037	3125	3710	3147	2561	3147
AAGTCTTGTAGAGTTGGTCACCC	AT3G30330.1	3350	AT3G30830.1	trans	100nt	Distributed	5037	3239	3525	1986	1503	1790
AAGTCTTGTAGAGTTGGTCACCC	AT3G30330.1	3350	AT3G31359.1	trans	100nt	Distributed	5037	2662	3522	5943	5083	5941
AAGTCTTGTAGAGTTGGTCACCC	AT3G30330.1	3350	AT2G10190.1	trans	100nt	Distributed	5037	2108	3475	6574	3891	5227
AAGTCTTGTAGAGTTGGTCACCC	AT3G30330.1	3350	AT4G06540.1	trans	100nt	Distributed	5037	2279	3525	3495	88	1348
AAGTCTTGTAGAGTTGGTCACCC	AT3G30330.1	3350	AT5G31032.1	trans	HC	Distributed	5037	2111	3713	2949	674	2293
AAGTCTTGTAGAGTTGGTCACCC	AT3G30330.1	3350	AT5G33386.1	trans	100nt	Distributed	5037	3152	3519	1587	1231	1587
AAGTCTTGTAGAGTTGGTCACCC	AT3G30330.1	3350	AT5G28263.1	trans	100nt	Distributed	5037	2111	3525	15195	12549	13988
AAGTCTTGTAGAGTTGGTCACCC	AT3G30330.1	3350	AT5G35140.1	trans	100nt	Distributed	5037	3022	3710	1706	1021	1706
AAGTCTTGTAGAGTTGGTCACCC	AT3G30330.1	3350	AT1G37999.1	trans	100nt	Distributed	5037	2111	3525	3924	453	1861
AAGTCTTGTAGAGTTGGTCACCC	AT3G30330.1	3350	AT5G32345.1	trans	100nt	Distributed	5037	2396	3525	9717	3085	4215
AAGTCTTGTAGAGTTGGTCACCC	AT3G30330.1	3350	AT4G06559.1	trans	100nt	Distributed	5037	3119	3522	2013	1621	2013
AAGTCTTGTAGAGTTGGTCACCC	AT3G30330.1	3350	AT4G06596.1	trans	100nt	Distributed	5037	3002	3399	1566	834	1231
AAGTCTTGTAGAGTTGGTCACCC	AT3G30330.1	3350	AT3G42916.1	trans	100nt	Distributed	5037	3340	3525	2132	1941	2126
AAGTCTTGTAGAGTTGGTCACCCT	AT3G30330.1	3350	AT4G06596.1	trans	100nt	Distributed	5037	3002	3399	1566	834	1231
AAGTCTTGTAGAGTTGGTCACCCT	AT3G30330.1	3350	AT4G06559.1	trans	100nt	Distributed	5037	3119	3522	2013	1621	2013
AAGTCTTGTAGAGTTGGTCACCCT	AT3G30330.1	3350	AT5G32345.1	trans	100nt	Distributed	5037	2396	3525	9717	3085	4215
AAGTCTTGTAGAGTTGGTCACCCT	AT3G30330.1	3350	AT3G31359.1	trans	100nt	Distributed	5037	2662	3522	5943	5083	5941
AAGTCTTGTAGAGTTGGTCACCCT	AT3G30330.1	3350	AT3G30830.1	trans	100nt	Distributed	5037	3239	3525	1986	1503	1790
AAGTCTTGTAGAGTTGGTCACCCT	AT3G30330.1	3350	AT1G37999.1	trans	100nt	Distributed	5037	2111	3525	3924	453	1861
AAGTCTTGTAGAGTTGGTCACCCT	AT3G30330.1	3350	AT3G42916.1	trans	100nt	Distributed	5037	3340	3525	2132	1941	2126
AAGTCTTGTAGAGTTGGTCACCCT	AT3G30330.1	3350	AT4G06540.1	trans	100nt	Distributed	5037	2279	3525	3495	88	1348
AAGTCTTGTAGAGTTGGTCACCCT	AT3G30330.1	3350	AT5G28263.1	trans	100nt	Distributed	5037	2111	3525	15195	12549	13988
AAGTCTTGTAGAGTTGGTCACCCT	AT3G30330.1	3350	AT5G31032.1	trans	HC	Distributed	5037	2111	3713	2949	674	2293
AAGTCTTGTAGAGTTGGTCACCCT	AT3G30330.1	3350	AT2G10190.1	trans	100nt	Distributed	5037	2108	3475	6574	3891	5227
AAGTCTTGTAGAGTTGGTCACCCT	AT3G30330.1	3350	AT2G11115.1	trans	HC	Distributed	5037	3120	3525	516	108	515
AAGTCTTGTAGAGTTGGTCACCCT	AT3G30330.1	3350	AT1G37933.1	trans	100nt	Distributed	5037	3125	3710	3147	2561	3147
AAGTCTTGTAGAGTTGGTCACCCT	AT3G30330.1	3350	AT3G42260.1	trans	100nt	Distributed	5037	3128	3710	1407	37	619
AAGTCTTGTAGAGTTGGTCACCCT	AT3G30330.1	3350	AT5G33386.1	trans	100nt	Distributed	5037	3152	3519	1587	1231	1587
AAGTCTTGTAGAGTTGGTCACCCT	AT3G30330.1	3350	AT5G35140.1	trans	100nt	Distributed	5037	3022	3710	1706	1021	1706
AAGTGAGATCTCTCCAATGAATCT	AT2G16018.1	172	AT2G16020.1	cis	HC	Distributed	988	120	350	231	1	231
AAGTGATCGGGCCGAATAGTGGGC	AT5G36223.1	1385	AT4G09875.1	trans	HC	Site-specific	2865	275	1881	2423	548	2150
AAGTGATCGGGCCGAATAGTGGGC	AT5G36223.1	1385	AT1G42888.1	trans	HC	Site-specific	2865	275	1881	3109	428	2011
AAGTGTAGGGGAGTTGATATAACC	AT4G06556.1	2367	AT3G42935.1	trans	100nt	Distributed	5745	1949	2410	2305	1832	2305
AAGTGTTTGGAAGCAGCCTGGACC	AT2G06150.1	2646	AT5G31753.1	trans	100nt	Distributed	2772	2580	2701	510	1	122
AAGTGTTTGGAAGCAGCCTGGACC	AT2G06150.1	2646	AT5G33434.1	trans	100nt	Distributed	2772	2175	2772	4455	3410	4008
AAGTTAAAGACTTGTGATTCCCCT	AT2G45245.1	136	AT2G45380.1	cis	100nt	Site-specific	386	68	203	1645	1	136
AAGTTGGATCCAAGCTAGTAGTCT	AT1G43060.1	9280	AT4G08110.1	trans	100nt	Distributed	14623	9194	9507	2715	2413	2715
AAGTTTTATTTTCCGCAGACACTG	AT3G33075.1	513	AT3G31359.1	trans	HC	Site-specific	559	130	559	5943	42	479
AATAACAAATAGACTCTAAAACCT	AT3G30859.1	56	AT2G11230.1	trans	100nt	Distributed	804	16	174	4410	4121	4276
AATAACAATGGACTGGATTGACAC	AT5G33533.1	388	AT4G08115.1	trans	100nt	Distributed	7678	1	502	2867	1432	1937
AATAACAATGGACTGGATTGACAC	AT5G33533.1	388	AT3G30330.1	trans	100nt	Distributed	7678	1	502	5037	2111	2597
AATAACAATGGACTGGATTGACAC	AT5G33533.1	388	AT2G10230.1	trans	100nt	Distributed	7678	1	502	2577	2064	2554
AATAACAATGGACTGGATTGACAC	AT5G33533.1	388	AT3G30587.1	trans	100nt	Distributed	7678	1	500	2664	810	1306
AATAACAATGGACTGGATTGACAC	AT5G33533.1	388	AT2G11680.1	trans	100nt	Distributed	7678	1	502	2478	1502	2009
AATAACAGTGGACTGGATTGACAC	AT5G31032.1	2173	AT3G30587.1	trans	HC	Distributed	2949	861	2291	2664	810	2221
AATAACAGTGGACTGGATTGACAC	AT5G31032.1	2173	AT3G30330.1	trans	HC	Distributed	2949	674	2293	5037	2111	3713
AATAACAGTGGACTGGATTGACAC	AT5G31032.1	2173	AT2G10230.1	trans	100nt	Distributed	2949	1767	2293	2577	2064	2576
AATAACAGTGGACTGGATTGACAC	AT5G31032.1	2173	AT4G08115.1	trans	100nt	Distributed	2949	1655	2294	2867	1431	2073
AATAACAGTGGACTGGATTGACAC	AT5G31032.1	2173	AT4G06565.1	trans	100nt	Distributed	2949	1941	2293	1950	24	374
AATAACAGTGGACTGGATTGACAC	AT5G31032.1	2173	AT2G11680.1	trans	100nt	Distributed	2949	1396	2293	2478	1502	2403
AATAACGATAAAGGACTTGGGAA	AT4G03710.1	2131	AT3G31630.1	trans	100nt	Distributed	3984	1249	2408	7288	1093	2248
AATAACGATAAAGGACTTGGGAA	AT4G03710.1	2131	AT3G32195.1	trans	100nt	Distributed	3984	1249	2407	4765	2565	3722
AATAACGATAAAGGACTTGGGAA	AT4G03710.1	2131	AT2G12835.1	trans	100nt	Distributed	3984	1767	2407	2109	1157	1806
AATAACGATAAAGGACTTGGGAA	AT4G03710.1	2131	AT4G05585.1	trans	100nt	Distributed	3984	1249	2407	8949	7240	8389
AATAACGATAAAGGACTTGGGAA	AT4G03710.1	2131	AT3G33595.1	trans	100nt	Distributed	3984	1249	2407	6618	3362	4514
AATAACGATAAAGGACTTGGGAA	AT4G03710.1	2131	AT2G12740.1	trans	100nt	Distributed	3984	1765	2407	4559	3931	4559
AATAACGATAAAGGACTTGGGAA	AT4G03710.1	2131	AT3G31367.1	trans	100nt	Distributed	3984	1643	2407	2778	2016	2778
AATAACGATAAAGGACTTGGGAA	AT4G03710.1	2131	AT2G12820.1	trans	100nt	Distributed	3984	1773	2407	2043	1198	1841
AATAACGATAAAGGACTTGGGAA	AT4G03710.1	2131	AT2G12850.1	trans	100nt	Distributed	3984	1249	2407	2777	1157	2327
AATAACGATAAAGGACTTGGGAAT	AT4G03710.1	2131	AT2G12740.1	trans	100nt	Distributed	3984	1765	2407	4559	3931	4559
AATAACGATAAAGGACTTGGGAAT	AT4G03710.1	2131	AT2G12820.1	trans	100nt	Distributed	3984	1773	2407	2043	1198	1841
AATAACGATAAAGGACTTGGGAAT	AT4G03710.1	2131	AT2G12850.1	trans	100nt	Distributed	3984	1249	2407	2777	1157	2327
AATAACGATAAAGGACTTGGGAAT	AT4G03710.1	2131	AT3G31630.1	trans	100nt	Distributed	3984	1249	2408	7288	1093	2248
AATAACGATAAAGGACTTGGGAAT	AT4G03710.1	2131	AT2G12835.1	trans	100nt	Distributed	3984	1767	2407	2109	1157	1806
AATAACGATAAAGGACTTGGGAAT	AT4G03710.1	2131	AT3G31367.1	trans	100nt	Distributed	3984	1643	2407	2778	2016	2778
AATAACGATAAAGGACTTGGGAAT	AT4G03710.1	2131	AT3G32195.1	trans	100nt	Distributed	3984	1249	2407	4765	2565	3722
AATAACGATAAAGGACTTGGGAAT	AT4G03710.1	2131	AT3G33595.1	trans	100nt	Distributed	3984	1249	2407	6618	3362	4514
AATAACGATAAAGGACTTGGGAAT	AT4G03710.1	2131	AT4G05585.1	trans	100nt	Distributed	3984	1249	2407	8949	7240	8389
AATAAGCTAGATCGTTACATACCT	AT4G04655.1	4257	AT2G21460.1	trans	100nt	Distributed	7527	3918	5563	6154	1196	2840
AATAAGCTAGATCGTTACATACCT	AT4G04655.1	4257	AT3G31945.1	trans	100nt	Distributed	7527	3918	5563	6811	35	1682
AATAAGCTAGATCGTTACATACCT	AT4G04655.1	4257	AT2G01029.1	trans	100nt	Distributed	7527	3914	6032	10188	5870	7981
AATAAGCTAGATCGTTACATACCT	AT4G04655.1	4257	AT2G12385.1	trans	100nt	Distributed	7527	4132	5230	3234	2118	3234
AATAAGCTAGATCGTTACATACCT	AT4G04655.1	4257	AT5G32540.1	trans	HC	Distributed	7527	3919	5947	3828	1117	3131
AATAAGCTAGATCGTTACATACCT	AT4G04655.1	4257	AT5G32481.1	trans	100nt	Distributed	7527	3918	6032	4731	451	2562
AATAAGTCTGGCGGAGAGAAAGAA	AT1G42140.1	3866	AT3G42935.1	trans	100nt	Distributed	4581	3791	4581	2305	1544	2305
AATAAGTTTGGGGAGAGAAAGAAC	AT4G08103.1	2336	AT3G42935.1	trans	100nt	Distributed	2916	2285	2916	2305	1664	2280
AATACAGAGAAGAGACAAGAAGAC	AT3G30695.1	3099	AT3G43153.1	trans	100nt	Distributed	6064	3054	3276	510	287	509
AATACAGTGGACTGGATTGACAC	AT5G28263.1	13872	AT3G30587.1	trans	HC	Distributed	15195	12321	13986	2664	810	2459
AATACAGTGGACTGGATTGACAC	AT5G28263.1	13872	AT2G10230.1	trans	100nt	Distributed	15195	13456	13988	2577	2064	2576
AATACAGTGGACTGGATTGACAC	AT5G28263.1	13872	AT3G30330.1	trans	100nt	Distributed	15195	12549	13988	5037	2111	3525
AATACAGTGGACTGGATTGACACC	AT5G28263.1	13872	AT2G10230.1	trans	100nt	Distributed	15195	13456	13988	2577	2064	2576
AATACAGTGGACTGGATTGACACC	AT5G28263.1	13872	AT3G30330.1	trans	100nt	Distributed	15195	12549	13988	5037	2111	3525
AATACAGTGGACTGGATTGACACC	AT5G28263.1	13872	AT3G30587.1	trans	HC	Distributed	15195	12321	13986	2664	810	2459
AATACTTTATCTAGTTCTGGGGCC	AT3G32383.1	2108	AT2G15410.1	trans	100nt	Distributed	3867	2035	2796	5742	1	762
AATAGAACAGAAAGTCAGAATGCC	AT4G08115.1	2273	AT2G06760.1	trans	100nt	Distributed	2867	2075	2867	3614	2568	3344
AATAGAACAGAAAGTCAGAATGCC	AT4G08115.1	2273	AT5G32487.1	trans	100nt	Distributed	2867	2075	2674	2547	1	611
AATAGAGTAAACAAACAATCGGAT	AT5G28263.1	4593	AT2G01037.1	trans	100nt	Distributed	15195	4451	5035	6168	1601	2185
AATAGAGTAAACAAACAATCGGAT	AT5G28263.1	4593	AT3G29615.1	trans	100nt	Distributed	15195	4451	5035	8174	7404	7988
AATAGAGTAAACAAACAATCGGAT	AT5G28263.1	4593	AT2G10780.1	trans	100nt	Distributed	15195	4451	4775	5376	1	325
AATAGAGTAAACAAACAATCGGAT	AT5G28263.1	7386	AT5G29075.1	trans	100nt	Distributed	15195	7232	7828	10503	7806	8401
AATAGATCATGAAAGGCCCCGATC	AT5G28263.1	7235	AT5G29075.1	trans	100nt	Distributed	15195	7232	7828	10503	7806	8401
AATAGATTAAGAGAAATCCGGATT	AT3G31359.1	23	AT3G33154.1	trans	100nt	Distributed	5943	7	799	3432	768	1545
AATAGATTAAGAGAAATCCGGATT	AT3G31359.1	23	AT4G06486.1	trans	HC	Distributed	5943	12	696	735	1	729
AATAGATTAAGAGAAATCCGGATT	AT3G31359.1	23	AT3G30665.1	trans	100nt	Distributed	5943	12	333	914	233	555
AATAGATTAAGAGAAATCCGGATT	AT3G31359.1	23	AT4G08099.1	trans	100nt	Distributed	5943	16	788	2626	593	1373
AATAGATTAAGAGAAATCCGGATT	AT3G31359.1	23	AT5G33223.1	trans	HC	Distributed	5943	1	795	840	1	833
AATAGATTAAGAGAAATCCGGATT	AT3G31359.1	23	AT1G38360.1	trans	100nt	Distributed	5943	12	802	8397	3519	4344
AATAGATTAAGAGAAATCCGGATT	AT3G31359.1	23	AT5G32400.2	trans	100nt	Distributed	5943	13	333	1008	331	663
AATAGATTAAGAGAAATCCGGATT	AT3G31359.1	23	AT2G10895.1	trans	100nt	Distributed	5943	14	315	684	370	674
AATAGATTAAGAGAAATCCGGATT	AT3G31359.1	23	AT2G06335.1	trans	100nt	Distributed	5943	12	337	972	281	616
AATAGATTAAGAGAAATCCGGATT	AT3G31359.1	23	AT5G32483.1	trans	100nt	Distributed	5943	12	333	776	445	768
AATAGATTAAGAGAAATCCGGATT	AT3G31359.1	23	AT4G06607.1	trans	100nt	Distributed	5943	1	551	1380	464	1035
AATAGATTAAGAGAAATCCGGATT	AT3G31359.1	23	AT1G38149.1	trans	100nt	Distributed	5943	14	800	2886	2076	2886
AATAGATTAAGAGAAATCCGGATT	AT3G31359.1	23	AT2G12320.1	trans	HC	Distributed	5943	13	314	609	295	597
AATAGATTAAGAGAAATCCGGATT	AT3G31359.1	23	AT1G37405.1	trans	100nt	Distributed	5943	12	311	5961	254	561
AATAGATTAAGAGAAATCCGGATT	AT3G31359.1	23	AT4G07650.1	trans	HC	Distributed	5943	1	802	1479	291	1092
AATAGATTAAGAGAAATCCGGATT	AT3G31359.1	23	AT3G33085.1	trans	HC	Distributed	5943	1	552	1022	98	672
AATAGATTAAGAGAAATCCGGATT	AT3G31359.1	23	AT2G12815.1	trans	HC	Distributed	5943	12	696	714	1	708
AATAGATTAAGAGAAATCCGGATT	AT3G31359.1	23	AT5G32405.1	trans	100nt	Distributed	5943	13	333	771	331	663
AATAGATTAAGAGAAATCCGGATT	AT3G31359.1	23	AT1G41726.1	trans	HC	Distributed	5943	1	337	627	281	627
AATAGATTAAGAGAAATCCGGATT	AT3G31359.1	23	AT5G31842.1	trans	100nt	Distributed	5943	13	314	624	307	617
AATAGATTAAGAGAAATCCGGATT	AT3G31359.1	23	AT5G32169.1	trans	100nt	Distributed	5943	7	333	777	331	669
AATAGATTAAGAGAAATCCGGATT	AT3G31359.1	23	AT4G06511.1	trans	100nt	Distributed	5943	12	337	1134	794	1129
AATAGATTAAGAGAAATCCGGATT	AT3G31359.1	23	AT2G12780.1	trans	100nt	Distributed	5943	7	816	2817	829	1662
AATAGATTAAGAGAAATCCGGATT	AT3G31359.1	23	AT4G06631.1	trans	HC	Distributed	5943	16	548	739	202	727
AATAGATTAAGAGAAATCCGGATT	AT3G31359.1	23	AT2G10880.1	trans	100nt	Distributed	5943	14	500	1173	680	1164
AATAGATTAAGAGAAATCCGGATT	AT3G31359.1	23	AT5G32489.1	trans	HC	Distributed	5943	13	802	1103	295	1094
AATAGATTAAGAGAAATCCGGATT	AT3G31359.1	23	AT3G33065.1	trans	HC	Distributed	5943	12	337	670	328	662
AATAGATTAAGAGAAATCCGGATT	AT3G31359.1	23	AT3G33197.1	trans	100nt	Distributed	5943	12	552	3120	100	661
AATAGATTAAGAGAAATCCGGATT	AT3G31359.1	23	AT4G06678.1	trans	HC	Distributed	5943	16	748	987	1	737
AATAGATTAAGAGAAATCCGGATT	AT3G31359.1	23	AT5G32434.1	trans	HC	Distributed	5943	1	696	740	1	737
AATAGATTAAGAGAAATCCGGATT	AT3G31359.1	23	AT4G07595.1	trans	HC	Distributed	5943	4	554	652	98	652
AATAGCTTGGAATTGGATTGGATC	AT1G53480.1	703	AT1G53490.1	cis	HC	Distributed	844	109	791	2252	1	683
AATAGGCATTAAGAACAACTAATC	AT3G30416.1	4899	AT3G30665.1	trans	HC	Distributed	5515	4763	5503	914	196	914
AATAGGCATTAAGAACAACTAATC	AT3G30416.1	4899	AT2G12780.1	trans	100nt	Distributed	5515	4133	5494	2817	1299	2651
AATAGGCATTAAGAACAACTAATC	AT3G30416.1	4899	AT5G35142.1	trans	100nt	Distributed	5515	4133	5361	2793	1136	2338
AATAGGCATTAAGAACAACTAATC	AT3G30416.1	4899	AT5G30852.1	trans	HC	Distributed	5515	4765	5501	1314	589	1314
AATAGGCATTAAGAACAACTAATC	AT3G30416.1	4899	AT1G38360.1	trans	100nt	Distributed	5515	4133	5510	8397	3971	5350
AATAGGCATTAAGAACAACTAATC	AT3G30416.1	4899	AT1G40101.1	trans	100nt	Distributed	5515	4548	5510	12954	799	1757
AATAGGCATTAAGAACAACTAATC	AT3G30416.1	4899	AT5G31702.1	trans	100nt	Distributed	5515	4854	5102	2619	831	1073
AATAGGCATTAAGAACAACTAATC	AT3G30416.1	4899	AT3G33085.1	trans	HC	Distributed	5515	4770	5515	1022	279	1022
AATAGGCATTAAGAACAACTAATC	AT3G30416.1	4899	AT3G43307.1	trans	100nt	Distributed	5515	4132	5509	2969	315	1663
AATAGGCATTAAGAACAACTAATC	AT3G30416.1	4899	AT4G06607.1	trans	HC	Distributed	5515	4774	5509	1380	650	1380
AATAGGCATTAAGAACAACTAATC	AT3G30416.1	4899	AT4G07893.1	trans	HC	Distributed	5515	4424	5501	1785	322	1389
AATAGGCATTAAGAACAACTAATC	AT3G30416.1	4899	AT4G07650.1	trans	HC	Distributed	5515	4728	5498	1479	731	1479
AATAGGCATTAAGAACAACTAATC	AT3G30416.1	4899	AT5G35146.1	trans	100nt	Distributed	5515	4764	4935	984	813	984
AATAGGCATTAAGAACAACTAATC	AT3G30416.1	4899	AT3G33197.1	trans	100nt	Distributed	5515	4133	5494	3120	303	1659
AATAGGCATTAAGAACAACTAATC	AT3G30416.1	4899	AT1G37405.1	trans	100nt	Distributed	5515	4133	5445	5961	254	1561
AATAGGCATTAAGAACAACTAATC	AT3G30416.1	4899	AT3G33154.1	trans	100nt	Distributed	5515	4133	5487	3432	1196	2533
AATAGGCATTAAGAACAACTAATC	AT3G30416.1	4899	AT5G32400.2	trans	HC	Distributed	5515	4782	5506	1008	291	1008
AATAGGCATTAAGAACAACTAATC	AT3G30416.1	4899	AT3G30838.1	trans	100nt	Distributed	5515	4163	5509	5902	3375	4717
AATAGGCATTAAGAACAACTAATC	AT3G30416.1	4899	AT3G30746.1	trans	100nt	Distributed	5515	4772	5482	2289	1599	2289
AATAGGCATTAAGAACAACTAATC	AT3G30416.1	4899	AT2G09820.1	trans	100nt	Distributed	5515	4133	5504	4208	1621	2971
AATAGGCATTAAGAACAACTAATC	AT3G30416.1	4899	AT5G35052.1	trans	100nt	Distributed	5515	4123	5481	3636	201	1557
AATAGGCATTAAGAACAACTAATC	AT3G30416.1	4899	AT1G42300.1	trans	HC	Distributed	5515	4760	5515	1052	315	1052
AATAGGCATTAAGAACAACTAATC	AT3G30416.1	4899	AT5G31302.1	trans	HC	Distributed	5515	4133	5515	2373	258	1636
AATAGGCATTAAGAACAACTAATC	AT3G30416.1	4899	AT5G32473.1	trans	100nt	Distributed	5515	4772	5192	1481	1062	1481
AATAGGCATTAAGAACAACTAATC	AT3G30416.1	4899	AT4G06622.1	trans	HC	Distributed	5515	4774	5503	1398	679	1398
AATAGGCATTAAGAACAACTAATC	AT3G30416.1	4899	AT2G06335.1	trans	HC	Distributed	5515	4775	5504	972	247	972
AATAGGCATTAAGAACAACTAATC	AT3G30416.1	4899	AT2G10820.1	trans	100nt	Distributed	5515	4477	5509	5712	827	1838
AATAGGCATTAAGAACAACTAATC	AT3G30416.1	4899	AT4G06678.1	trans	HC	Distributed	5515	4874	5498	987	390	987
AATATCAACCTTTCCGTCGGCCGT	AT1G37057.1	2188	AT2G15940.1	trans	100nt	Site-specific	3132	1644	2249	1881	1274	1881
AATATCAACCTTTCCGTCGGCCGT	AT1G37057.1	2188	AT1G42110.1	trans	100nt	Site-specific	3132	1482	2249	2137	1366	2137
AATATCAACCTTTCCGTCGGCCGT	AT1G37057.1	2188	AT1G46192.1	trans	100nt	Site-specific	3132	1544	2233	4767	4081	4767
AATCAAAGATGAAGAATTCTAAAT	AT5G32592.1	1404	AT4G06528.1	trans	100nt	Site-specific	3643	1388	1905	3216	1	527
AATCAAAGATGAAGAATTCTAAAT	AT5G32592.1	1404	AT2G15060.1	trans	100nt	Site-specific	3643	1385	2032	3760	315	969
AATCAAAGATGAAGAATTCTAAAT	AT5G32592.1	1404	AT5G34431.1	trans	100nt	Site-specific	3643	1385	2030	2787	1315	1968
AATCAAATCGAAGATTGCGAACCT	AT3G30811.1	141	AT1G39270.1	trans	100nt	Distributed	4097	36	731	5586	2213	2906
AATCAACACAGAGTCTGATAACTT	AT2G16580.1	616	AT2G16575.1	trans	100nt	Distributed	893	560	663	513	1	104
AATCAACACAGAGTCTGATAACTT	AT2G16580.1	616	AT1G17780.2	trans	100nt	Distributed	893	492	697	1289	487	692
AATCAACAGAACTATGTGCAAAGA	AT2G41590.1	1285	AT2G41600.5	cis	100nt	Site-specific	1646	1278	1430	809	657	809
AATCAACTCTGCCCACTGAAACA	AT1G42350.1	5175	AT3G32990.1	trans	100nt	Site-specific	7480	5003	6041	2529	1365	2435
AATCAAGAACAAAAACTGAATACT	AT3G30416.1	5112	AT3G33085.1	trans	HC	Distributed	5515	4770	5515	1022	279	1022
AATCAAGAACAAAAACTGAATACT	AT3G30416.1	5112	AT4G06484.1	trans	HC	Distributed	5515	5032	5510	960	470	960
AATCAAGAACAAAAACTGAATACT	AT3G30416.1	5112	AT4G06622.1	trans	HC	Distributed	5515	4774	5503	1398	679	1398
AATCAAGAACAAAAACTGAATACT	AT3G30416.1	5112	AT2G12780.1	trans	100nt	Distributed	5515	4133	5494	2817	1299	2651
AATCAAGAACAAAAACTGAATACT	AT3G30416.1	5112	AT3G33197.1	trans	100nt	Distributed	5515	4133	5494	3120	303	1659
AATCAAGAACAAAAACTGAATACT	AT3G30416.1	5112	AT3G43307.1	trans	100nt	Distributed	5515	4132	5509	2969	315	1663
AATCAAGAACAAAAACTGAATACT	AT3G30416.1	5112	AT1G38360.1	trans	100nt	Distributed	5515	4133	5510	8397	3971	5350
AATCAAGAACAAAAACTGAATACT	AT3G30416.1	5112	AT4G06678.1	trans	HC	Distributed	5515	4874	5498	987	390	987
AATCAAGAACAAAAACTGAATACT	AT3G30416.1	5112	AT5G35052.1	trans	100nt	Distributed	5515	4123	5481	3636	201	1557
AATCAAGAACAAAAACTGAATACT	AT3G30416.1	5112	AT5G32400.2	trans	HC	Distributed	5515	4782	5506	1008	291	1008
AATCAAGAACAAAAACTGAATACT	AT3G30416.1	5112	AT5G32169.1	trans	HC	Distributed	5515	5012	5505	777	292	777
AATCAAGAACAAAAACTGAATACT	AT3G30416.1	5112	AT5G32405.1	trans	HC	Distributed	5515	5019	5506	771	291	771
AATCAAGAACAAAAACTGAATACT	AT3G30416.1	5112	AT3G30746.1	trans	100nt	Distributed	5515	4772	5482	2289	1599	2289
AATCAAGAACAAAAACTGAATACT	AT3G30416.1	5112	AT5G35142.1	trans	100nt	Distributed	5515	4133	5361	2793	1136	2338
AATCAAGAACAAAAACTGAATACT	AT3G30416.1	5112	AT4G07650.1	trans	HC	Distributed	5515	4728	5498	1479	731	1479
AATCAAGAACAAAAACTGAATACT	AT3G30416.1	5112	AT2G09820.1	trans	100nt	Distributed	5515	4133	5504	4208	1621	2971
AATCAAGAACAAAAACTGAATACT	AT3G30416.1	5112	AT5G31302.1	trans	HC	Distributed	5515	4133	5515	2373	258	1636
AATCAAGAACAAAAACTGAATACT	AT3G30416.1	5112	AT1G40101.1	trans	100nt	Distributed	5515	4548	5510	12954	799	1757
AATCAAGAACAAAAACTGAATACT	AT3G30416.1	5112	AT3G30838.1	trans	100nt	Distributed	5515	4163	5509	5902	3375	4717
AATCAAGAACAAAAACTGAATACT	AT3G30416.1	5112	AT2G10820.1	trans	100nt	Distributed	5515	4477	5509	5712	827	1838
AATCAAGAACAAAAACTGAATACT	AT3G30416.1	5112	AT3G30665.1	trans	HC	Distributed	5515	4763	5503	914	196	914
AATCAAGAACAAAAACTGAATACT	AT3G30416.1	5112	AT3G33154.1	trans	100nt	Distributed	5515	4133	5487	3432	1196	2533
AATCAAGAACAAAAACTGAATACT	AT3G30416.1	5112	AT4G06607.1	trans	HC	Distributed	5515	4774	5509	1380	650	1380
AATCAAGAACAAAAACTGAATACT	AT3G30416.1	5112	AT1G42300.1	trans	HC	Distributed	5515	4760	5515	1052	315	1052
AATCAAGAACAAAAACTGAATACT	AT3G30416.1	5112	AT1G37405.1	trans	100nt	Distributed	5515	4133	5445	5961	254	1561
AATCAAGAACAAAAACTGAATACT	AT3G30416.1	5112	AT5G32473.1	trans	100nt	Distributed	5515	4772	5192	1481	1062	1481
AATCAAGAACAAAAACTGAATACT	AT3G30416.1	5112	AT4G07893.1	trans	HC	Distributed	5515	4424	5501	1785	322	1389
AATCAAGAACAAAAACTGAATACT	AT3G30416.1	5112	AT2G06335.1	trans	HC	Distributed	5515	4775	5504	972	247	972
AATCAAGAACAAAAACTGAATACT	AT3G30416.1	5112	AT5G30852.1	trans	HC	Distributed	5515	4765	5501	1314	589	1314
AATCAATCTCTGAAAACACTCGAT	AT1G36250.1	4531	AT5G28076.1	trans	100nt	Site-specific	5918	3779	4967	2502	757	1907
AATCAATCTCTGAAAACACTCGAT	AT1G36250.1	4531	AT5G29890.2	trans	100nt	Site-specific	5918	3779	4750	2259	978	1924
AATCAATCTCTGAAAACACTCGAT	AT1G36250.1	4531	AT5G30269.1	trans	100nt	Site-specific	5918	3779	4750	14591	8963	9915
AATCAATCTCTGAAAACACTCGAT	AT1G36250.1	4531	AT5G30060.1	trans	100nt	Site-specific	5918	3779	4967	3756	1703	2852
AATCAATCTCTGAAAACACTCGAT	AT1G36250.1	4531	AT1G35970.1	trans	100nt	Site-specific	5918	3776	4749	5895	4044	4994
AATCAATCTCTGAAAACACTCGAT	AT1G36250.1	4531	AT3G33181.1	trans	100nt	Site-specific	5918	3779	4967	3619	770	1965
AATCAATCTCTGAAAACACTCGAT	AT1G36250.1	4531	AT5G34665.1	trans	100nt	Site-specific	5918	3779	4591	4713	235	1051
AATCAATCTCTGAAAACACTCGAT	AT1G36250.1	4531	AT4G06581.1	trans	100nt	Site-specific	5918	3779	4750	4368	161	1111
AATCAATCTCTGAAAACACTCGAT	AT1G36250.1	4531	AT3G30716.1	trans	100nt	Site-specific	5918	4168	4600	6998	2314	2747
AATCACAAATCGCAAACCTGAATG	AT4G09565.1	410	AT2G26630.1	trans	100nt	Site-specific	1296	408	797	879	128	518
AATCACTGTACTCTTCAAGCTTCT	AT2G16580.1	588	AT2G16575.1	trans	100nt	Distributed	893	560	663	513	1	104
AATCACTGTACTCTTCAAGCTTCT	AT2G16580.1	588	AT1G17780.2	trans	100nt	Distributed	893	492	697	1289	487	692
AATCACTTGTCTAGACTTCGGGTC	AT2G07686.1	978	ATMG00740.1	cis	HC	Distributed	2013	915	1217	303	1	303
AATCAGATAAAGAATTCCCGAGG	AT3G30416.1	4552	AT2G09820.1	trans	100nt	Distributed	5515	4133	5504	4208	1621	2971
AATCAGATAAAGAATTCCCGAGG	AT3G30416.1	4552	AT1G38360.1	trans	100nt	Distributed	5515	4133	5510	8397	3971	5350
AATCAGATAAAGAATTCCCGAGG	AT3G30416.1	4552	AT4G07893.1	trans	HC	Distributed	5515	4424	5501	1785	322	1389
AATCAGATAAAGAATTCCCGAGG	AT3G30416.1	4552	AT1G40101.1	trans	100nt	Distributed	5515	4548	5510	12954	799	1757
AATCAGATAAAGAATTCCCGAGG	AT3G30416.1	4552	AT3G30838.1	trans	100nt	Distributed	5515	4163	5509	5902	3375	4717
AATCAGATAAAGAATTCCCGAGG	AT3G30416.1	4552	AT2G10820.1	trans	100nt	Distributed	5515	4477	5509	5712	827	1838
AATCAGATAAAGAATTCCCGAGG	AT3G30416.1	4552	AT2G12780.1	trans	100nt	Distributed	5515	4133	5494	2817	1299	2651
AATCAGATAAAGAATTCCCGAGG	AT3G30416.1	4552	AT5G35052.1	trans	100nt	Distributed	5515	4123	5481	3636	201	1557
AATCAGATAAAGAATTCCCGAGG	AT3G30416.1	4552	AT3G33197.1	trans	100nt	Distributed	5515	4133	5494	3120	303	1659
AATCAGATAAAGAATTCCCGAGG	AT3G30416.1	4552	AT3G33154.1	trans	100nt	Distributed	5515	4133	5487	3432	1196	2533
AATCAGATAAAGAATTCCCGAGG	AT3G30416.1	4552	AT3G43307.1	trans	100nt	Distributed	5515	4132	5509	2969	315	1663
AATCAGATAAAGAATTCCCGAGG	AT3G30416.1	4552	AT5G31302.1	trans	HC	Distributed	5515	4133	5515	2373	258	1636
AATCAGATAAAGAATTCCCGAGG	AT3G30416.1	4552	AT4G03780.1	trans	100nt	Distributed	5515	4126	4723	2094	1	588
AATCAGATAAAGAATTCCCGAGG	AT3G30416.1	4552	AT3G42255.1	trans	100nt	Distributed	5515	4132	4638	3381	1	506
AATCAGATAAAGAATTCCCGAGG	AT3G30416.1	4552	AT1G37405.1	trans	100nt	Distributed	5515	4133	5445	5961	254	1561
AATCAGATAAAGAATTCCCGAGG	AT3G30416.1	4552	AT5G35142.1	trans	100nt	Distributed	5515	4133	5361	2793	1136	2338
AATCAGATAAAGAATTCCCGAGG	AT3G30416.1	4552	AT4G06574.1	trans	100nt	Distributed	5515	4133	4837	3663	1	704
AATCAGATAAAGAATTCCCGAGGA	AT3G30416.1	4552	AT5G35142.1	trans	100nt	Distributed	5515	4133	5361	2793	1136	2338
AATCAGATAAAGAATTCCCGAGGA	AT3G30416.1	4552	AT4G06574.1	trans	100nt	Distributed	5515	4133	4837	3663	1	704
AATCAGATAAAGAATTCCCGAGGA	AT3G30416.1	4552	AT4G07893.1	trans	HC	Distributed	5515	4424	5501	1785	322	1389
AATCAGATAAAGAATTCCCGAGGA	AT3G30416.1	4552	AT4G03780.1	trans	100nt	Distributed	5515	4126	4723	2094	1	588
AATCAGATAAAGAATTCCCGAGGA	AT3G30416.1	4552	AT5G35052.1	trans	100nt	Distributed	5515	4123	5481	3636	201	1557
AATCAGATAAAGAATTCCCGAGGA	AT3G30416.1	4552	AT3G42255.1	trans	100nt	Distributed	5515	4132	4638	3381	1	506
AATCAGATAAAGAATTCCCGAGGA	AT3G30416.1	4552	AT1G40101.1	trans	100nt	Distributed	5515	4548	5510	12954	799	1757
AATCAGATAAAGAATTCCCGAGGA	AT3G30416.1	4552	AT1G38360.1	trans	100nt	Distributed	5515	4133	5510	8397	3971	5350
AATCAGATAAAGAATTCCCGAGGA	AT3G30416.1	4552	AT2G12780.1	trans	100nt	Distributed	5515	4133	5494	2817	1299	2651
AATCAGATAAAGAATTCCCGAGGA	AT3G30416.1	4552	AT2G10820.1	trans	100nt	Distributed	5515	4477	5509	5712	827	1838
AATCAGATAAAGAATTCCCGAGGA	AT3G30416.1	4552	AT2G09820.1	trans	100nt	Distributed	5515	4133	5504	4208	1621	2971
AATCAGATAAAGAATTCCCGAGGA	AT3G30416.1	4552	AT1G37405.1	trans	100nt	Distributed	5515	4133	5445	5961	254	1561
AATCAGATAAAGAATTCCCGAGGA	AT3G30416.1	4552	AT3G43307.1	trans	100nt	Distributed	5515	4132	5509	2969	315	1663
AATCAGATAAAGAATTCCCGAGGA	AT3G30416.1	4552	AT5G31302.1	trans	HC	Distributed	5515	4133	5515	2373	258	1636
AATCAGATAAAGAATTCCCGAGGA	AT3G30416.1	4552	AT3G33197.1	trans	100nt	Distributed	5515	4133	5494	3120	303	1659
AATCAGATAAAGAATTCCCGAGGA	AT3G30416.1	4552	AT3G33154.1	trans	100nt	Distributed	5515	4133	5487	3432	1196	2533
AATCAGATAAAGAATTCCCGAGGA	AT3G30416.1	4552	AT3G30838.1	trans	100nt	Distributed	5515	4163	5509	5902	3375	4717
AATCCAAATCCAATTCTGTAAACT	AT4G03710.1	2103	AT2G12740.1	trans	100nt	Distributed	3984	1765	2407	4559	3931	4559
AATCCAAATCCAATTCTGTAAACT	AT4G03710.1	2103	AT3G31630.1	trans	100nt	Distributed	3984	1249	2408	7288	1093	2248
AATCCAAATCCAATTCTGTAAACT	AT4G03710.1	2103	AT2G12820.1	trans	100nt	Distributed	3984	1773	2407	2043	1198	1841
AATCCAAATCCAATTCTGTAAACT	AT4G03710.1	2103	AT2G12850.1	trans	100nt	Distributed	3984	1249	2407	2777	1157	2327
AATCCAAATCCAATTCTGTAAACT	AT4G03710.1	2103	AT3G33595.1	trans	100nt	Distributed	3984	1249	2407	6618	3362	4514
AATCCAAATCCAATTCTGTAAACT	AT4G03710.1	2103	AT4G05585.1	trans	100nt	Distributed	3984	1249	2407	8949	7240	8389
AATCCAAATCCAATTCTGTAAACT	AT4G03710.1	2103	AT3G31367.1	trans	100nt	Distributed	3984	1643	2407	2778	2016	2778
AATCCAAATCCAATTCTGTAAACT	AT4G03710.1	2103	AT2G12835.1	trans	100nt	Distributed	3984	1767	2407	2109	1157	1806
AATCCAAATCCAATTCTGTAAACT	AT4G03710.1	2103	AT3G32195.1	trans	100nt	Distributed	3984	1249	2407	4765	2565	3722
AATCCAGAATTTGTAGACTTTGAT	AT2G45380.1	73	AT2G45245.1	cis	100nt	Site-specific	1645	1	136	386	68	203
AATCCAGTCCACTGTATTGCTAGC	AT2G11680.1	1597	AT5G33533.1	trans	100nt	Site-specific	2478	1502	2009	7678	1	502
AATCCAGTCCACTGTATTGCTAGC	AT2G11680.1	1597	AT1G37999.1	trans	100nt	Site-specific	2478	1502	2402	3924	977	1861
AATCCAGTCCACTGTATTGCTAGC	AT2G11680.1	1597	AT5G31032.1	trans	100nt	Site-specific	2478	1502	2403	2949	1396	2293
AATCCAGTCCACTGTATTGCTAGC	AT2G11680.1	1597	AT2G06810.1	trans	100nt	Site-specific	2478	1502	2403	2265	824	1721
AATCCATTGTCGTGACAGAGACCC	AT3G30330.1	2566	AT5G31032.1	trans	HC	Distributed	5037	2111	3713	2949	674	2293
AATCCATTGTCGTGACAGAGACCC	AT3G30330.1	2566	AT2G06810.1	trans	100nt	Distributed	5037	2111	3208	2265	606	1721
AATCCATTGTCGTGACAGAGACCC	AT3G30330.1	2566	AT1G37999.1	trans	100nt	Distributed	5037	2111	3525	3924	453	1861
AATCCATTGTCGTGACAGAGACCC	AT3G30330.1	2566	AT2G10190.1	trans	100nt	Distributed	5037	2108	3475	6574	3891	5227
AATCCATTGTCGTGACAGAGACCC	AT3G30330.1	2566	AT4G06540.1	trans	100nt	Distributed	5037	2279	3525	3495	88	1348
AATCCATTGTCGTGACAGAGACCC	AT3G30330.1	2566	AT5G28263.1	trans	100nt	Distributed	5037	2111	3525	15195	12549	13988
AATCCATTGTCGTGACAGAGACCC	AT3G30330.1	2566	AT5G32345.1	trans	100nt	Distributed	5037	2396	3525	9717	3085	4215
AATCCATTGTCGTGACAGAGACCC	AT3G30330.1	2566	AT5G33533.1	trans	100nt	Distributed	5037	2111	2597	7678	1	502
AATCCGACTCATATGCTCGACCTA	AT1G36770.1	225	AT5G31981.1	trans	100nt	Distributed	4106	1	443	1188	32	463
AATCCGACTCATATGCTCGACCTA	AT1G36770.1	225	AT5G33254.1	trans	100nt	Distributed	4106	1	331	933	1	336
AATCCGACTCATATGCTCGACCTA	AT1G36770.1	225	AT3G30827.1	trans	100nt	Distributed	4106	1	331	1062	1	329
AATCCGACTCATATGCTCGACCTA	AT1G36770.1	225	AT1G41680.1	trans	100nt	Distributed	4106	1	443	1206	32	475
AATCCGACTCATATGCTCGACCTA	AT1G36770.1	225	AT1G40121.1	trans	100nt	Distributed	4106	1	331	1020	1	333
AATCCGACTCATATGCTCGACCTA	AT1G36770.1	225	AT5G35146.1	trans	100nt	Distributed	4106	1	331	984	1	335
AATCCGACTCATATGCTCGACCTA	AT1G36770.1	225	AT5G32489.1	trans	100nt	Distributed	4106	1	331	1103	1	333
AATCCGACTCATATGCTCGACCTA	AT1G36770.1	225	AT4G06511.1	trans	100nt	Distributed	4106	1	331	1134	1	335
AATCCGACTCATATGCTCGACCTA	AT1G36770.1	225	AT4G06621.1	trans	100nt	Distributed	4106	1	434	1197	214	650
AATCCGACTCATATGCTCGACCTA	AT1G36770.1	225	AT4G06615.1	trans	100nt	Distributed	4106	1	331	1040	1	334
AATCCGACTCATATGCTCGACCTA	AT1G36770.1	225	AT2G11340.1	trans	100nt	Distributed	4106	1	443	5802	4810	5256
AATCCGACTCATATGCTCGACCTA	AT1G36770.1	225	AT5G33150.1	trans	100nt	Distributed	4106	1	331	972	1	333
AATCCGACTCATATGCTCGACCTA	AT1G36770.1	225	AT4G06702.1	trans	100nt	Distributed	4106	1	331	1158	1	315
AATCCGACTCATATGCTCGACCTA	AT1G36770.1	225	AT1G40101.1	trans	100nt	Distributed	4106	1	443	12954	10727	11170
AATCCGACTCATATGCTCGACCTA	AT1G36770.1	225	AT2G13400.1	trans	100nt	Distributed	4106	1	316	828	1	318
AATCCGACTCATATGCTCGACCTA	AT1G36770.1	225	AT4G06718.1	trans	100nt	Distributed	4106	1	443	1119	32	475
AATCCGACTCATATGCTCGACCTA	AT1G36770.1	225	AT1G38360.1	trans	100nt	Distributed	4106	1	443	8397	3111	3557
AATCCGACTCATATGCTCGACCTA	AT1G36770.1	225	AT1G38194.1	trans	100nt	Distributed	4106	1	331	885	1	332
AATCCGACTCATATGCTCGACCTA	AT1G36770.1	225	AT5G30852.1	trans	100nt	Distributed	4106	1	316	1314	1	320
AATCCGACTCATATGCTCGACCTA	AT1G36770.1	225	AT4G06622.1	trans	100nt	Distributed	4106	1	316	1398	1	318
AATCCGCCCCAATACTTCGTCGTT	AT3G30838.1	3578	AT3G30416.1	trans	100nt	Distributed	5902	3375	4717	5515	4163	5509
AATCCGCGTTTACTGTACCGCGAT	AT4G08092.1	3205	AT4G08092.1	trans	100nt	Site-specific	4258	3025	3425	4258	3025	3425
AATCCGCGTTTACTGTACCGCGAT	AT4G08092.1	3205	AT4G08092.1	trans	100nt	Site-specific	4258	3025	3425	4258	3025	3425
AATCCGGATTTCTCTTAATCTATT	AT5G35142.1	1317	AT3G30416.1	trans	100nt	Distributed	2793	1136	2338	5515	4133	5361
AATCCGGATTTCTCTTTATATATT	AT2G12780.1	1623	AT3G31359.1	trans	100nt	Distributed	2817	829	1662	5943	7	816
AATCCGGATTTCTCTTTATATATT	AT2G12780.1	1623	AT3G30416.1	trans	100nt	Distributed	2817	1299	2651	5515	4133	5494
AATCCGGATTTCTCTTTATTTATT	AT2G06335.1	582	AT3G30416.1	trans	HC	Distributed	972	247	972	5515	4775	5504
AATCCGGATTTCTCTTTATTTATT	AT2G06335.1	582	AT3G31359.1	trans	100nt	Distributed	972	281	616	5943	12	337
AATCCGTCTCAATACTTCGTCGTT	AT5G32434.1	553	AT3G30416.1	trans	HC	Distributed	740	363	740	5515	5118	5498
AATCCGTCTCAATACTTCGTCGTT	AT5G32434.1	553	AT3G31359.1	trans	HC	Distributed	740	1	737	5943	1	696
AATCCTAAGACCACTCTCTCAAAT	AT4G06608.1	686	AT2G15060.1	trans	100nt	Distributed	4284	661	909	3760	1272	1527
AATCCTAAGACCACTCTCTCAAAT	AT4G06608.1	686	AT5G34431.1	trans	100nt	Distributed	4284	678	910	2787	2271	2512
AATCGAACTGATGCGCATGCTACC	AT2G21460.1	1445	AT3G45095.1	trans	100nt	Distributed	6154	1188	1700	4345	2245	2747
AATCGAACTGATGCGCATGCTACC	AT2G21460.1	1445	AT1G41797.1	trans	100nt	Distributed	6154	1191	2295	3471	1	1092
AATCGAACTGATGCGCATGCTACC	AT2G21460.1	1445	AT2G12540.1	trans	HC	Distributed	6154	1191	2227	1955	599	1627
AATCGAACTGATGCGCATGCTACC	AT2G21460.1	1445	AT4G04655.1	trans	100nt	Distributed	6154	1196	2840	7527	3918	5563
AATCGAACTGATGCGCATGCTACC	AT2G21460.1	1445	AT3G47230.1	trans	100nt	Distributed	6154	1394	1609	834	91	306
AATCGACGAATGGCTTATGTCTCT	AT4G06692.1	5430	AT1G35970.1	trans	100nt	Distributed	6081	4677	5643	5895	4013	4991
AATCGACGAATGGCTTATGTCTCT	AT4G06692.1	5430	AT2G06095.1	trans	HC	Distributed	6081	5383	5825	696	266	696
AATCGACGAATGGCTTATGTCTCT	AT4G06692.1	5430	AT3G30716.1	trans	100nt	Distributed	6081	5050	5835	6998	1983	2747
AATCGACGAATGGCTTATGTCTCT	AT4G06692.1	5430	AT4G06644.1	trans	100nt	Distributed	6081	5383	5870	5838	3839	4297
AATCGACGAATGGCTTATGTCTCT	AT4G06692.1	5430	AT5G30269.1	trans	100nt	Distributed	6081	4677	6081	14591	8496	9915
AATCGACGAATGGCTTATGTCTCT	AT4G06692.1	5430	AT5G28076.1	trans	100nt	Distributed	6081	4677	5633	2502	937	1907
AATCGACGAATGGCTTATGTCTCT	AT4G06692.1	5430	AT5G29890.2	trans	HC	Distributed	6081	4676	5870	2259	702	1925
AATCGACGAATGGCTTATGTCTCT	AT4G06692.1	5430	AT5G34665.1	trans	100nt	Distributed	6081	4670	5467	4713	242	1057
AATCGACGAATGGCTTATGTCTCT	AT4G06692.1	5430	AT5G30060.1	trans	100nt	Distributed	6081	4670	5599	3756	1913	2858
AATCGACGAATGGCTTATGTCTCT	AT4G06692.1	5430	AT3G33181.1	trans	100nt	Distributed	6081	4677	5871	3619	769	1965
AATCGACGAATGGCTTATGTCTCT	AT4G06692.1	5430	AT4G06581.1	trans	100nt	Distributed	6081	4670	5752	4368	1	1117
AATCGATCCCTAGACTATCCGAAC	AT5G28263.1	4685	AT2G12930.1	trans	100nt	Distributed	15195	4645	4944	6130	636	935
AATCGATCCCTAGACTATCCGAAC	AT5G28263.1	4685	AT2G10780.1	trans	100nt	Distributed	15195	4451	4775	5376	1	325
AATCGATCCCTAGACTATCCGAAC	AT5G28263.1	7478	AT5G29075.1	trans	100nt	Distributed	15195	7232	7828	10503	7806	8401
AATCGATCCCTAGACTATCCGAAC	AT5G28263.1	4685	AT3G29615.1	trans	100nt	Distributed	15195	4451	5035	8174	7404	7988
AATCGATCCCTAGACTATCCGAAC	AT5G28263.1	4685	AT2G01037.1	trans	100nt	Distributed	15195	4451	5035	6168	1601	2185
AATCGCAAGAGAGACTAAGAGAAC	AT1G48953.1	240	AT3G30416.1	trans	100nt	Distributed	291	166	286	5515	3937	4057
AATCGGATACTTTATTAATTAAGC	AT5G28263.1	4609	AT2G01037.1	trans	100nt	Distributed	15195	4451	5035	6168	1601	2185
AATCGGATACTTTATTAATTAAGC	AT5G28263.1	4609	AT3G29615.1	trans	100nt	Distributed	15195	4451	5035	8174	7404	7988
AATCGGATACTTTATTAATTAAGC	AT5G28263.1	7402	AT5G29075.1	trans	100nt	Distributed	15195	7232	7828	10503	7806	8401
AATCGGATACTTTATTAATTAAGC	AT5G28263.1	4609	AT2G10780.1	trans	100nt	Distributed	15195	4451	4775	5376	1	325
AATCGGCCATAACATTGACATGAG	AT1G41930.1	3117	AT5G28232.1	trans	100nt	Distributed	10283	3004	3137	2553	1	133
AATCTATCGTCTAGGGTATCTGCC	AT4G06540.1	1063	AT2G10230.1	trans	100nt	Distributed	3495	996	1342	2577	2242	2576
AATCTATCGTCTAGGGTATCTGCC	AT4G06540.1	1063	AT4G08115.1	trans	100nt	Distributed	3495	881	1348	2867	1603	2074
AATCTATCGTCTAGGGTATCTGCC	AT4G06540.1	1063	AT3G30587.1	trans	HC	Distributed	3495	4	1348	2664	977	2305
AATCTATCGTCTAGGGTATCTGCC	AT4G06540.1	1063	AT2G11680.1	trans	100nt	Distributed	3495	626	1348	2478	1667	2401
AATCTATCGTCTAGGGTATCTGCC	AT4G06540.1	1063	AT3G30330.1	trans	100nt	Distributed	3495	88	1348	5037	2279	3525
AATCTCCGTCACCGACCTCTTCGA	AT2G16018.1	495	AT2G16019.1	cis	HC	Distributed	988	424	534	111	1	111
AATCTCTGAAAACACTCGATGAAT	AT1G36250.1	4535	AT5G29890.2	trans	100nt	Site-specific	5918	3779	4750	2259	978	1924
AATCTCTGAAAACACTCGATGAAT	AT1G36250.1	4535	AT5G28076.1	trans	100nt	Site-specific	5918	3779	4967	2502	757	1907
AATCTCTGAAAACACTCGATGAAT	AT1G36250.1	4535	AT3G30716.1	trans	100nt	Site-specific	5918	4168	4600	6998	2314	2747
AATCTCTGAAAACACTCGATGAAT	AT1G36250.1	4535	AT5G30269.1	trans	100nt	Site-specific	5918	3779	4750	14591	8963	9915
AATCTCTGAAAACACTCGATGAAT	AT1G36250.1	4535	AT3G33181.1	trans	100nt	Site-specific	5918	3779	4967	3619	770	1965
AATCTCTGAAAACACTCGATGAAT	AT1G36250.1	4535	AT5G30060.1	trans	100nt	Site-specific	5918	3779	4967	3756	1703	2852
AATCTCTGAAAACACTCGATGAAT	AT1G36250.1	4535	AT1G35970.1	trans	100nt	Site-specific	5918	3776	4749	5895	4044	4994
AATCTCTGAAAACACTCGATGAAT	AT1G36250.1	4535	AT4G06581.1	trans	100nt	Site-specific	5918	3779	4750	4368	161	1111
AATCTCTGAAAACACTCGATGAAT	AT1G36250.1	4535	AT5G34665.1	trans	100nt	Site-specific	5918	3779	4591	4713	235	1051
AATCTGGACCTGTAGAAACAAAAA	AT5G43415.1	5226	AT1G34844.1	trans	HC	Distributed	5802	4526	5236	1246	385	1094
AATCTGGATTTCTCTTTATCTATT	AT1G38360.1	4310	AT3G30416.1	trans	100nt	Distributed	8397	3971	5350	5515	4133	5510
AATCTGGATTTCTCTTTATCTATT	AT1G38360.1	4310	AT3G31359.1	trans	100nt	Distributed	8397	3519	4344	5943	12	802
AATCTGTTGTTGAACCTGTTGTCT	AT1G41890.1	1561	AT5G33434.1	trans	100nt	Site-specific	3829	1052	1691	4455	2703	3327
AATCTGTTGTTGAACCTGTTGTCT	AT1G41890.1	1561	AT2G11320.1	trans	100nt	Site-specific	3829	260	2090	6801	3288	5149
AATCTGTTGTTGAACCTGTTGTCT	AT1G41890.1	1561	AT5G33381.1	trans	100nt	Site-specific	3829	1045	2090	5292	613	1635
AATCTTAATGCTTGTATGTCCGGA	AT4G09875.1	1493	AT1G42350.1	trans	HC	Distributed	2423	758	2120	7480	225	1594
AATCTTAATGCTTGTATGTCCGGA	AT4G09875.1	1493	AT5G36223.1	trans	HC	Distributed	2423	548	2150	2865	275	1881
AATCTTAATGCTTGTATGTCCGGA	AT4G09875.1	1493	AT3G30582.1	trans	100nt	Distributed	2423	1368	1907	4696	1929	2478
AATGAATCTACTTTTCCGGTGGCG	AT2G16018.1	187	AT2G16020.1	cis	HC	Distributed	988	120	350	231	1	231
AATGACACATTCGATCGCAGGGTC	AT4G08115.1	2693	AT2G06760.1	trans	100nt	Distributed	2867	2075	2867	3614	2568	3344
AATGACAGTAGACAAGCCAATAAC	AT5G33434.1	3431	AT5G32143.1	trans	HC	Distributed	4455	3336	4008	738	56	738
AATGACAGTAGACAAGCCAATAAC	AT5G33434.1	3431	AT5G34835.1	trans	HC	Distributed	4455	3307	4008	987	295	987
AATGACAGTAGACAAGCCAATAAC	AT5G33434.1	3431	AT1G41650.1	trans	HC	Distributed	4455	3409	3849	537	96	537
AATGACAGTAGACAAGCCAATAAC	AT5G33434.1	3431	AT5G32515.1	trans	HC	Distributed	4455	3362	3849	585	96	585
AATGACAGTAGACAAGCCAATAAC	AT5G33434.1	3431	AT1G41680.1	trans	HC	Distributed	4455	3336	4008	1206	524	1206
AATGACAGTAGACAAGCCAATAAC	AT5G33434.1	3431	AT4G06718.1	trans	HC	Distributed	4455	3413	4008	1119	524	1119
AATGACAGTAGACAAGCCAATAAC	AT5G33434.1	3431	AT5G32517.1	trans	HC	Distributed	4455	3369	4008	915	265	914
AATGACAGTAGACAAGCCAATAAC	AT5G33434.1	3431	AT2G06150.1	trans	100nt	Distributed	4455	3410	4008	2772	2175	2772
AATGACAGTAGACAAGCCAATAAC	AT5G33434.1	3431	AT4G05636.1	trans	HC	Distributed	4455	3409	3979	582	1	582
AATGACAGTAGACAAGCCAATAAC	AT5G33434.1	3431	AT5G30870.1	trans	HC	Distributed	4455	3341	3843	789	242	747
AATGACAGTAGACAAGCCAATAAC	AT5G33434.1	3431	AT4G06615.1	trans	HC	Distributed	4455	3362	4008	1040	383	1040
AATGACAGTAGACAAGCCAATAAC	AT5G33434.1	3431	AT5G32122.1	trans	HC	Distributed	4455	3310	3986	1044	345	1044
AATGACAGTAGACAAGCCAATAAC	AT5G33434.1	3431	AT5G32161.1	trans	HC	Distributed	4455	3409	3979	582	1	582
AATGACAGTAGACAAGCCAATAAC	AT5G33434.1	3431	AT5G33000.1	trans	HC	Distributed	4455	3412	4008	642	56	642
AATGACCGTTGATATCTTGTAAC	AT4G09565.1	944	AT4G04635.1	trans	HC	Site-specific	1296	466	987	855	118	636
AATGACCGTTGATATCTTGTAACT	AT4G09565.1	944	AT4G04635.1	trans	HC	Site-specific	1296	466	987	855	118	636
AATGACGATTTCGGATTCCAGATT	AT2G07791.1	2389	AT3G30716.1	trans	100nt	Site-specific	2472	2221	2472	6998	3630	3880
AATGACGATTTCGGATTCCAGATT	AT2G07791.1	2389	AT3G43358.1	trans	100nt	Site-specific	2472	2223	2471	3168	1145	1394
AATGACGATTTCGGATTCCAGATT	AT2G07791.1	2389	AT3G42935.1	trans	100nt	Site-specific	2472	1902	2472	2305	1612	2184
AATGACGATTTCGGATTCCAGATT	AT2G07791.1	2389	AT5G34863.1	trans	100nt	Site-specific	2472	2223	2472	4041	218	468
AATGACTGGTTTGTTTGTATTGTA	AT3G32195.1	3323	AT3G30803.1	trans	100nt	Distributed	4765	2922	3722	1926	1128	1926
AATGACTGGTTTGTTTGTATTGTA	AT3G32195.1	3323	AT4G07915.1	trans	100nt	Distributed	4765	2565	3692	3816	1507	2626
AATGACTGGTTTGTTTGTATTGTA	AT3G32195.1	3323	AT4G03710.1	trans	100nt	Distributed	4765	2565	3722	3984	1249	2407
AATGAGAACGATTAAGCGATAACG	AT5G33434.1	2676	AT3G43142.1	trans	100nt	Distributed	4455	2561	2906	3156	2110	2456
AATGATTAAGCTTTAGTAGAATGC	AT1G36770.1	408	AT4G06621.1	trans	100nt	Distributed	4106	1	434	1197	214	650
AATGATTAAGCTTTAGTAGAATGC	AT1G36770.1	408	AT1G38360.1	trans	100nt	Distributed	4106	1	443	8397	3111	3557
AATGATTAAGCTTTAGTAGAATGC	AT1G36770.1	408	AT5G31981.1	trans	100nt	Distributed	4106	1	443	1188	32	463
AATGATTAAGCTTTAGTAGAATGC	AT1G36770.1	408	AT2G11340.1	trans	100nt	Distributed	4106	1	443	5802	4810	5256
AATGATTAAGCTTTAGTAGAATGC	AT1G36770.1	408	AT1G41680.1	trans	100nt	Distributed	4106	1	443	1206	32	475
AATGATTAAGCTTTAGTAGAATGC	AT1G36770.1	408	AT1G40101.1	trans	100nt	Distributed	4106	1	443	12954	10727	11170
AATGATTAAGCTTTAGTAGAATGC	AT1G36770.1	408	AT4G06718.1	trans	100nt	Distributed	4106	1	443	1119	32	475
AATGCAAGATGATCCTAGATGCCT	AT3G30330.1	3577	AT5G31032.1	trans	HC	Distributed	5037	2111	3713	2949	674	2293
AATGCAAGATGATCCTAGATGCCT	AT3G30330.1	3577	AT5G34841.1	trans	100nt	Distributed	5037	3450	3712	1323	1037	1300
AATGCAAGATGATCCTAGATGCCT	AT3G30330.1	3577	AT5G35140.1	trans	100nt	Distributed	5037	3022	3710	1706	1021	1706
AATGCAAGATGATCCTAGATGCCT	AT3G30330.1	3577	AT3G42260.1	trans	100nt	Distributed	5037	3128	3710	1407	37	619
AATGCAAGATGATCCTAGATGCCT	AT3G30330.1	3577	AT1G37933.1	trans	100nt	Distributed	5037	3125	3710	3147	2561	3147
AATGCCTATTACTTTCTGATCAAC	AT4G06622.1	1264	AT3G30416.1	trans	HC	Distributed	1398	679	1398	5515	4774	5503
AATGCCTCGTCCCAAGAATCTCTA	AT3G60950.1	1991	AT3G60955.1	cis	100nt	Site-specific	2420	1859	2420	2834	2171	2732
AATGCGAAATCTGAATAACTTGGA	AT5G33434.1	3267	AT1G41890.1	trans	100nt	Distributed	4455	2703	3327	3829	1052	1691
AATGCGGAATCTGAATAACTTGGA	AT5G33381.1	1569	AT1G41890.1	trans	100nt	Distributed	5292	613	1635	3829	1045	2090
AATGCTAGTTCTAGATTGATCACC	AT5G28641.1	1071	AT2G09850.1	trans	100nt	Site-specific	3907	444	1621	3207	1230	2436
AATGCTAGTTCTAGATTGATCACC	AT5G28641.1	1071	AT4G03870.1	trans	100nt	Site-specific	3907	1035	1621	2334	1099	1686
AATGCTAGTTCTAGATTGATCACC	AT5G28641.1	1071	AT4G08120.1	trans	100nt	Site-specific	3907	998	1709	2221	1458	2180
AATGCTAGTTCTAGATTGATCACC	AT5G28641.1	1071	AT5G30269.1	trans	100nt	Site-specific	3907	1050	1612	14591	12876	13439
AATGCTAGTTCTAGATTGATCACC	AT5G28641.1	1071	AT2G06260.1	trans	HC	Site-specific	3907	444	1622	2234	432	1601
AATGCTAGTTCTAGATTGATCACC	AT5G28641.1	1071	AT2G06270.1	trans	HC	Site-specific	3907	446	1621	2086	280	1454
AATGGAGAAGACTCTGAAGCTGGC	AT3G31359.1	270	AT1G38360.1	trans	100nt	Distributed	5943	12	802	8397	3519	4344
AATGGAGAAGACTCTGAAGCTGGC	AT3G31359.1	270	AT4G06738.1	trans	HC	Distributed	5943	123	551	528	44	483
AATGGAGAAGACTCTGAAGCTGGC	AT3G31359.1	270	AT3G33085.1	trans	HC	Distributed	5943	1	552	1022	98	672
AATGGAGAAGACTCTGAAGCTGGC	AT3G31359.1	270	AT1G38149.1	trans	100nt	Distributed	5943	14	800	2886	2076	2886
AATGGAGAAGACTCTGAAGCTGGC	AT3G31359.1	270	AT1G40076.1	trans	HC	Distributed	5943	207	438	486	163	410
AATGGAGAAGACTCTGAAGCTGGC	AT3G31359.1	270	AT2G12780.1	trans	100nt	Distributed	5943	7	816	2817	829	1662
AATGGAGAAGACTCTGAAGCTGGC	AT3G31359.1	270	AT4G06732.1	trans	HC	Distributed	5943	148	504	390	23	390
AATGGAGAAGACTCTGAAGCTGGC	AT3G31359.1	270	AT4G07939.1	trans	100nt	Distributed	5943	125	337	663	434	646
AATGGAGAAGACTCTGAAGCTGGC	AT3G31359.1	270	AT2G12815.1	trans	HC	Distributed	5943	12	696	714	1	708
AATGGAGAAGACTCTGAAGCTGGC	AT3G31359.1	270	AT4G05588.1	trans	HC	Distributed	5943	29	795	906	148	906
AATGGAGAAGACTCTGAAGCTGGC	AT3G31359.1	270	AT5G31842.1	trans	100nt	Distributed	5943	13	314	624	307	617
AATGGAGAAGACTCTGAAGCTGGC	AT3G31359.1	270	AT5G35061.1	trans	HC	Distributed	5943	41	337	570	262	567
AATGGAGAAGACTCTGAAGCTGGC	AT3G31359.1	270	AT4G07896.1	trans	HC	Distributed	5943	80	802	1044	257	995
AATGGAGAAGACTCTGAAGCTGGC	AT3G31359.1	270	AT2G07880.1	trans	HC	Distributed	5943	146	421	522	243	522
AATGGAGAAGACTCTGAAGCTGGC	AT3G31359.1	270	AT5G32510.2	trans	100nt	Distributed	5943	92	333	623	345	586
AATGGAGAAGACTCTGAAGCTGGC	AT3G31359.1	270	AT2G12832.1	trans	HC	Distributed	5943	80	787	756	6	724
AATGGAGAAGACTCTGAAGCTGGC	AT3G31359.1	270	AT4G08099.1	trans	100nt	Distributed	5943	16	788	2626	593	1373
AATGGAGAAGACTCTGAAGCTGGC	AT3G31359.1	270	AT5G32430.2	trans	100nt	Distributed	5943	93	333	603	320	559
AATGGAGAAGACTCTGAAGCTGGC	AT3G31359.1	270	AT4G06511.1	trans	100nt	Distributed	5943	12	337	1134	794	1129
AATGGAGAAGACTCTGAAGCTGGC	AT3G31359.1	270	AT3G33065.1	trans	HC	Distributed	5943	12	337	670	328	662
AATGGAGAAGACTCTGAAGCTGGC	AT3G31359.1	270	AT1G38550.1	trans	HC	Distributed	5943	56	696	645	1	645
AATGGAGAAGACTCTGAAGCTGGC	AT3G31359.1	270	AT5G32483.1	trans	100nt	Distributed	5943	12	333	776	445	768
AATGGAGAAGACTCTGAAGCTGGC	AT3G31359.1	270	AT3G33075.1	trans	HC	Distributed	5943	42	479	559	130	559
AATGGAGAAGACTCTGAAGCTGGC	AT3G31359.1	270	AT3G30690.1	trans	100nt	Distributed	5943	108	333	621	331	555
AATGGAGAAGACTCTGAAGCTGGC	AT3G31359.1	270	AT3G42719.1	trans	HC	Distributed	5943	63	531	666	207	666
AATGGAGAAGACTCTGAAGCTGGC	AT3G31359.1	270	AT1G37405.1	trans	100nt	Distributed	5943	12	311	5961	254	561
AATGGAGAAGACTCTGAAGCTGGC	AT3G31359.1	270	AT1G41726.1	trans	HC	Distributed	5943	1	337	627	281	627
AATGGAGAAGACTCTGAAGCTGGC	AT3G31359.1	270	AT2G10880.1	trans	100nt	Distributed	5943	14	500	1173	680	1164
AATGGAGAAGACTCTGAAGCTGGC	AT3G31359.1	270	AT4G07650.1	trans	HC	Distributed	5943	1	802	1479	291	1092
AATGGAGAAGACTCTGAAGCTGGC	AT3G31359.1	270	AT3G42254.1	trans	HC	Distributed	5943	172	337	315	150	315
AATGGAGAAGACTCTGAAGCTGGC	AT3G31359.1	270	AT5G32169.1	trans	100nt	Distributed	5943	7	333	777	331	669
AATGGAGAAGACTCTGAAGCTGGC	AT3G31359.1	270	AT2G12845.1	trans	HC	Distributed	5943	80	596	564	5	532
AATGGAGAAGACTCTGAAGCTGGC	AT3G31359.1	270	AT1G36400.1	trans	HC	Distributed	5943	161	551	521	101	502
AATGGAGAAGACTCTGAAGCTGGC	AT3G31359.1	270	AT5G34858.1	trans	100nt	Distributed	5943	93	807	1638	871	1607
AATGGAGAAGACTCTGAAGCTGGC	AT3G31359.1	270	AT2G06917.1	trans	HC	Distributed	5943	62	551	588	101	588
AATGGAGAAGACTCTGAAGCTGGC	AT3G31359.1	270	AT2G09880.1	trans	HC	Distributed	5943	257	684	505	1	427
AATGGAGAAGACTCTGAAGCTGGC	AT3G31359.1	270	AT2G09900.1	trans	100nt	Distributed	5943	139	337	528	331	528
AATGGAGAAGACTCTGAAGCTGGC	AT3G31359.1	270	AT2G12320.1	trans	HC	Distributed	5943	13	314	609	295	597
AATGGAGAAGACTCTGAAGCTGGC	AT3G31359.1	270	AT2G10895.1	trans	100nt	Distributed	5943	14	315	684	370	674
AATGGAGAAGACTCTGAAGCTGGC	AT3G31359.1	270	AT5G32489.1	trans	HC	Distributed	5943	13	802	1103	295	1094
AATGGAGAAGACTCTGAAGCTGGC	AT3G31359.1	270	AT3G33154.1	trans	100nt	Distributed	5943	7	799	3432	768	1545
AATGGAGAAGACTCTGAAGCTGGC	AT3G31359.1	270	AT5G32420.2	trans	100nt	Distributed	5943	108	333	606	320	544
AATGGAGAAGACTCTGAAGCTGGC	AT3G31359.1	270	AT4G06607.1	trans	100nt	Distributed	5943	1	551	1380	464	1035
AATGGAGAAGACTCTGAAGCTGGC	AT3G31359.1	270	AT1G42367.1	trans	HC	Distributed	5943	95	502	453	14	433
AATGGAGAAGACTCTGAAGCTGGC	AT3G31359.1	270	AT3G30700.1	trans	HC	Distributed	5943	93	552	621	100	570
AATGGAGAAGACTCTGAAGCTGGC	AT3G31359.1	270	AT2G06335.1	trans	100nt	Distributed	5943	12	337	972	281	616
AATGGAGAAGACTCTGAAGCTGGC	AT3G31359.1	270	AT3G43147.1	trans	HC	Distributed	5943	80	551	612	101	583
AATGGAGAAGACTCTGAAGCTGGC	AT3G31359.1	270	AT5G32775.1	trans	100nt	Distributed	5943	93	333	723	432	672
AATGGAGAAGACTCTGAAGCTGGC	AT3G31359.1	270	AT4G06631.1	trans	HC	Distributed	5943	16	548	739	202	727
AATGGAGAAGACTCTGAAGCTGGC	AT3G31359.1	270	AT4G05560.1	trans	HC	Distributed	5943	172	337	315	150	315
AATGGAGAAGACTCTGAAGCTGGC	AT3G31359.1	270	AT5G33100.1	trans	HC	Distributed	5943	80	694	675	4	641
AATGGAGAAGACTCTGAAGCTGGC	AT3G31359.1	270	AT5G32434.1	trans	HC	Distributed	5943	1	696	740	1	737
AATGGAGAAGACTCTGAAGCTGGC	AT3G31359.1	270	AT3G42251.1	trans	HC	Distributed	5943	80	551	717	101	582
AATGGAGAAGACTCTGAAGCTGGC	AT3G31359.1	270	AT5G32400.2	trans	100nt	Distributed	5943	13	333	1008	331	663
AATGGAGAAGACTCTGAAGCTGGC	AT3G31359.1	270	AT3G33197.1	trans	100nt	Distributed	5943	12	552	3120	100	661
AATGGAGAAGACTCTGAAGCTGGC	AT3G31359.1	270	AT5G33387.1	trans	HC	Distributed	5943	94	551	603	101	559
AATGGAGAAGACTCTGAAGCTGGC	AT3G31359.1	270	AT5G32405.1	trans	100nt	Distributed	5943	13	333	771	331	663
AATGGAGAAGACTCTGAAGCTGGC	AT3G31359.1	270	AT5G33150.1	trans	HC	Distributed	5943	158	802	972	295	963
AATGGAGAAGACTCTGAAGCTGGC	AT3G31359.1	270	AT4G06486.1	trans	HC	Distributed	5943	12	696	735	1	729
AATGGAGAAGACTCTGAAGCTGGC	AT3G31359.1	270	AT4G06678.1	trans	HC	Distributed	5943	16	748	987	1	737
AATGGAGAAGACTCTGAAGCTGGC	AT3G31359.1	270	AT5G33254.1	trans	HC	Distributed	5943	203	802	933	298	898
AATGGAGAAGACTCTGAAGCTGGC	AT3G31359.1	270	AT4G07595.1	trans	HC	Distributed	5943	4	554	652	98	652
AATGGAGAAGACTCTGAAGCTGGC	AT3G31359.1	270	AT2G06914.1	trans	HC	Distributed	5943	45	502	477	21	477
AATGGAGAAGACTCTGAAGCTGGC	AT3G31359.1	270	AT3G30665.1	trans	100nt	Distributed	5943	12	333	914	233	555
AATGGAGAAGACTCTGAAGCTGGC	AT3G31359.1	270	AT5G33223.1	trans	HC	Distributed	5943	1	795	840	1	833
AATGGAGAAGACTCTGAAGCTGGC	AT3G31359.1	270	AT1G41746.1	trans	100nt	Distributed	5943	228	802	2477	1715	2287
AATGGAGAAGACTCTGAAGCTGGC	AT3G31359.1	270	AT5G33257.1	trans	HC	Distributed	5943	93	696	630	1	592
AATGGAGATGAGAAGACATTTTGG	AT4G05635.1	4358	AT4G06692.1	trans	100nt	Site-specific	4482	4048	4482	6081	5628	6081
AATGGAGCAGCTTGTAGCCGAGGA	AT3G32195.1	4576	AT3G32190.1	trans	100nt	Distributed	4765	4526	4666	1077	1	143
AATGGGACAACAATGGAGATAAGA	AT5G30060.1	1809	AT1G36250.1	trans	100nt	Distributed	3756	1703	2852	5918	3779	4967
AATGGGACAACAATGGAGATAAGA	AT5G30060.1	1809	AT5G34863.1	trans	100nt	Distributed	3756	1703	1908	4041	262	467
AATGGGACAACAATGGAGATAAGA	AT5G30060.1	1809	AT2G12780.1	trans	100nt	Distributed	3756	1704	1908	2817	640	845
AATGGTCTGGGCTGCTTCTTGGCC	AT2G11320.1	4648	AT1G41890.1	trans	100nt	Site-specific	6801	3288	5149	3829	260	2090
AATGTCGAGATTAAGCTAGTAGGG	AT3G30749.1	706	AT5G30870.1	trans	100nt	Distributed	8989	682	875	789	1	193
AATGTCGAGATTAAGCTAGTAGGG	AT3G30749.1	706	AT1G35970.1	trans	100nt	Distributed	8989	605	1155	5895	4443	4991
AATGTCGAGATTAAGCTAGTAGGG	AT3G30749.1	706	AT5G30060.1	trans	100nt	Distributed	8989	598	1156	3756	2301	2860
AATGTCGAGATTAAGCTAGTAGGG	AT3G30749.1	706	AT5G29890.2	trans	100nt	Distributed	8989	605	1156	2259	1374	1924
AATGTCGAGATTAAGCTAGTAGGG	AT3G30749.1	706	AT3G33181.1	trans	100nt	Distributed	8989	601	1156	3619	1413	1968
AATGTCGAGATTAAGCTAGTAGGG	AT3G30749.1	706	AT5G28076.1	trans	100nt	Distributed	8989	605	1155	2502	1356	1907
AATGTCGAGATTAAGCTAGTAGGG	AT3G30749.1	706	AT5G32122.1	trans	100nt	Distributed	8989	600	944	1044	3	350
AATTAATCCTAAAACACTATCCTG	AT2G11320.1	3309	AT3G43142.1	trans	100nt	Site-specific	6801	3288	3464	3156	2519	2698
AATTAATCCTAAAACACTATCCTG	AT2G11320.1	3309	AT4G06561.1	trans	100nt	Site-specific	6801	3288	3445	2061	27	187
AATTAATCCTAAAACACTATCCTG	AT2G11320.1	3309	AT1G41890.1	trans	100nt	Site-specific	6801	3288	5149	3829	260	2090
AATTAATCCTAAAACACTATCCTG	AT2G11320.1	3309	AT5G34623.1	trans	100nt	Site-specific	6801	3287	3445	4842	4009	4167
AATTAATCCTAAAACACTATCCTG	AT2G11320.1	3309	AT5G28692.1	trans	100nt	Site-specific	6801	3288	4523	5016	1774	2972
AATTAATCCTAAAACACTATCCTG	AT2G11320.1	3309	AT4G07519.1	trans	100nt	Site-specific	6801	3288	3447	759	322	481
AATTACGCCACCGGAAAAGTAGAT	AT2G16020.1	136	AT2G16018.1	cis	HC	Site-specific	231	1	231	988	120	350
AATTAGTCTGGGCTAGCTTTGCT	AT3G43142.1	2137	AT5G33381.1	trans	100nt	Distributed	3156	2110	2698	5292	613	1199
AATTAGTCTGGGCTAGCTTTGCT	AT3G43142.1	2137	AT5G33434.1	trans	100nt	Distributed	3156	2110	2456	4455	2561	2906
AATTAGTCTGGGCTAGCTTTGCTT	AT3G43142.1	2137	AT5G33434.1	trans	100nt	Distributed	3156	2110	2456	4455	2561	2906
AATTAGTCTGGGCTAGCTTTGCTT	AT3G43142.1	2137	AT5G33381.1	trans	100nt	Distributed	3156	2110	2698	5292	613	1199
AATTCCAGTTGATCAGAAAGAA	AT5G33434.1	3040	AT5G28692.1	trans	100nt	Distributed	4455	2703	3245	5016	2042	2581
AATTCCAGTTGATCAGAAAGAA	AT5G33434.1	3040	AT1G41890.1	trans	100nt	Distributed	4455	2703	3327	3829	1052	1691
AATTCCTTAGACCTGACGCTTTA	AT4G06528.1	861	AT4G03870.1	trans	100nt	Site-specific	3216	396	1054	2334	1098	1771
AATTCCTTAGACCTGACGCTTTA	AT4G06528.1	861	AT2G10330.1	trans	100nt	Site-specific	3216	374	1053	5823	432	1129
AATTCCTTAGACCTGACGCTTTA	AT4G06528.1	861	AT5G30269.1	trans	100nt	Site-specific	3216	374	1048	14591	12872	13563
AATTCCTTAGACCTGACGCTTTA	AT4G06528.1	861	AT2G09850.1	trans	100nt	Site-specific	3216	1	883	3207	1431	2307
AATTCCTTAGACCTGACGCTTTAA	AT4G06528.1	861	AT2G10330.1	trans	100nt	Site-specific	3216	374	1053	5823	432	1129
AATTCCTTAGACCTGACGCTTTAA	AT4G06528.1	861	AT4G03870.1	trans	100nt	Site-specific	3216	396	1054	2334	1098	1771
AATTCCTTAGACCTGACGCTTTAA	AT4G06528.1	861	AT5G30269.1	trans	100nt	Site-specific	3216	374	1048	14591	12872	13563
AATTCCTTAGACCTGACGCTTTAA	AT4G06528.1	861	AT2G09850.1	trans	100nt	Site-specific	3216	1	883	3207	1431	2307
AATTCGGCGTGTGTAAGATCTTGC	AT4G04655.1	5978	AT2G01029.1	trans	100nt	Distributed	7527	3914	6032	10188	5870	7981
AATTCGGCGTGTGTAAGATCTTGC	AT4G04655.1	5978	AT5G32481.1	trans	100nt	Distributed	7527	3918	6032	4731	451	2562
AATTCGTAGATCAGGTGATATGTC	AT4G08115.1	2060	AT5G31032.1	trans	100nt	Distributed	2867	1431	2073	2949	1655	2294
AATTCGTAGATCAGGTGATATGTC	AT4G08115.1	2060	AT5G32345.1	trans	100nt	Distributed	2867	1741	2073	9717	3880	4203
AATTCGTAGATCAGGTGATATGTC	AT4G08115.1	2060	AT2G06810.1	trans	100nt	Distributed	2867	1432	2073	2265	1085	1721
AATTCGTAGATCAGGTGATATGTC	AT4G08115.1	2060	AT1G37999.1	trans	100nt	Distributed	2867	1431	2074	3924	1233	1862
AATTCGTAGATCAGGTGATATGTC	AT4G08115.1	2060	AT2G10190.1	trans	100nt	Distributed	2867	1756	2072	6574	4636	4942
AATTCGTAGATCAGGTGATATGTC	AT4G08115.1	2060	AT4G06540.1	trans	100nt	Distributed	2867	1603	2074	3495	881	1348
AATTCTAACCAACTCTTGTACCGG	AT4G04655.1	4090	AT5G32481.1	trans	100nt	Distributed	7527	3918	6032	4731	451	2562
AATTCTAACCAACTCTTGTACCGG	AT4G04655.1	4090	AT2G01029.1	trans	100nt	Distributed	7527	3914	6032	10188	5870	7981
AATTCTAACCAACTCTTGTACCGG	AT4G04655.1	4090	AT5G32540.1	trans	HC	Distributed	7527	3919	5947	3828	1117	3131
AATTCTAACCAACTCTTGTACCGG	AT4G04655.1	4090	AT3G31945.1	trans	100nt	Distributed	7527	3918	5563	6811	35	1682
AATTCTAACCAACTCTTGTACCGG	AT4G04655.1	4090	AT2G21460.1	trans	100nt	Distributed	7527	3918	5563	6154	1196	2840
AATTCTATTGTGCGAGTTTTGACT	AT5G28626.1	1294	AT5G28442.1	trans	100nt	Site-specific	1704	1175	1324	712	563	712
AATTCTATTGTGCGAGTTTTGACT	AT5G28626.1	1294	AT3G32091.1	trans	100nt	Site-specific	1704	661	1323	7464	6767	7463
AATTGCAGAACATTTGATGGTGAA	AT1G43320.1	103	AT3G29773.1	trans	HC	Site-specific	357	2	356	3455	1453	1808
AATTGGAAACCCTAGAGTGTGCCT	AT3G31630.1	1163	AT4G07915.1	trans	100nt	Distributed	7288	1094	2249	3816	1473	2626
AATTGGAAACCCTAGAGTGTGCCT	AT3G31630.1	1163	AT4G03710.1	trans	100nt	Distributed	7288	1093	2248	3984	1249	2408
AATTGGACGGATTACAAAGGA	AT1G47860.1	8210	AT4G20690.1	trans	100nt	Distributed	9594	8119	8308	417	199	388
AATTGGACGGATTACAAAGGA	AT1G47860.1	8210	AT3G06433.1	trans	100nt	Distributed	9594	8119	8314	3444	2110	2302
AATTGGACGGATTACAAAGGA	AT1G47860.1	8210	AT3G06437.1	trans	100nt	Distributed	9594	8119	8314	1459	401	593
AATTGGACGGATTACAAAGGA	AT1G47860.1	8210	AT5G14840.1	trans	100nt	Distributed	9594	8119	8806	2410	46	776
AATTGGACGGATTACAAAGGATG	AT1G47860.1	8210	AT4G20690.1	trans	100nt	Distributed	9594	8119	8308	417	199	388
AATTGGACGGATTACAAAGGATG	AT1G47860.1	8210	AT3G06437.1	trans	100nt	Distributed	9594	8119	8314	1459	401	593
AATTGGACGGATTACAAAGGATG	AT1G47860.1	8210	AT5G14840.1	trans	100nt	Distributed	9594	8119	8806	2410	46	776
AATTGGACGGATTACAAAGGATG	AT1G47860.1	8210	AT3G06433.1	trans	100nt	Distributed	9594	8119	8314	3444	2110	2302
AATTGGACGGATTACAAAGGATGA	AT1G47860.1	8210	AT5G14840.1	trans	100nt	Distributed	9594	8119	8806	2410	46	776
AATTGGACGGATTACAAAGGATGA	AT1G47860.1	8210	AT3G06433.1	trans	100nt	Distributed	9594	8119	8314	3444	2110	2302
AATTGGACGGATTACAAAGGATGA	AT1G47860.1	8210	AT3G06437.1	trans	100nt	Distributed	9594	8119	8314	1459	401	593
AATTGGACGGATTACAAAGGATGA	AT1G47860.1	8210	AT4G20690.1	trans	100nt	Distributed	9594	8119	8308	417	199	388
AATTGGAGGCGTAGTATTTCACAT	AT4G08092.1	3276	AT4G08092.1	trans	100nt	Site-specific	4258	3025	3425	4258	3025	3425
AATTGGAGGCGTAGTATTTCACAT	AT4G08092.1	3276	AT4G08092.1	trans	100nt	Site-specific	4258	3025	3425	4258	3025	3425
AATTGGGATCCATGATCGTTGGTC	AT1G39270.1	3573	AT4G08114.1	trans	100nt	Distributed	5586	3219	3585	5139	1	367
AATTGGTCGAGTAGATGCTTCTTC	AT3G30330.1	3251	AT1G37933.1	trans	100nt	Distributed	5037	3125	3710	3147	2561	3147
AATTGGTCGAGTAGATGCTTCTTC	AT3G30330.1	3251	AT5G35140.1	trans	100nt	Distributed	5037	3022	3710	1706	1021	1706
AATTGGTCGAGTAGATGCTTCTTC	AT3G30330.1	3251	AT3G31359.1	trans	100nt	Distributed	5037	2662	3522	5943	5083	5941
AATTGGTCGAGTAGATGCTTCTTC	AT3G30330.1	3251	AT5G32345.1	trans	100nt	Distributed	5037	2396	3525	9717	3085	4215
AATTGGTCGAGTAGATGCTTCTTC	AT3G30330.1	3251	AT5G28263.1	trans	100nt	Distributed	5037	2111	3525	15195	12549	13988
AATTGGTCGAGTAGATGCTTCTTC	AT3G30330.1	3251	AT5G33386.1	trans	100nt	Distributed	5037	3152	3519	1587	1231	1587
AATTGGTCGAGTAGATGCTTCTTC	AT3G30330.1	3251	AT1G37999.1	trans	100nt	Distributed	5037	2111	3525	3924	453	1861
AATTGGTCGAGTAGATGCTTCTTC	AT3G30330.1	3251	AT5G31032.1	trans	HC	Distributed	5037	2111	3713	2949	674	2293
AATTGGTCGAGTAGATGCTTCTTC	AT3G30330.1	3251	AT2G10190.1	trans	100nt	Distributed	5037	2108	3475	6574	3891	5227
AATTGGTCGAGTAGATGCTTCTTC	AT3G30330.1	3251	AT4G06559.1	trans	100nt	Distributed	5037	3119	3522	2013	1621	2013
AATTGGTCGAGTAGATGCTTCTTC	AT3G30330.1	3251	AT3G42260.1	trans	100nt	Distributed	5037	3128	3710	1407	37	619
AATTGGTCGAGTAGATGCTTCTTC	AT3G30330.1	3251	AT4G06596.1	trans	100nt	Distributed	5037	3002	3399	1566	834	1231
AATTGGTCGAGTAGATGCTTCTTC	AT3G30330.1	3251	AT2G11115.1	trans	HC	Distributed	5037	3120	3525	516	108	515
AATTGGTCGAGTAGATGCTTCTTC	AT3G30330.1	3251	AT4G06540.1	trans	100nt	Distributed	5037	2279	3525	3495	88	1348
AATTGGTCGAGTAGATGCTTCTTC	AT3G30330.1	3251	AT3G30830.1	trans	100nt	Distributed	5037	3239	3525	1986	1503	1790
AATTGTTGAACACTTGGTGATGAA	AT1G43320.1	285	AT3G29773.1	trans	HC	Site-specific	357	2	356	3455	1453	1808
AATTTCCACTTCTGTAAACTTGAA	AT5G28892.1	3565	AT2G11220.1	trans	100nt	Site-specific	5824	3534	3842	1644	1335	1643
AATTTCCACTTCTGTAAACTTGAA	AT5G28892.1	3565	AT3G33181.1	trans	100nt	Site-specific	5824	2652	3850	3619	770	1966
AATTTCCACTTCTGTAAACTTGAA	AT5G28892.1	3565	AT5G28076.1	trans	100nt	Site-specific	5824	2653	3614	2502	937	1907
AATTTCCACTTCTGTAAACTTGAA	AT5G28892.1	3565	AT5G29890.2	trans	HC	Site-specific	5824	2680	3850	2259	702	1897
AATTTCCACTTCTGTAAACTTGAA	AT5G28892.1	3565	AT3G30716.1	trans	100nt	Site-specific	5824	3044	3824	6998	1974	2747
AATTTCCACTTCTGTAAACTTGAA	AT5G28892.1	3565	AT4G06644.1	trans	100nt	Site-specific	5824	3372	3847	5838	3842	4310
AATTTCCACTTCTGTAAACTTGAA	AT5G28892.1	3565	AT5G30060.1	trans	100nt	Site-specific	5824	2686	3582	3756	1913	2820
AATTTCCACTTCTGTAAACTTGAA	AT5G28892.1	3565	AT4G06581.1	trans	100nt	Site-specific	5824	2652	3652	4368	102	1112
AATTTCCACTTCTGTAAACTTGAA	AT5G28892.1	3565	AT5G34665.1	trans	100nt	Site-specific	5824	2652	3732	4713	1	1052
AATTTCCACTTCTGTAAACTTGAA	AT5G28892.1	3565	AT1G35970.1	trans	100nt	Site-specific	5824	2651	3615	5895	4022	4993
AATTTCCACTTCTGTAAACTTGAA	AT5G28892.1	3565	AT5G30269.1	trans	100nt	Site-specific	5824	2652	3847	14591	8710	9916
AATTTCTCGTCTATCTGATTTCT	AT3G43142.1	2287	AT5G33381.1	trans	100nt	Distributed	3156	2110	2698	5292	613	1199
AATTTCTCGTCTATCTGATTTCT	AT3G43142.1	2287	AT5G33434.1	trans	100nt	Distributed	3156	2110	2456	4455	2561	2906
ACAAAAATCCCAGAATCTTCGGAG	AT5G28626.1	971	AT3G32091.1	trans	100nt	Site-specific	1704	661	1323	7464	6767	7463
ACAAAAGAACTCCGTGAATTCGAT	AT5G30060.1	2766	AT3G30218.1	trans	100nt	Distributed	3756	1919	2852	3489	894	1817
ACAAAAGAACTCCGTGAATTCGAT	AT5G30060.1	2766	AT3G30716.1	trans	100nt	Distributed	3756	1919	2860	6998	3878	4802
ACAAAAGAACTCCGTGAATTCGAT	AT5G30060.1	2766	AT4G06692.1	trans	100nt	Distributed	3756	1913	2858	6081	4670	5599
ACAAAAGAACTCCGTGAATTCGAT	AT5G30060.1	2766	AT3G42935.1	trans	100nt	Distributed	3756	2349	2852	2305	836	1340
ACAAAAGAACTCCGTGAATTCGAT	AT5G30060.1	2766	AT5G28892.1	trans	100nt	Distributed	3756	1913	2820	5824	2686	3582
ACAAAAGAACTCCGTGAATTCGAT	AT5G30060.1	2766	AT3G30749.1	trans	100nt	Distributed	3756	2301	2860	8989	598	1156
ACAAAAGAACTCCGTGAATTCGAT	AT5G30060.1	2766	AT3G30582.1	trans	100nt	Distributed	3756	2155	2852	4696	3151	3845
ACAAAAGAACTCCGTGAATTCGAT	AT5G30060.1	2766	AT3G32475.1	trans	100nt	Distributed	3756	1913	2852	2801	1083	2029
ACAAAAGAACTCCGTGAATTCGAT	AT5G30060.1	2766	AT1G42380.1	trans	100nt	Distributed	3756	1910	2852	2287	858	1799
ACAAAAGAACTCCGTGAATTCGAT	AT5G30060.1	2766	AT1G36250.1	trans	100nt	Distributed	3756	1703	2852	5918	3779	4967
ACAAAAGAACTCCGTGAATTCGAT	AT5G30060.1	2766	AT2G06270.1	trans	100nt	Distributed	3756	2196	2850	2086	284	935
ACAAACCGGCCTCTTTATGAACGC	AT5G31989.1	89	AT2G12385.1	trans	100nt	Site-specific	1086	1	129	3234	1269	1397
ACAAACCGGCCTCTTTATGAACGC	AT5G31989.1	89	AT4G08095.1	trans	100nt	Site-specific	1086	1	129	3483	34	162
ACAAACCGGCCTCTTTATGAACGC	AT5G31989.1	89	AT2G21460.1	trans	100nt	Site-specific	1086	1	129	6154	778	906
ACAAACCGGCCTCTTTATGAACGC	AT5G31989.1	89	AT5G32481.1	trans	100nt	Site-specific	1086	1	130	4731	537	666
ACAAACCGGCCTCTTTATGAACGC	AT5G31989.1	89	AT5G32540.1	trans	100nt	Site-specific	1086	1	130	3828	1118	1234
ACAAAGGGGAACTCGCATACTGGA	AT3G42935.1	2245	AT4G06556.1	trans	100nt	Distributed	2305	1832	2305	5745	1949	2410
ACAAAGGGGAACTCGCATACTGGA	AT3G42935.1	2245	AT4G08103.1	trans	100nt	Distributed	2305	1664	2280	2916	2285	2916
ACAAAGGGGAACTCGCATACTGGA	AT3G42935.1	2245	AT5G30269.1	trans	100nt	Distributed	2305	1342	2305	14591	8257	9227
ACAAAGGGGAACTCGCATACTGGA	AT3G42935.1	2245	AT1G42140.1	trans	100nt	Distributed	2305	1544	2305	4581	3791	4581
ACAAAGGGGAACTCGCATACTGGA	AT3G42935.1	2245	AT2G11230.1	trans	100nt	Distributed	2305	1632	2305	4410	3738	4399
ACAAAGGGGAACTCGCATACTGGA	AT3G42935.1	2245	AT1G35970.1	trans	100nt	Distributed	2305	1762	2305	5895	3467	4012
ACAAATGACTCTAGAAATAGGAAT	AT3G33575.1	3444	AT4G08602.1	trans	100nt	Distributed	3525	3342	3524	716	504	688
ACAACAATGGAGATAAGAAGACAT	AT5G30060.1	1815	AT5G34863.1	trans	100nt	Distributed	3756	1703	1908	4041	262	467
ACAACAATGGAGATAAGAAGACAT	AT5G30060.1	1815	AT1G36250.1	trans	100nt	Distributed	3756	1703	2852	5918	3779	4967
ACAACAATGGAGATAAGAAGACAT	AT5G30060.1	1815	AT2G12780.1	trans	100nt	Distributed	3756	1704	1908	2817	640	845
ACAACCCAATCGCTCAGATAAG	AT4G03710.1	1710	AT4G07830.1	trans	100nt	Distributed	3984	1583	1909	2492	2167	2492
ACAACCCAATCGCTCAGATAAG	AT4G03710.1	1710	AT4G05585.1	trans	100nt	Distributed	3984	1249	2407	8949	7240	8389
ACAACCCAATCGCTCAGATAAG	AT4G03710.1	1710	AT3G31367.1	trans	100nt	Distributed	3984	1643	2407	2778	2016	2778
ACAACCCAATCGCTCAGATAAG	AT4G03710.1	1710	AT3G32195.1	trans	100nt	Distributed	3984	1249	2407	4765	2565	3722
ACAACCCAATCGCTCAGATAAG	AT4G03710.1	1710	AT3G31630.1	trans	100nt	Distributed	3984	1249	2408	7288	1093	2248
ACAACCCAATCGCTCAGATAAG	AT4G03710.1	1710	AT2G12850.1	trans	100nt	Distributed	3984	1249	2407	2777	1157	2327
ACAACCCAATCGCTCAGATAAG	AT4G03710.1	1710	AT3G33595.1	trans	100nt	Distributed	3984	1249	2407	6618	3362	4514
ACAACCTGGCCTCTTTATGAACGC	AT1G41797.1	1431	AT5G32540.1	trans	100nt	Distributed	3471	6	1473	3828	1117	2583
ACAACCTGGCCTCTTTATGAACGC	AT1G41797.1	1431	AT2G01040.1	trans	HC	Distributed	3471	1	1471	1704	46	1520
ACAACCTGGCCTCTTTATGAACGC	AT1G41797.1	1431	AT4G06496.1	trans	HC	Distributed	3471	272	1457	1158	1	1158
ACAACCTGGCCTCTTTATGAACGC	AT1G41797.1	1431	AT2G01029.1	trans	100nt	Distributed	3471	1	1558	10188	5870	7432
ACAACCTGGCCTCTTTATGAACGC	AT1G41797.1	1431	AT5G32481.1	trans	100nt	Distributed	3471	1	1558	4731	451	2017
ACAACCTGGCCTCTTTATGAACGC	AT1G41797.1	1431	AT2G12385.1	trans	100nt	Distributed	3471	669	1471	3234	1269	2096
ACAAGATCTCTCACCCGCCGAATT	AT5G32481.1	482	AT4G04655.1	trans	100nt	Distributed	4731	451	2562	7527	3918	6032
ACAAGATCTCTCACCCGCCGAATT	AT5G32481.1	482	AT1G41797.1	trans	100nt	Distributed	4731	451	2017	3471	1	1558
ACAAGATCTCTCACCCGCCGAATT	AT5G32481.1	482	AT3G45095.1	trans	100nt	Distributed	4731	439	1422	4345	2245	3221
ACAAGTCTTGTAGAGTTGGTCACC	AT3G30330.1	3348	AT1G37999.1	trans	100nt	Distributed	5037	2111	3525	3924	453	1861
ACAAGTCTTGTAGAGTTGGTCACC	AT3G30330.1	3348	AT4G06596.1	trans	100nt	Distributed	5037	3002	3399	1566	834	1231
ACAAGTCTTGTAGAGTTGGTCACC	AT3G30330.1	3348	AT1G37933.1	trans	100nt	Distributed	5037	3125	3710	3147	2561	3147
ACAAGTCTTGTAGAGTTGGTCACC	AT3G30330.1	3348	AT3G30830.1	trans	100nt	Distributed	5037	3239	3525	1986	1503	1790
ACAAGTCTTGTAGAGTTGGTCACC	AT3G30330.1	3348	AT3G42260.1	trans	100nt	Distributed	5037	3128	3710	1407	37	619
ACAAGTCTTGTAGAGTTGGTCACC	AT3G30330.1	3348	AT5G31032.1	trans	HC	Distributed	5037	2111	3713	2949	674	2293
ACAAGTCTTGTAGAGTTGGTCACC	AT3G30330.1	3348	AT3G31359.1	trans	100nt	Distributed	5037	2662	3522	5943	5083	5941
ACAAGTCTTGTAGAGTTGGTCACC	AT3G30330.1	3348	AT5G33386.1	trans	100nt	Distributed	5037	3152	3519	1587	1231	1587
ACAAGTCTTGTAGAGTTGGTCACC	AT3G30330.1	3348	AT4G06559.1	trans	100nt	Distributed	5037	3119	3522	2013	1621	2013
ACAAGTCTTGTAGAGTTGGTCACC	AT3G30330.1	3348	AT2G11115.1	trans	HC	Distributed	5037	3120	3525	516	108	515
ACAAGTCTTGTAGAGTTGGTCACC	AT3G30330.1	3348	AT4G06540.1	trans	100nt	Distributed	5037	2279	3525	3495	88	1348
ACAAGTCTTGTAGAGTTGGTCACC	AT3G30330.1	3348	AT5G35140.1	trans	100nt	Distributed	5037	3022	3710	1706	1021	1706
ACAAGTCTTGTAGAGTTGGTCACC	AT3G30330.1	3348	AT3G42916.1	trans	100nt	Distributed	5037	3340	3525	2132	1941	2126
ACAAGTCTTGTAGAGTTGGTCACC	AT3G30330.1	3348	AT2G10190.1	trans	100nt	Distributed	5037	2108	3475	6574	3891	5227
ACAAGTCTTGTAGAGTTGGTCACC	AT3G30330.1	3348	AT5G28263.1	trans	100nt	Distributed	5037	2111	3525	15195	12549	13988
ACAAGTCTTGTAGAGTTGGTCACC	AT3G30330.1	3348	AT5G32345.1	trans	100nt	Distributed	5037	2396	3525	9717	3085	4215
ACAATAAGAATGGACTGATAAAGT	AT2G11320.1	3893	AT1G41890.1	trans	100nt	Site-specific	6801	3288	5149	3829	260	2090
ACAATAAGAATGGACTGATAAAGT	AT2G11320.1	3893	AT5G28692.1	trans	100nt	Site-specific	6801	3288	4523	5016	1774	2972
ACAATCACTGTACTCTTCAAG	AT2G16580.1	586	AT1G17780.2	trans	100nt	Distributed	893	492	697	1289	487	692
ACAATCACTGTACTCTTCAAG	AT2G16580.1	586	AT2G16575.1	trans	100nt	Distributed	893	560	663	513	1	104
ACAATCACTGTACTCTTCAAGCTT	AT2G16580.1	586	AT1G17780.2	trans	100nt	Distributed	893	492	697	1289	487	692
ACAATCACTGTACTCTTCAAGCTT	AT2G16580.1	586	AT2G16575.1	trans	100nt	Distributed	893	560	663	513	1	104
ACAATTCCTTAGACCTGACGCTT	AT4G06528.1	859	AT5G30269.1	trans	100nt	Site-specific	3216	374	1048	14591	12872	13563
ACAATTCCTTAGACCTGACGCTT	AT4G06528.1	859	AT2G10330.1	trans	100nt	Site-specific	3216	374	1053	5823	432	1129
ACAATTCCTTAGACCTGACGCTT	AT4G06528.1	859	AT4G03870.1	trans	100nt	Site-specific	3216	396	1054	2334	1098	1771
ACAATTCCTTAGACCTGACGCTT	AT4G06528.1	859	AT2G09850.1	trans	100nt	Site-specific	3216	1	883	3207	1431	2307
ACAATTCTGTTGTTCTTTGAGAAT	AT5G31842.1	209	AT5G28442.1	trans	100nt	Site-specific	624	172	299	712	566	692
ACAATTCTGTTGTTCTTTGAGAAT	AT5G31842.1	209	AT3G32091.1	trans	100nt	Site-specific	624	24	299	7464	6769	7044
[truncated: 12,747 more rows]

## Sheet: Leaf
Supplementry Table 4B: The nat-siRNAs reported by NATpare in the A. thaliana leaf library
Sequence	Gene A (originating transcript)	Alignment site	Gene B (corresponding NAT)	Type	Coverage type	Alignment distribution	Gene A length	Gene A overlap start	Gene A overlap end	Gene B length	Gene B overlap start	Gene B overlap end
AAAAAAATGGGTCGGGTTGTTTCA	AT3G32195.1	3699	AT3G30803.1	trans	100nt	Distributed	4765	2922	3722	1926	1128	1926
AAAAAAATGGGTCGGGTTGTTTCA	AT3G32195.1	3699	AT4G03710.1	trans	100nt	Distributed	4765	2565	3722	3984	1249	2407
AAAAACACTCGACCAACACAGCTC	AT4G06483.1	1417	AT2G10820.1	trans	100nt	Site-specific	1452	1215	1452	5712	1899	2134
AAAAACACTCGACCAACACAGCTC	AT4G06483.1	1417	AT5G31302.1	trans	100nt	Site-specific	1452	1215	1452	2373	1401	1636
AAAAACACTCGACCAACACAGCTC	AT4G06483.1	1417	AT5G32750.1	trans	100nt	Site-specific	1452	1304	1446	5709	1	143
AAAAACACTCGACCAACACAGCTC	AT4G06483.1	1417	AT3G33197.1	trans	100nt	Site-specific	1452	1215	1452	3120	1423	1659
AAAAACACTCGACCAACACAGCTC	AT4G06483.1	1417	AT1G37405.1	trans	100nt	Site-specific	1452	1215	1452	5961	1324	1561
AAAAACACTCGACCAACACAGCTC	AT4G06483.1	1417	AT3G30838.1	trans	100nt	Site-specific	1452	1244	1452	5902	4511	4719
AAAAACACTCGACCAACACAGCTC	AT4G06483.1	1417	AT2G09820.1	trans	100nt	Site-specific	1452	1215	1452	4208	2735	2971
AAAAACACTCGACCAACACAGCTC	AT4G06483.1	1417	AT4G06574.1	trans	100nt	Site-specific	1452	1215	1450	3663	471	704
AAAAACACTCGACCAACACAGCTC	AT4G06483.1	1417	AT4G03780.1	trans	100nt	Site-specific	1452	1214	1452	2094	343	581
AAAAAGGACCTTAGAGAACAAAC	AT5G28626.1	1054	AT3G32091.1	trans	100nt	Site-specific	1704	661	1323	7464	6767	7463
AAAAAGGACCTTAGAGAACAAACA	AT5G28626.1	1054	AT3G32091.1	trans	100nt	Site-specific	1704	661	1323	7464	6767	7463
AAAAAGGTTATTCTAGTCATAAAC	AT1G41930.1	3092	AT5G28232.1	trans	100nt	Distributed	10283	3004	3137	2553	1	133
AAAAATCCCAGAATCTTCGGAGGA	AT5G28626.1	973	AT3G32091.1	trans	100nt	Site-specific	1704	661	1323	7464	6767	7463
AAAACCGATCGCCGGAAAAGTCGC	AT3G41762.1	289	AT2G01008.1	trans	100nt	Distributed	560	206	461	1239	302	557
AAAACCGATCGCCGGAAAAGTCGC	AT3G41762.1	289	AT3G41761.1	cis	HC	Distributed	560	223	384	162	1	162
AAAACCGATCGCCGGAAAAGTCGC	AT3G41762.1	289	AT3G43160.1	trans	100nt	Distributed	560	212	445	888	444	683
AAAACCGTAAAAACGTCCAGGGAC	AT3G43358.1	1050	AT5G30269.1	trans	100nt	Site-specific	3168	553	1394	14591	8706	9561
AAAACCGTAAAAACGTCCAGGGAC	AT3G43358.1	1050	AT3G33181.1	trans	100nt	Site-specific	3168	563	1400	3619	763	1600
AAAACCGTAAAAACGTCCAGGGAC	AT3G43358.1	1050	AT5G30060.1	trans	100nt	Site-specific	3168	555	1123	3756	1913	2496
AAAACCGTAAAAACGTCCAGGGAC	AT3G43358.1	1050	AT2G06095.1	trans	HC	Site-specific	3168	921	1348	696	266	696
AAAACCGTAAAAACGTCCAGGGAC	AT3G43358.1	1050	AT5G34665.1	trans	100nt	Site-specific	3168	553	1275	4713	1	696
AAAACCGTAAAAACGTCCAGGGAC	AT3G43358.1	1050	AT1G35970.1	trans	100nt	Site-specific	3168	567	1167	5895	4013	4625
AAAACCGTAAAAACGTCCAGGGAC	AT3G43358.1	1050	AT5G29890.2	trans	100nt	Site-specific	3168	553	1396	2259	698	1571
AAAACCGTAAAAACGTCCAGGGAC	AT3G43358.1	1050	AT5G28076.1	trans	100nt	Site-specific	3168	567	1157	2502	937	1538
AAAACCGTAAAAACGTCCAGGGAC	AT3G43358.1	1050	AT4G06644.1	trans	100nt	Site-specific	3168	921	1393	5838	3839	4297
AAAACCGTAAAAACGTCCAGGGAC	AT3G43358.1	1050	AT3G30716.1	trans	100nt	Site-specific	3168	588	1358	6998	1983	2747
AAAACCGTAAAAACGTCCAGGGAC	AT3G43358.1	1050	AT3G30763.1	trans	100nt	Site-specific	3168	766	1125	3199	2839	3199
AAAACCGTAAAAACGTCCAGGGAC	AT3G43358.1	1050	AT4G06581.1	trans	100nt	Site-specific	3168	553	1275	4368	1	757
AAAACCGTAAAAACGTCCAGGGAC	AT3G43358.1	1050	AT2G11030.1	trans	100nt	Site-specific	3168	817	1393	4142	3554	4142
AAAACTACATATCCGCCGGATACG	AT1G32225.1	411	AT1G45165.1	trans	100nt	Site-specific	512	325	489	532	122	286
AAAACTGCTGAATCGTCGAGGAGA	AT3G41761.1	135	AT3G41762.1	cis	HC	Site-specific	162	1	162	560	223	384
AAAAGAACTCCGTGAATTCGATCC	AT5G30060.1	2768	AT3G30582.1	trans	100nt	Distributed	3756	2155	2852	4696	3151	3845
AAAAGAACTCCGTGAATTCGATCC	AT5G30060.1	2768	AT1G36250.1	trans	100nt	Distributed	3756	1703	2852	5918	3779	4967
AAAAGAACTCCGTGAATTCGATCC	AT5G30060.1	2768	AT1G42380.1	trans	100nt	Distributed	3756	1910	2852	2287	858	1799
AAAAGAACTCCGTGAATTCGATCC	AT5G30060.1	2768	AT3G30218.1	trans	100nt	Distributed	3756	1919	2852	3489	894	1817
AAAAGAACTCCGTGAATTCGATCC	AT5G30060.1	2768	AT3G32475.1	trans	100nt	Distributed	3756	1913	2852	2801	1083	2029
AAAAGAACTCCGTGAATTCGATCC	AT5G30060.1	2768	AT4G06692.1	trans	100nt	Distributed	3756	1913	2858	6081	4670	5599
AAAAGAACTCCGTGAATTCGATCC	AT5G30060.1	2768	AT3G30716.1	trans	100nt	Distributed	3756	1919	2860	6998	3878	4802
AAAAGAACTCCGTGAATTCGATCC	AT5G30060.1	2768	AT5G28892.1	trans	100nt	Distributed	3756	1913	2820	5824	2686	3582
AAAAGAACTCCGTGAATTCGATCC	AT5G30060.1	2768	AT3G30749.1	trans	100nt	Distributed	3756	2301	2860	8989	598	1156
AAAAGAACTCCGTGAATTCGATCC	AT5G30060.1	2768	AT3G42935.1	trans	100nt	Distributed	3756	2349	2852	2305	836	1340
AAAAGAACTCCGTGAATTCGATCC	AT5G30060.1	2768	AT2G06270.1	trans	100nt	Distributed	3756	2196	2850	2086	284	935
AAAAGAGAGAAAAGGAGAAGGAGC	AT3G32195.1	2719	AT4G07915.1	trans	100nt	Distributed	4765	2565	3692	3816	1507	2626
AAAAGAGAGAAAAGGAGAAGGAGC	AT3G32195.1	2719	AT5G28670.1	trans	100nt	Distributed	4765	2564	2922	3801	2	359
AAAAGAGAGAAAAGGAGAAGGAGC	AT3G32195.1	2719	AT4G03710.1	trans	100nt	Distributed	4765	2565	3722	3984	1249	2407
AAAAGCGGCGCAGAAGAGTAAAAC	AT5G33381.1	1621	AT1G41890.1	trans	100nt	Distributed	5292	613	1635	3829	1045	2090
AAAAGGACTCTAAAACCTATACCT	AT2G06270.1	1393	AT2G10070.2	trans	100nt	Site-specific	2086	977	1457	2200	1714	2195
AAAAGGACTCTAAAACCTATACCT	AT2G06270.1	1393	AT5G28641.1	trans	HC	Site-specific	2086	280	1454	3907	446	1621
AAAAGGACTCTAAAACCTATACCT	AT2G06270.1	1393	AT3G31935.1	trans	100nt	Site-specific	2086	929	1454	5068	4542	5068
AAAAGGACTCTAAAACCTATACCT	AT2G06270.1	1393	AT2G15060.1	trans	HC	Site-specific	2086	280	1459	3760	310	1516
AAAAGGACTCTAAAACCTATACCT	AT2G06270.1	1393	AT5G34431.1	trans	HC	Site-specific	2086	284	1455	2787	1312	2518
AAAAGGACTCTAAAACCTATACCT	AT2G06270.1	1393	AT1G41930.1	trans	HC	Site-specific	2086	280	1452	10283	7522	8704
AAAAGGACTCTAAAACCTATACCT	AT2G06270.1	1393	AT2G12860.1	trans	100nt	Site-specific	2086	1126	1454	2491	2	314
AAAAGTCGCCGGAAAAGTTTTC	AT3G41762.1	304	AT3G41761.1	cis	HC	Distributed	560	223	384	162	1	162
AAAAGTCGCCGGAAAAGTTTTC	AT3G41762.1	304	AT2G01008.1	trans	100nt	Distributed	560	206	461	1239	302	557
AAAAGTCGCCGGAAAAGTTTTC	AT3G41762.1	304	AT3G43160.1	trans	100nt	Distributed	560	212	445	888	444	683
AAAAGTCGCCGGAAAAGTTTTCC	AT3G41762.1	304	AT3G41761.1	cis	HC	Distributed	560	223	384	162	1	162
AAAAGTCGCCGGAAAAGTTTTCC	AT3G41762.1	304	AT2G01008.1	trans	100nt	Distributed	560	206	461	1239	302	557
AAAAGTCGCCGGAAAAGTTTTCC	AT3G41762.1	304	AT3G43160.1	trans	100nt	Distributed	560	212	445	888	444	683
AAAAGTCGCCGGAAAAGTTTTCCG	AT3G41762.1	304	AT3G41761.1	cis	HC	Distributed	560	223	384	162	1	162
AAAAGTCGCCGGAAAAGTTTTCCG	AT3G41762.1	304	AT3G43160.1	trans	100nt	Distributed	560	212	445	888	444	683
AAAAGTCGCCGGAAAAGTTTTCCG	AT3G41762.1	304	AT2G01008.1	trans	100nt	Distributed	560	206	461	1239	302	557
AAAAGTCTGGCATGGATTCCGAGC	AT4G06584.1	6126	AT4G07320.1	trans	100nt	Distributed	6162	5783	6162	4104	3736	4095
AAAATACTACAACGACAGGATAGT	AT5G31999.1	1837	AT4G06547.1	trans	100nt	Distributed	2070	1311	1867	2901	181	740
AAAATAGTATTTTTGACTTGCGGT	AT3G32195.1	3609	AT4G03710.1	trans	100nt	Distributed	4765	2565	3722	3984	1249	2407
AAAATAGTATTTTTGACTTGCGGT	AT3G32195.1	3609	AT4G07915.1	trans	100nt	Distributed	4765	2565	3692	3816	1507	2626
AAAATAGTATTTTTGACTTGCGGT	AT3G32195.1	3609	AT3G30803.1	trans	100nt	Distributed	4765	2922	3722	1926	1128	1926
AAAATCCCGGCGGCCGGACGGTC	AT3G41762.1	331	AT3G43160.1	trans	100nt	Distributed	560	212	445	888	444	683
AAAATCCCGGCGGCCGGACGGTC	AT3G41762.1	331	AT3G41761.1	cis	HC	Distributed	560	223	384	162	1	162
AAAATCCCGGCGGCCGGACGGTC	AT3G41762.1	331	AT2G01008.1	trans	100nt	Distributed	560	206	461	1239	302	557
AAAATCCCGGCGGCCGGACGGTCG	AT3G41762.1	331	AT3G43160.1	trans	100nt	Distributed	560	212	445	888	444	683
AAAATCCCGGCGGCCGGACGGTCG	AT3G41762.1	331	AT3G41761.1	cis	HC	Distributed	560	223	384	162	1	162
AAAATCCCGGCGGCCGGACGGTCG	AT3G41762.1	331	AT2G01008.1	trans	100nt	Distributed	560	206	461	1239	302	557
AAAATGACTCTAAAAACTATACCT	AT2G06260.1	1538	AT5G34431.1	trans	HC	Distributed	2234	433	1597	2787	1315	2520
AAAATGACTCTAAAAACTATACCT	AT2G06260.1	1538	AT2G12860.1	trans	100nt	Distributed	2234	1264	1600	2491	1	314
AAAATGACTCTAAAAACTATACCT	AT2G06260.1	1538	AT5G28641.1	trans	HC	Distributed	2234	432	1601	3907	444	1622
AAAATGACTCTAAAAACTATACCT	AT2G06260.1	1538	AT5G35341.1	trans	100nt	Distributed	2234	661	1601	2893	603	1569
AAAATGACTCTAAAAACTATACCT	AT2G06260.1	1538	AT2G10070.2	trans	100nt	Distributed	2234	1225	1599	2200	1717	2091
AAAATGACTCTAAAAACTATACCT	AT2G06260.1	1538	AT1G41930.1	trans	HC	Distributed	2234	432	1597	10283	7522	8705
AAAATGACTCTAAAAACTATACCT	AT2G06260.1	1538	AT2G15060.1	trans	HC	Distributed	2234	433	1599	3760	315	1516
AAAATGACTCTAAAAACTATACCT	AT2G06260.1	1538	AT3G30766.1	trans	100nt	Distributed	2234	1441	1599	564	406	564
AAAATGATTAAGCTTTAGTAGAAT	AT1G36770.1	406	AT1G40101.1	trans	100nt	Site-specific	4106	1	443	12954	10727	11170
AAAATGATTAAGCTTTAGTAGAAT	AT1G36770.1	406	AT5G31981.1	trans	100nt	Site-specific	4106	1	443	1188	32	463
AAAATGATTAAGCTTTAGTAGAAT	AT1G36770.1	406	AT4G06718.1	trans	100nt	Site-specific	4106	1	443	1119	32	475
AAAATGATTAAGCTTTAGTAGAAT	AT1G36770.1	406	AT1G38360.1	trans	100nt	Site-specific	4106	1	443	8397	3111	3557
AAAATGATTAAGCTTTAGTAGAAT	AT1G36770.1	406	AT2G11340.1	trans	100nt	Site-specific	4106	1	443	5802	4810	5256
AAAATGATTAAGCTTTAGTAGAAT	AT1G36770.1	406	AT1G41680.1	trans	100nt	Site-specific	4106	1	443	1206	32	475
AAAATGATTAAGCTTTAGTAGAAT	AT1G36770.1	406	AT4G06621.1	trans	100nt	Site-specific	4106	1	434	1197	214	650
AAAATGGGTCGGGTTGTTTCAATT	AT3G33595.1	4494	AT4G03710.1	trans	100nt	Distributed	6618	3362	4514	3984	1249	2407
AAACAAAGGGGAACTCGCATACT	AT3G42935.1	2243	AT2G11230.1	trans	100nt	Distributed	2305	1632	2305	4410	3738	4399
AAACAAAGGGGAACTCGCATACT	AT3G42935.1	2243	AT4G08103.1	trans	100nt	Distributed	2305	1664	2280	2916	2285	2916
AAACAAAGGGGAACTCGCATACT	AT3G42935.1	2243	AT1G35970.1	trans	100nt	Distributed	2305	1762	2305	5895	3467	4012
AAACAAAGGGGAACTCGCATACT	AT3G42935.1	2243	AT5G30269.1	trans	100nt	Distributed	2305	1342	2305	14591	8257	9227
AAACAAAGGGGAACTCGCATACT	AT3G42935.1	2243	AT1G42140.1	trans	100nt	Distributed	2305	1544	2305	4581	3791	4581
AAACAAAGGGGAACTCGCATACT	AT3G42935.1	2243	AT4G06556.1	trans	100nt	Distributed	2305	1832	2305	5745	1949	2410
AAACAAAGGGGAACTCGCATACTG	AT3G42935.1	2243	AT2G11230.1	trans	100nt	Distributed	2305	1632	2305	4410	3738	4399
AAACAAAGGGGAACTCGCATACTG	AT3G42935.1	2243	AT4G08103.1	trans	100nt	Distributed	2305	1664	2280	2916	2285	2916
AAACAAAGGGGAACTCGCATACTG	AT3G42935.1	2243	AT1G35970.1	trans	100nt	Distributed	2305	1762	2305	5895	3467	4012
AAACAAAGGGGAACTCGCATACTG	AT3G42935.1	2243	AT5G30269.1	trans	100nt	Distributed	2305	1342	2305	14591	8257	9227
AAACAAAGGGGAACTCGCATACTG	AT3G42935.1	2243	AT4G06556.1	trans	100nt	Distributed	2305	1832	2305	5745	1949	2410
AAACAAAGGGGAACTCGCATACTG	AT3G42935.1	2243	AT1G42140.1	trans	100nt	Distributed	2305	1544	2305	4581	3791	4581
AAACAAATCGGCCATAACATTGAC	AT1G41930.1	3112	AT5G28232.1	trans	100nt	Distributed	10283	3004	3137	2553	1	133
AAACAACAGTAGAGTAAACAAAGA	AT3G30416.1	4524	AT2G12780.1	trans	100nt	Distributed	5515	4133	5494	2817	1299	2651
AAACAACAGTAGAGTAAACAAAGA	AT3G30416.1	4524	AT3G43307.1	trans	100nt	Distributed	5515	4132	5509	2969	315	1663
AAACAACAGTAGAGTAAACAAAGA	AT3G30416.1	4524	AT4G03780.1	trans	100nt	Distributed	5515	4126	4723	2094	1	588
AAACAACAGTAGAGTAAACAAAGA	AT3G30416.1	4524	AT5G35052.1	trans	100nt	Distributed	5515	4123	5481	3636	201	1557
AAACAACAGTAGAGTAAACAAAGA	AT3G30416.1	4524	AT3G42255.1	trans	100nt	Distributed	5515	4132	4638	3381	1	506
AAACAACAGTAGAGTAAACAAAGA	AT3G30416.1	4524	AT1G37405.1	trans	100nt	Distributed	5515	4133	5445	5961	254	1561
AAACAACAGTAGAGTAAACAAAGA	AT3G30416.1	4524	AT2G10820.1	trans	100nt	Distributed	5515	4477	5509	5712	827	1838
AAACAACAGTAGAGTAAACAAAGA	AT3G30416.1	4524	AT5G31302.1	trans	HC	Distributed	5515	4133	5515	2373	258	1636
AAACAACAGTAGAGTAAACAAAGA	AT3G30416.1	4524	AT4G06574.1	trans	100nt	Distributed	5515	4133	4837	3663	1	704
AAACAACAGTAGAGTAAACAAAGA	AT3G30416.1	4524	AT3G30838.1	trans	100nt	Distributed	5515	4163	5509	5902	3375	4717
AAACAACAGTAGAGTAAACAAAGA	AT3G30416.1	4524	AT3G33197.1	trans	100nt	Distributed	5515	4133	5494	3120	303	1659
AAACAACAGTAGAGTAAACAAAGA	AT3G30416.1	4524	AT1G38360.1	trans	100nt	Distributed	5515	4133	5510	8397	3971	5350
AAACAACAGTAGAGTAAACAAAGA	AT3G30416.1	4524	AT4G07893.1	trans	HC	Distributed	5515	4424	5501	1785	322	1389
AAACAACAGTAGAGTAAACAAAGA	AT3G30416.1	4524	AT5G35142.1	trans	100nt	Distributed	5515	4133	5361	2793	1136	2338
AAACAACAGTAGAGTAAACAAAGA	AT3G30416.1	4524	AT2G09820.1	trans	100nt	Distributed	5515	4133	5504	4208	1621	2971
AAACAACAGTAGAGTAAACAAAGA	AT3G30416.1	4524	AT3G33154.1	trans	100nt	Distributed	5515	4133	5487	3432	1196	2533
AAACAACCTGGCCTCTTTATGAAC	AT1G41797.1	1429	AT2G12385.1	trans	100nt	Distributed	3471	669	1471	3234	1269	2096
AAACAACCTGGCCTCTTTATGAAC	AT1G41797.1	1429	AT2G01029.1	trans	100nt	Distributed	3471	1	1558	10188	5870	7432
AAACAACCTGGCCTCTTTATGAAC	AT1G41797.1	1429	AT2G01040.1	trans	HC	Distributed	3471	1	1471	1704	46	1520
AAACAACCTGGCCTCTTTATGAAC	AT1G41797.1	1429	AT4G06496.1	trans	HC	Distributed	3471	272	1457	1158	1	1158
AAACAACCTGGCCTCTTTATGAAC	AT1G41797.1	1429	AT5G32481.1	trans	100nt	Distributed	3471	1	1558	4731	451	2017
AAACAACCTGGCCTCTTTATGAAC	AT1G41797.1	1429	AT5G32540.1	trans	100nt	Distributed	3471	6	1473	3828	1117	2583
AAACAAGATCTCTCACCCGCCGAA	AT5G32481.1	480	AT3G45095.1	trans	100nt	Distributed	4731	439	1422	4345	2245	3221
AAACAAGATCTCTCACCCGCCGAA	AT5G32481.1	480	AT4G04655.1	trans	100nt	Distributed	4731	451	2562	7527	3918	6032
AAACAAGATCTCTCACCCGCCGAA	AT5G32481.1	480	AT1G41797.1	trans	100nt	Distributed	4731	451	2017	3471	1	1558
AAACAATTAGGTATATTCGTGACT	AT5G30269.1	13685	AT2G11320.1	trans	100nt	Distributed	14591	12872	13923	6801	5151	6207
AAACAATTAGGTATATTCGTGACT	AT5G30269.1	13685	AT5G32345.1	trans	100nt	Distributed	14591	12872	13827	9717	1130	2085
AAACAATTAGGTATATTCGTGACT	AT5G30269.1	13685	AT4G06589.1	trans	100nt	Distributed	14591	13180	13745	5163	1	571
AAACAATTAGGTATATTCGTGACT	AT5G30269.1	13685	AT3G32115.1	trans	100nt	Distributed	14591	12878	13860	4681	1906	2890
AAACAGAGAAATCGCAAGAGAGAC	AT1G48953.1	231	AT3G30416.1	trans	100nt	Distributed	291	166	286	5515	3937	4057
AAACCAAATCGGATCAAGAGGCGC	AT5G49465.1	290	AT2G34655.1	trans	HC	Site-specific	2350	1	537	910	26	561
AAACCGATCGCCGGAAAAGTCGCC	AT3G41762.1	290	AT3G41761.1	cis	HC	Distributed	560	223	384	162	1	162
AAACCGATCGCCGGAAAAGTCGCC	AT3G41762.1	290	AT3G43160.1	trans	100nt	Distributed	560	212	445	888	444	683
AAACCGATCGCCGGAAAAGTCGCC	AT3G41762.1	290	AT2G01008.1	trans	100nt	Distributed	560	206	461	1239	302	557
AAACCGCAACCGGATCTTAAAGGT	AT1G40104.1	568	AT5G31770.1	trans	100nt	Distributed	1857	443	645	537	325	528
AAACGATGACGTTACGGACGGGCA	AT4G08114.1	54	AT1G39270.1	trans	100nt	Distributed	5139	1	367	5586	3219	3585
AAACGGATTAGACTAGGAAAGAAC	AT2G01037.1	2075	AT5G28263.1	trans	100nt	Distributed	6168	1601	2185	15195	4451	5035
AAACGGTTGGCTCGGTGCAAAGC	AT5G39770.1	1228	AT3G30416.1	trans	100nt	Distributed	3819	1203	1402	5515	1769	1967
AAACTCAAAAGCATCTAGGACTTT	AT3G32475.1	2027	AT5G30060.1	trans	100nt	Site-specific	2801	1083	2029	3756	1913	2852
AAACTCAAAAGCATCTAGGACTTT	AT3G32475.1	2027	AT2G11030.1	trans	100nt	Site-specific	2801	1700	2299	4142	3554	4142
AAACTCAAAAGCATCTAGGACTTT	AT3G32475.1	2027	AT5G28076.1	trans	100nt	Site-specific	2801	1083	2062	2502	937	1907
AAACTCAAAAGCATCTAGGACTTT	AT3G32475.1	2027	AT5G30269.1	trans	100nt	Site-specific	2801	1083	2299	14591	8707	9915
AAACTCAAAAGCATCTAGGACTTT	AT3G32475.1	2027	AT4G06581.1	trans	100nt	Site-specific	2801	1083	2181	4368	1	1111
AAACTCAAAAGCATCTAGGACTTT	AT3G32475.1	2027	AT5G29890.2	trans	HC	Site-specific	2801	1081	2301	2259	700	1926
AAACTCAAAAGCATCTAGGACTTT	AT3G32475.1	2027	AT3G30716.1	trans	100nt	Site-specific	2801	1471	2264	6998	1983	2747
AAACTCAAAAGCATCTAGGACTTT	AT3G32475.1	2027	AT3G30763.1	trans	100nt	Site-specific	2801	1652	2032	3199	2838	3196
AAACTCAAAAGCATCTAGGACTTT	AT3G32475.1	2027	AT4G06499.1	trans	100nt	Site-specific	2801	2010	2299	3951	1838	2129
AAACTCAAAAGCATCTAGGACTTT	AT3G32475.1	2027	AT2G11220.1	trans	100nt	Site-specific	2801	1979	2299	1644	1327	1644
AAACTCAAAAGCATCTAGGACTTT	AT3G32475.1	2027	AT1G35970.1	trans	100nt	Site-specific	2801	1083	2072	5895	4013	4991
AAACTCAAAAGCATCTAGGACTTT	AT3G32475.1	2027	AT3G33181.1	trans	100nt	Site-specific	2801	1083	2299	3619	770	1965
AAACTCGAAATTAGGGCTTTGGTT	AT3G32195.1	2669	AT4G07915.1	trans	100nt	Distributed	4765	2565	3692	3816	1507	2626
AAACTCGAAATTAGGGCTTTGGTT	AT3G32195.1	2669	AT5G28670.1	trans	100nt	Distributed	4765	2564	2922	3801	2	359
AAACTCGAAATTAGGGCTTTGGTT	AT3G32195.1	2669	AT4G03710.1	trans	100nt	Distributed	4765	2565	3722	3984	1249	2407
AAACTCGGAAAAAGGCAACAAAAC	AT3G41762.1	270	AT3G41761.1	cis	HC	Distributed	560	223	384	162	1	162
AAACTCGGAAAAAGGCAACAAAAC	AT3G41762.1	270	AT3G43160.1	trans	100nt	Distributed	560	212	445	888	444	683
AAACTCGGAAAAAGGCAACAAAAC	AT3G41762.1	270	AT2G01008.1	trans	100nt	Distributed	560	206	461	1239	302	557
AAACTGATAAGAACAGATACT	AT3G57770.1	22	AT3G56825.1	trans	100nt	Site-specific	1242	1	159	883	512	671
AAACTGATAAGAACAGATACT	AT3G57770.1	22	AT3G57765.1	cis	HC	Site-specific	1242	1	591	871	1	591
AAACTGATAAGAACAGATACT	AT3G57770.1	22	AT5G61455.1	trans	100nt	Site-specific	1242	1	114	831	455	568
AAACTGATAAGAACAGATACT	AT3G57770.1	22	AT3G57645.1	trans	100nt	Site-specific	1242	1	158	863	319	476
AAACTGATAAGAACAGATACT	AT3G57770.1	22	AT3G56705.1	trans	100nt	Site-specific	1242	1	159	551	153	311
AAACTGCGAATAACTCAACCAATT	AT4G03710.1	2077	AT3G31630.1	trans	100nt	Distributed	3984	1249	2408	7288	1093	2248
AAACTGCGAATAACTCAACCAATT	AT4G03710.1	2077	AT3G31367.1	trans	100nt	Distributed	3984	1643	2407	2778	2016	2778
AAACTGCGAATAACTCAACCAATT	AT4G03710.1	2077	AT3G32195.1	trans	100nt	Distributed	3984	1249	2407	4765	2565	3722
AAACTGCGAATAACTCAACCAATT	AT4G03710.1	2077	AT4G05585.1	trans	100nt	Distributed	3984	1249	2407	8949	7240	8389
AAACTGCGAATAACTCAACCAATT	AT4G03710.1	2077	AT2G12850.1	trans	100nt	Distributed	3984	1249	2407	2777	1157	2327
AAACTGCGAATAACTCAACCAATT	AT4G03710.1	2077	AT2G12820.1	trans	100nt	Distributed	3984	1773	2407	2043	1198	1841
AAACTGCGAATAACTCAACCAATT	AT4G03710.1	2077	AT2G12835.1	trans	100nt	Distributed	3984	1767	2407	2109	1157	1806
AAACTGCGAATAACTCAACCAATT	AT4G03710.1	2077	AT2G12740.1	trans	100nt	Distributed	3984	1765	2407	4559	3931	4559
AAACTGCGAATAACTCAACCAATT	AT4G03710.1	2077	AT3G33595.1	trans	100nt	Distributed	3984	1249	2407	6618	3362	4514
AAACTGGACAGGAAAAACCAAAAA	AT3G30803.1	1736	AT2G12850.1	trans	100nt	Distributed	1926	1127	1926	2777	1512	2328
AAACTGGACAGGAAAAACCAAAAA	AT3G30803.1	1736	AT3G32195.1	trans	100nt	Distributed	1926	1128	1926	4765	2922	3722
AAACTGGACAGGAAAAACCAAAAA	AT3G30803.1	1736	AT2G12820.1	trans	100nt	Distributed	1926	1648	1926	2043	1553	1841
AAACTGGACAGGAAAAACCAAAAA	AT3G30803.1	1736	AT2G12835.1	trans	100nt	Distributed	1926	1648	1926	2109	1512	1800
AAACTGGACAGGAAAAACCAAAAA	AT3G30803.1	1736	AT4G05585.1	trans	100nt	Distributed	1926	1124	1926	8949	593	1389
AAACTGGACAGGAAAAACCAAAAA	AT3G30803.1	1736	AT3G31630.1	trans	100nt	Distributed	1926	1124	1926	7288	1451	2252
AAACTGGAGAATAACGATAAAGG	AT4G03710.1	2122	AT2G12835.1	trans	100nt	Distributed	3984	1767	2407	2109	1157	1806
AAACTGGAGAATAACGATAAAGG	AT4G03710.1	2122	AT3G32195.1	trans	100nt	Distributed	3984	1249	2407	4765	2565	3722
AAACTGGAGAATAACGATAAAGG	AT4G03710.1	2122	AT4G05585.1	trans	100nt	Distributed	3984	1249	2407	8949	7240	8389
AAACTGGAGAATAACGATAAAGG	AT4G03710.1	2122	AT2G12820.1	trans	100nt	Distributed	3984	1773	2407	2043	1198	1841
AAACTGGAGAATAACGATAAAGG	AT4G03710.1	2122	AT2G12850.1	trans	100nt	Distributed	3984	1249	2407	2777	1157	2327
AAACTGGAGAATAACGATAAAGG	AT4G03710.1	2122	AT3G31367.1	trans	100nt	Distributed	3984	1643	2407	2778	2016	2778
AAACTGGAGAATAACGATAAAGG	AT4G03710.1	2122	AT3G31630.1	trans	100nt	Distributed	3984	1249	2408	7288	1093	2248
AAACTGGAGAATAACGATAAAGG	AT4G03710.1	2122	AT3G33595.1	trans	100nt	Distributed	3984	1249	2407	6618	3362	4514
AAACTGGAGAATAACGATAAAGG	AT4G03710.1	2122	AT2G12740.1	trans	100nt	Distributed	3984	1765	2407	4559	3931	4559
AAACTGGAGAATAACGATAAAGGA	AT4G03710.1	2122	AT3G33595.1	trans	100nt	Distributed	3984	1249	2407	6618	3362	4514
AAACTGGAGAATAACGATAAAGGA	AT4G03710.1	2122	AT4G05585.1	trans	100nt	Distributed	3984	1249	2407	8949	7240	8389
AAACTGGAGAATAACGATAAAGGA	AT4G03710.1	2122	AT2G12820.1	trans	100nt	Distributed	3984	1773	2407	2043	1198	1841
AAACTGGAGAATAACGATAAAGGA	AT4G03710.1	2122	AT3G31630.1	trans	100nt	Distributed	3984	1249	2408	7288	1093	2248
AAACTGGAGAATAACGATAAAGGA	AT4G03710.1	2122	AT3G32195.1	trans	100nt	Distributed	3984	1249	2407	4765	2565	3722
AAACTGGAGAATAACGATAAAGGA	AT4G03710.1	2122	AT3G31367.1	trans	100nt	Distributed	3984	1643	2407	2778	2016	2778
AAACTGGAGAATAACGATAAAGGA	AT4G03710.1	2122	AT2G12740.1	trans	100nt	Distributed	3984	1765	2407	4559	3931	4559
AAACTGGAGAATAACGATAAAGGA	AT4G03710.1	2122	AT2G12835.1	trans	100nt	Distributed	3984	1767	2407	2109	1157	1806
AAACTGGAGAATAACGATAAAGGA	AT4G03710.1	2122	AT2G12850.1	trans	100nt	Distributed	3984	1249	2407	2777	1157	2327
AAACTGTTACTCTACAGAAGACCT	AT3G43304.1	5867	AT4G06515.1	trans	100nt	Distributed	8751	5852	6046	753	556	749
AAACTGTTTCCTCCCAAACCCTAA	AT4G07915.1	2419	AT2G12850.1	trans	100nt	Site-specific	3816	1497	2627	2777	1156	2310
AAACTGTTTCCTCCCAAACCCTAA	AT4G07915.1	2419	AT3G31630.1	trans	100nt	Site-specific	3816	1473	2626	7288	1094	2249
AAACTGTTTCCTCCCAAACCCTAA	AT4G07915.1	2419	AT3G33595.1	trans	100nt	Site-specific	3816	1507	2626	6618	3362	4487
AAACTGTTTCCTCCCAAACCCTAA	AT4G07915.1	2419	AT2G12820.1	trans	100nt	Site-specific	3816	1997	2627	2043	1197	1847
AAACTGTTTCCTCCCAAACCCTAA	AT4G07915.1	2419	AT3G31367.1	trans	100nt	Site-specific	3816	1872	2626	2778	2016	2778
AAACTGTTTCCTCCCAAACCCTAA	AT4G07915.1	2419	AT3G32195.1	trans	100nt	Site-specific	3816	1507	2626	4765	2565	3692
AAACTGTTTCCTCCCAAACCCTAA	AT4G07915.1	2419	AT4G05585.1	trans	100nt	Site-specific	3816	1499	2626	8949	7240	8372
AAACTGTTTCCTCCCAAACCCTAA	AT4G07915.1	2419	AT2G12835.1	trans	100nt	Site-specific	3816	1997	2627	2109	1156	1806
AAACTTGAAAGCGTCTTGGACT	AT3G30218.1	1820	AT3G33181.1	trans	100nt	Site-specific	3489	894	2090	3619	770	1965
AAACTTGAAAGCGTCTTGGACT	AT3G30218.1	1820	AT5G28076.1	trans	100nt	Site-specific	3489	894	1855	2502	937	1907
AAACTTGAAAGCGTCTTGGACT	AT3G30218.1	1820	AT5G29890.2	trans	HC	Site-specific	3489	893	2091	2259	701	1925
AAACTTGAAAGCGTCTTGGACT	AT3G30218.1	1820	AT2G11030.1	trans	100nt	Site-specific	3489	1512	2090	4142	3554	4142
AAACTTGAAAGCGTCTTGGACT	AT3G30218.1	1820	AT1G35970.1	trans	100nt	Site-specific	3489	894	1865	5895	4013	4991
AAACTTGAAAGCGTCTTGGACT	AT3G30218.1	1820	AT4G06644.1	trans	100nt	Site-specific	3489	1616	2091	5838	3838	4297
AAACTTGAAAGCGTCTTGGACT	AT3G30218.1	1820	AT3G30763.1	trans	100nt	Site-specific	3489	1462	1824	3199	2839	3199
AAACTTGAAAGCGTCTTGGACT	AT3G30218.1	1820	AT2G11220.1	trans	100nt	Site-specific	3489	1772	2093	1644	1324	1644
AAACTTGAAAGCGTCTTGGACT	AT3G30218.1	1820	AT3G30716.1	trans	100nt	Site-specific	3489	1286	2055	6998	1983	2745
AAACTTGAAAGCGTCTTGGACT	AT3G30218.1	1820	AT1G42140.1	trans	100nt	Site-specific	3489	1775	2090	4581	4263	4581
AAACTTGAAAGCGTCTTGGACT	AT3G30218.1	1820	AT4G06581.1	trans	100nt	Site-specific	3489	894	1972	4368	1	1111
AAACTTGAAAGCGTCTTGGACT	AT3G30218.1	1820	AT4G06499.1	trans	100nt	Site-specific	3489	1803	2090	3951	1838	2129
AAACTTGAAAGCGTCTTGGACT	AT3G30218.1	1820	AT2G06095.1	trans	HC	Site-specific	3489	1616	2044	696	267	696
AAACTTGAAAGCGTCTTGGACTTT	AT3G30218.1	1820	AT3G33181.1	trans	100nt	Site-specific	3489	894	2090	3619	770	1965
AAACTTGAAAGCGTCTTGGACTTT	AT3G30218.1	1820	AT1G42140.1	trans	100nt	Site-specific	3489	1775	2090	4581	4263	4581
AAACTTGAAAGCGTCTTGGACTTT	AT3G30218.1	1820	AT2G11030.1	trans	100nt	Site-specific	3489	1512	2090	4142	3554	4142
AAACTTGAAAGCGTCTTGGACTTT	AT3G30218.1	1820	AT4G06499.1	trans	100nt	Site-specific	3489	1803	2090	3951	1838	2129
AAACTTGAAAGCGTCTTGGACTTT	AT3G30218.1	1820	AT3G30716.1	trans	100nt	Site-specific	3489	1286	2055	6998	1983	2745
AAACTTGAAAGCGTCTTGGACTTT	AT3G30218.1	1820	AT2G06095.1	trans	HC	Site-specific	3489	1616	2044	696	267	696
AAACTTGAAAGCGTCTTGGACTTT	AT3G30218.1	1820	AT4G06644.1	trans	100nt	Site-specific	3489	1616	2091	5838	3838	4297
AAACTTGAAAGCGTCTTGGACTTT	AT3G30218.1	1820	AT2G11220.1	trans	100nt	Site-specific	3489	1772	2093	1644	1324	1644
AAACTTGAAAGCGTCTTGGACTTT	AT3G30218.1	1820	AT5G28076.1	trans	100nt	Site-specific	3489	894	1855	2502	937	1907
AAACTTGAAAGCGTCTTGGACTTT	AT3G30218.1	1820	AT4G06581.1	trans	100nt	Site-specific	3489	894	1972	4368	1	1111
AAACTTGAAAGCGTCTTGGACTTT	AT3G30218.1	1820	AT1G35970.1	trans	100nt	Site-specific	3489	894	1865	5895	4013	4991
AAACTTGAAAGCGTCTTGGACTTT	AT3G30218.1	1820	AT5G29890.2	trans	HC	Site-specific	3489	893	2091	2259	701	1925
AAACTTGAAAGCGTCTTGGACTTT	AT3G30218.1	1820	AT3G30763.1	trans	100nt	Site-specific	3489	1462	1824	3199	2839	3199
AAAGAACGGATCTTTGTGAGATT	AT5G28442.1	612	AT1G40113.1	trans	100nt	Site-specific	712	564	692	6072	856	984
AAAGAACGGATCTTTGTGAGATT	AT5G28442.1	612	AT5G28626.1	trans	100nt	Site-specific	712	563	712	1704	1175	1324
AAAGAACGGATCTTTGTGAGATT	AT5G28442.1	612	AT5G31842.1	trans	100nt	Site-specific	712	566	692	624	172	299
AAAGAACGGATCTTTGTGAGATTC	AT5G28442.1	612	AT5G31842.1	trans	100nt	Site-specific	712	566	692	624	172	299
AAAGAACGGATCTTTGTGAGATTC	AT5G28442.1	612	AT1G40113.1	trans	100nt	Site-specific	712	564	692	6072	856	984
AAAGAACGGATCTTTGTGAGATTC	AT5G28442.1	612	AT5G28626.1	trans	100nt	Site-specific	712	563	712	1704	1175	1324
AAAGAACTCCGTGAATTCGATCCT	AT5G30060.1	2769	AT4G06692.1	trans	100nt	Distributed	3756	1913	2858	6081	4670	5599
AAAGAACTCCGTGAATTCGATCCT	AT5G30060.1	2769	AT3G30716.1	trans	100nt	Distributed	3756	1919	2860	6998	3878	4802
AAAGAACTCCGTGAATTCGATCCT	AT5G30060.1	2769	AT3G30218.1	trans	100nt	Distributed	3756	1919	2852	3489	894	1817
AAAGAACTCCGTGAATTCGATCCT	AT5G30060.1	2769	AT3G30582.1	trans	100nt	Distributed	3756	2155	2852	4696	3151	3845
AAAGAACTCCGTGAATTCGATCCT	AT5G30060.1	2769	AT3G32475.1	trans	100nt	Distributed	3756	1913	2852	2801	1083	2029
AAAGAACTCCGTGAATTCGATCCT	AT5G30060.1	2769	AT3G42935.1	trans	100nt	Distributed	3756	2349	2852	2305	836	1340
AAAGAACTCCGTGAATTCGATCCT	AT5G30060.1	2769	AT3G30749.1	trans	100nt	Distributed	3756	2301	2860	8989	598	1156
AAAGAACTCCGTGAATTCGATCCT	AT5G30060.1	2769	AT5G28892.1	trans	100nt	Distributed	3756	1913	2820	5824	2686	3582
AAAGAACTCCGTGAATTCGATCCT	AT5G30060.1	2769	AT2G06270.1	trans	100nt	Distributed	3756	2196	2850	2086	284	935
AAAGAACTCCGTGAATTCGATCCT	AT5G30060.1	2769	AT1G42380.1	trans	100nt	Distributed	3756	1910	2852	2287	858	1799
AAAGAACTCCGTGAATTCGATCCT	AT5G30060.1	2769	AT1G36250.1	trans	100nt	Distributed	3756	1703	2852	5918	3779	4967
AAAGAATAATCAAGATGAAGAACT	AT2G10330.1	984	AT5G32345.1	trans	100nt	Site-specific	5823	432	1250	9717	1274	2090
AAAGAATAATCAAGATGAAGAACT	AT2G10330.1	984	AT5G34431.1	trans	100nt	Site-specific	5823	652	1144	2787	1797	2287
AAAGAATAATCAAGATGAAGAACT	AT2G10330.1	984	AT4G06589.1	trans	100nt	Site-specific	5823	746	1250	5163	62	571
AAAGAATAATCAAGATGAAGAACT	AT2G10330.1	984	AT3G42258.1	trans	100nt	Site-specific	5823	432	1178	2257	930	1677
AAAGAATAATCAAGATGAAGAACT	AT2G10330.1	984	AT4G06528.1	trans	100nt	Site-specific	5823	432	1129	3216	374	1053
AAAGAATAATCAAGATGAAGAACT	AT2G10330.1	984	AT3G32115.1	trans	100nt	Site-specific	5823	432	1250	4681	2083	2901
AAAGAATAATCAAGATGAAGAACT	AT2G10330.1	984	AT2G11320.1	trans	100nt	Site-specific	5823	432	1202	6801	5447	6212
AAAGAATAATCAAGATGAAGAACT	AT2G10330.1	984	AT2G11780.1	trans	100nt	Site-specific	5823	431	1250	3289	1966	2784
AAAGAATACTCAGTGAGGGGAATC	AT1G42350.1	5155	AT3G32990.1	trans	100nt	Site-specific	7480	5003	6041	2529	1365	2435
AAAGAATATGATTGTTTAGCGCCT	AT5G49465.1	92	AT2G34655.1	trans	HC	Site-specific	2350	1	537	910	26	561
AAAGACATCTGTGGATAGCCA	AT2G45245.1	196	AT2G45380.1	cis	100nt	Site-specific	386	68	203	1645	1	136
AAAGACATCTGTGGATAGCCATA	AT2G45245.1	196	AT2G45380.1	cis	100nt	Site-specific	386	68	203	1645	1	136
AAAGACTCGCCGGAAAACAATTAC	AT2G16020.1	118	AT2G16018.1	cis	HC	Site-specific	231	1	231	988	120	350
AAAGAGAGAAAAGGAGAAGGAGC	AT3G32195.1	2720	AT5G28670.1	trans	100nt	Distributed	4765	2564	2922	3801	2	359
AAAGAGAGAAAAGGAGAAGGAGC	AT3G32195.1	2720	AT4G03710.1	trans	100nt	Distributed	4765	2565	3722	3984	1249	2407
AAAGAGAGAAAAGGAGAAGGAGC	AT3G32195.1	2720	AT4G07915.1	trans	100nt	Distributed	4765	2565	3692	3816	1507	2626
AAAGAGAGAGAAAATGAACAGT	AT1G03410.1	822	AT5G28913.1	trans	HC	Distributed	2652	43	854	908	1	824
AAAGAGAGAGAAAATGAACAGT	AT1G03410.1	822	AT1G03420.1	cis	HC	Distributed	2652	1	1020	1076	1	1020
AAAGAGAGAGAAGGAGAAGGACC	AT3G31367.1	2169	AT4G03710.1	trans	100nt	Distributed	2778	2016	2778	3984	1643	2407
AAAGAGAGAGAAGGAGAAGGACC	AT3G31367.1	2169	AT4G07915.1	trans	100nt	Distributed	2778	2016	2778	3816	1872	2626
AAAGAGAGAGAAGGAGAAGGACC	AT3G31367.1	2169	AT5G28670.1	trans	100nt	Distributed	2778	2014	2371	3801	1	360
AAAGAGGCCAGGTTGTTTTAGGAG	AT2G21460.1	803	AT5G31989.1	trans	100nt	Distributed	6154	778	906	1086	1	129
AAAGAGGTGATATTCTCGGACCCT	AT5G28626.1	1028	AT3G32091.1	trans	100nt	Site-specific	1704	661	1323	7464	6767	7463
AAAGATGGTCCCTTACAGAATAGG	AT1G36770.1	358	AT4G06621.1	trans	100nt	Site-specific	4106	1	434	1197	214	650
AAAGATGGTCCCTTACAGAATAGG	AT1G36770.1	358	AT1G41680.1	trans	100nt	Site-specific	4106	1	443	1206	32	475
AAAGATGGTCCCTTACAGAATAGG	AT1G36770.1	358	AT5G31981.1	trans	100nt	Site-specific	4106	1	443	1188	32	463
AAAGATGGTCCCTTACAGAATAGG	AT1G36770.1	358	AT1G40101.1	trans	100nt	Site-specific	4106	1	443	12954	10727	11170
AAAGATGGTCCCTTACAGAATAGG	AT1G36770.1	358	AT4G06718.1	trans	100nt	Site-specific	4106	1	443	1119	32	475
AAAGATGGTCCCTTACAGAATAGG	AT1G36770.1	358	AT1G38360.1	trans	100nt	Site-specific	4106	1	443	8397	3111	3557
AAAGATGGTCCCTTACAGAATAGG	AT1G36770.1	358	AT2G11340.1	trans	100nt	Site-specific	4106	1	443	5802	4810	5256
AAAGCACTATCATGTCGTTGTAGT	AT3G31360.1	696	AT2G10820.1	trans	100nt	Site-specific	1011	665	972	5712	1841	2134
AAAGCACTATCATGTCGTTGTAGT	AT3G31360.1	696	AT5G31302.1	trans	100nt	Site-specific	1011	665	1011	2373	1292	1636
AAAGCACTATCATGTCGTTGTAGT	AT3G31360.1	696	AT3G30838.1	trans	100nt	Site-specific	1011	694	1011	5902	4402	4719
AAAGCACTATCATGTCGTTGTAGT	AT3G31360.1	696	AT3G33197.1	trans	100nt	Site-specific	1011	664	1011	3120	1329	1660
AAAGCACTATCATGTCGTTGTAGT	AT3G31360.1	696	AT3G43142.1	trans	100nt	Site-specific	1011	664	990	3156	2387	2699
AAAGCACTATCATGTCGTTGTAGT	AT3G31360.1	696	AT4G03780.1	trans	100nt	Site-specific	1011	665	998	2094	247	580
AAAGCACTATCATGTCGTTGTAGT	AT3G31360.1	696	AT4G06561.1	trans	100nt	Site-specific	1011	665	846	2061	9	187
AAAGCACTATCATGTCGTTGTAGT	AT3G31360.1	696	AT3G42255.1	trans	100nt	Site-specific	1011	665	1011	3381	161	505
AAAGCACTATCATGTCGTTGTAGT	AT3G31360.1	696	AT2G12780.1	trans	100nt	Site-specific	1011	664	1011	2817	2304	2652
AAAGCACTATCATGTCGTTGTAGT	AT3G31360.1	696	AT1G37405.1	trans	100nt	Site-specific	1011	664	1011	5961	1215	1562
AAAGCACTATCATGTCGTTGTAGT	AT3G31360.1	696	AT5G35142.1	trans	100nt	Site-specific	1011	664	1011	2793	1994	2339
AAAGCACTATCATGTCGTTGTAGT	AT3G31360.1	696	AT4G06574.1	trans	100nt	Site-specific	1011	664	1011	3663	360	705
AAAGCAGAAATGATAACAGGCAGT	AT2G06760.1	1965	AT5G34623.1	trans	100nt	Site-specific	3614	1960	3344	4842	918	2315
AAAGCAGAAATGATAACAGGCAGT	AT2G06760.1	1965	AT5G31999.1	trans	HC	Site-specific	3614	1965	3344	2070	267	1672
AAAGCAGAAATGATAACAGGCAGT	AT2G06760.1	1965	AT2G06130.1	trans	100nt	Site-specific	3614	1965	2265	2121	6	318
AAAGCAGAAATGATAACAGGCAGT	AT2G06760.1	1965	AT4G07519.1	trans	100nt	Site-specific	3614	1965	2211	759	1	258
AAAGCATGGATCCGCCTAGGCT	AT1G33860.2	115	AT3G41762.1	trans	100nt	Site-specific	666	55	208	560	53	206
AAAGCGGGGACTCAGAGCCAAAGC	AT1G36770.1	105	AT5G33150.1	trans	100nt	Site-specific	4106	1	331	972	1	333
AAAGCGGGGACTCAGAGCCAAAGC	AT1G36770.1	105	AT4G06702.1	trans	100nt	Site-specific	4106	1	331	1158	1	315
AAAGCGGGGACTCAGAGCCAAAGC	AT1G36770.1	105	AT5G32489.1	trans	100nt	Site-specific	4106	1	331	1103	1	333
AAAGCGGGGACTCAGAGCCAAAGC	AT1G36770.1	105	AT4G06615.1	trans	100nt	Site-specific	4106	1	331	1040	1	334
AAAGCGGGGACTCAGAGCCAAAGC	AT1G36770.1	105	AT4G06621.1	trans	100nt	Site-specific	4106	1	434	1197	214	650
AAAGCGGGGACTCAGAGCCAAAGC	AT1G36770.1	105	AT2G13400.1	trans	100nt	Site-specific	4106	1	316	828	1	318
AAAGCGGGGACTCAGAGCCAAAGC	AT1G36770.1	105	AT1G38360.1	trans	100nt	Site-specific	4106	1	443	8397	3111	3557
AAAGCGGGGACTCAGAGCCAAAGC	AT1G36770.1	105	AT5G31981.1	trans	100nt	Site-specific	4106	1	443	1188	32	463
AAAGCGGGGACTCAGAGCCAAAGC	AT1G36770.1	105	AT1G40101.1	trans	100nt	Site-specific	4106	1	443	12954	10727	11170
AAAGCGGGGACTCAGAGCCAAAGC	AT1G36770.1	105	AT2G11340.1	trans	100nt	Site-specific	4106	1	443	5802	4810	5256
AAAGCGGGGACTCAGAGCCAAAGC	AT1G36770.1	105	AT5G35146.1	trans	100nt	Site-specific	4106	1	331	984	1	335
AAAGCGGGGACTCAGAGCCAAAGC	AT1G36770.1	105	AT4G07896.1	trans	100nt	Site-specific	4106	1	193	1044	99	295
AAAGCGGGGACTCAGAGCCAAAGC	AT1G36770.1	105	AT5G33254.1	trans	100nt	Site-specific	4106	1	331	933	1	336
AAAGCGGGGACTCAGAGCCAAAGC	AT1G36770.1	105	AT5G30852.1	trans	100nt	Site-specific	4106	1	316	1314	1	320
AAAGCGGGGACTCAGAGCCAAAGC	AT1G36770.1	105	AT1G40121.1	trans	100nt	Site-specific	4106	1	331	1020	1	333
AAAGCGGGGACTCAGAGCCAAAGC	AT1G36770.1	105	AT1G41680.1	trans	100nt	Site-specific	4106	1	443	1206	32	475
AAAGCGGGGACTCAGAGCCAAAGC	AT1G36770.1	105	AT4G06511.1	trans	100nt	Site-specific	4106	1	331	1134	1	335
AAAGCGGGGACTCAGAGCCAAAGC	AT1G36770.1	105	AT3G30827.1	trans	100nt	Site-specific	4106	1	331	1062	1	329
AAAGCGGGGACTCAGAGCCAAAGC	AT1G36770.1	105	AT1G38194.1	trans	100nt	Site-specific	4106	1	331	885	1	332
AAAGCGGGGACTCAGAGCCAAAGC	AT1G36770.1	105	AT4G06622.1	trans	100nt	Site-specific	4106	1	316	1398	1	318
AAAGCGGGGACTCAGAGCCAAAGC	AT1G36770.1	105	AT4G06718.1	trans	100nt	Site-specific	4106	1	443	1119	32	475
AAAGCTAAGGACGATTTTGGACT	AT2G06095.1	381	AT3G42935.1	trans	HC	Site-specific	696	266	696	2305	1376	1816
AAAGCTAAGGACGATTTTGGACT	AT2G06095.1	381	AT4G06692.1	trans	HC	Site-specific	696	266	696	6081	5383	5825
AAAGCTAAGGACGATTTTGGACT	AT2G06095.1	381	AT3G30749.1	trans	HC	Site-specific	696	266	696	8989	1360	1800
AAAGCTAAGGACGATTTTGGACT	AT2G06095.1	381	AT3G30218.1	trans	HC	Site-specific	696	267	696	3489	1616	2044
AAAGCTAAGGACGATTTTGGACT	AT2G06095.1	381	AT3G43358.1	trans	HC	Site-specific	696	266	696	3168	921	1348
AAAGCTAAGGACGATTTTGGACT	AT2G06095.1	381	AT1G42380.1	trans	HC	Site-specific	696	266	696	2287	1581	2019
AAAGCTAAGGACGATTTTGGACT	AT2G06095.1	381	AT5G34863.1	trans	HC	Site-specific	696	266	689	4041	1	422
AAAGCTAAGGACGATTTTGGACT	AT2G06095.1	381	AT2G12780.1	trans	100nt	Site-specific	696	266	444	2817	622	801
AAAGCTAAGGACGATTTTGGACT	AT2G06095.1	381	AT3G30716.1	trans	HC	Site-specific	696	266	696	6998	3406	3832
AAAGCTCTCGGATCACACAATAGA	AT2G06270.1	358	AT5G34431.1	trans	HC	Site-specific	2086	284	1455	2787	1312	2518
AAAGCTCTCGGATCACACAATAGA	AT2G06270.1	358	AT3G33181.1	trans	100nt	Site-specific	2086	284	935	3619	1308	1963
AAAGCTCTCGGATCACACAATAGA	AT2G06270.1	358	AT5G32122.1	trans	100nt	Site-specific	2086	286	622	1044	1	343
AAAGCTCTCGGATCACACAATAGA	AT2G06270.1	358	AT5G30060.1	trans	100nt	Site-specific	2086	284	935	3756	2196	2850
AAAGCTCTCGGATCACACAATAGA	AT2G06270.1	358	AT3G30716.1	trans	100nt	Site-specific	2086	283	1103	6998	5775	6607
AAAGCTCTCGGATCACACAATAGA	AT2G06270.1	358	AT5G28076.1	trans	100nt	Site-specific	2086	282	978	2502	1209	1910
AAAGCTCTCGGATCACACAATAGA	AT2G06270.1	358	AT5G34665.1	trans	100nt	Site-specific	2086	286	935	4713	397	1049
AAAGCTCTCGGATCACACAATAGA	AT2G06270.1	358	AT1G41930.1	trans	HC	Site-specific	2086	280	1452	10283	7522	8704
AAAGCTCTCGGATCACACAATAGA	AT2G06270.1	358	AT5G30269.1	trans	100nt	Site-specific	2086	284	957	14591	9237	9913
AAAGCTCTCGGATCACACAATAGA	AT2G06270.1	358	AT2G15060.1	trans	HC	Site-specific	2086	280	1459	3760	310	1516
AAAGCTCTCGGATCACACAATAGA	AT2G06270.1	358	AT5G29890.2	trans	100nt	Site-specific	2086	284	948	2259	1253	1922
AAAGCTCTCGGATCACACAATAGA	AT2G06270.1	358	AT1G35970.1	trans	100nt	Site-specific	2086	284	978	5895	4296	4989
AAAGCTCTCGGATCACACAATAGA	AT2G06270.1	358	AT5G28641.1	trans	HC	Site-specific	2086	280	1454	3907	446	1621
AAAGGACCTTAGAGAACAAACAAA	AT5G28626.1	1056	AT3G32091.1	trans	100nt	Site-specific	1704	661	1323	7464	6767	7463
AAAGGACTCTAAAACCTATACCT	AT2G06270.1	1394	AT2G10070.2	trans	100nt	Site-specific	2086	977	1457	2200	1714	2195
AAAGGACTCTAAAACCTATACCT	AT2G06270.1	1394	AT5G28641.1	trans	HC	Site-specific	2086	280	1454	3907	446	1621
AAAGGACTCTAAAACCTATACCT	AT2G06270.1	1394	AT2G12860.1	trans	100nt	Site-specific	2086	1126	1454	2491	2	314
AAAGGACTCTAAAACCTATACCT	AT2G06270.1	1394	AT5G34431.1	trans	HC	Site-specific	2086	284	1455	2787	1312	2518
AAAGGACTCTAAAACCTATACCT	AT2G06270.1	1394	AT2G15060.1	trans	HC	Site-specific	2086	280	1459	3760	310	1516
AAAGGACTCTAAAACCTATACCT	AT2G06270.1	1394	AT3G31935.1	trans	100nt	Site-specific	2086	929	1454	5068	4542	5068
AAAGGACTCTAAAACCTATACCT	AT2G06270.1	1394	AT1G41930.1	trans	HC	Site-specific	2086	280	1452	10283	7522	8704
AAAGGACTTGGGAATAACTCTACC	AT4G03710.1	2140	AT2G12850.1	trans	100nt	Distributed	3984	1249	2407	2777	1157	2327
AAAGGACTTGGGAATAACTCTACC	AT4G03710.1	2140	AT3G32195.1	trans	100nt	Distributed	3984	1249	2407	4765	2565	3722
AAAGGACTTGGGAATAACTCTACC	AT4G03710.1	2140	AT3G31367.1	trans	100nt	Distributed	3984	1643	2407	2778	2016	2778
AAAGGACTTGGGAATAACTCTACC	AT4G03710.1	2140	AT3G33595.1	trans	100nt	Distributed	3984	1249	2407	6618	3362	4514
AAAGGACTTGGGAATAACTCTACC	AT4G03710.1	2140	AT3G31630.1	trans	100nt	Distributed	3984	1249	2408	7288	1093	2248
AAAGGACTTGGGAATAACTCTACC	AT4G03710.1	2140	AT2G12740.1	trans	100nt	Distributed	3984	1765	2407	4559	3931	4559
AAAGGACTTGGGAATAACTCTACC	AT4G03710.1	2140	AT2G12835.1	trans	100nt	Distributed	3984	1767	2407	2109	1157	1806
AAAGGACTTGGGAATAACTCTACC	AT4G03710.1	2140	AT4G05585.1	trans	100nt	Distributed	3984	1249	2407	8949	7240	8389
AAAGGACTTGGGAATAACTCTACC	AT4G03710.1	2140	AT2G12820.1	trans	100nt	Distributed	3984	1773	2407	2043	1198	1841
AAAGGCGCAACTCTTCGGAAAGGT	AT5G29075.1	1746	AT2G06480.1	trans	HC	Distributed	10503	1452	1821	407	50	407
AAAGGGGAACTCGCATACTGGATC	AT3G42935.1	2247	AT2G11230.1	trans	100nt	Distributed	2305	1632	2305	4410	3738	4399
AAAGGGGAACTCGCATACTGGATC	AT3G42935.1	2247	AT5G30269.1	trans	100nt	Distributed	2305	1342	2305	14591	8257	9227
AAAGGGGAACTCGCATACTGGATC	AT3G42935.1	2247	AT1G35970.1	trans	100nt	Distributed	2305	1762	2305	5895	3467	4012
AAAGGGGAACTCGCATACTGGATC	AT3G42935.1	2247	AT4G06556.1	trans	100nt	Distributed	2305	1832	2305	5745	1949	2410
AAAGGGGAACTCGCATACTGGATC	AT3G42935.1	2247	AT4G08103.1	trans	100nt	Distributed	2305	1664	2280	2916	2285	2916
AAAGGGGAACTCGCATACTGGATC	AT3G42935.1	2247	AT1G42140.1	trans	100nt	Distributed	2305	1544	2305	4581	3791	4581
AAAGGGGGTGAGTAAAGAATACT	AT1G42350.1	5142	AT3G32990.1	trans	100nt	Site-specific	7480	5003	6041	2529	1365	2435
AAAGGTCAAGAGACAAAGATGGTC	AT1G36770.1	344	AT4G06718.1	trans	100nt	Site-specific	4106	1	443	1119	32	475
AAAGGTCAAGAGACAAAGATGGTC	AT1G36770.1	344	AT1G38360.1	trans	100nt	Site-specific	4106	1	443	8397	3111	3557
AAAGGTCAAGAGACAAAGATGGTC	AT1G36770.1	344	AT5G31981.1	trans	100nt	Site-specific	4106	1	443	1188	32	463
AAAGGTCAAGAGACAAAGATGGTC	AT1G36770.1	344	AT1G41680.1	trans	100nt	Site-specific	4106	1	443	1206	32	475
AAAGGTCAAGAGACAAAGATGGTC	AT1G36770.1	344	AT2G11340.1	trans	100nt	Site-specific	4106	1	443	5802	4810	5256
AAAGGTCAAGAGACAAAGATGGTC	AT1G36770.1	344	AT4G06621.1	trans	100nt	Site-specific	4106	1	434	1197	214	650
AAAGGTCAAGAGACAAAGATGGTC	AT1G36770.1	344	AT1G40101.1	trans	100nt	Site-specific	4106	1	443	12954	10727	11170
AAAGGTCGGTTTGTTTTAGGAGAA	AT2G01040.1	74	AT4G04655.1	trans	HC	Distributed	1704	46	1704	7527	4279	5945
AAAGGTCGGTTTGTTTTAGGAGAA	AT2G01040.1	74	AT3G45095.1	trans	HC	Distributed	1704	46	926	4345	2245	3125
AAAGGTCGGTTTGTTTTAGGAGAA	AT2G01040.1	74	AT1G41797.1	trans	HC	Distributed	1704	46	1520	3471	1	1471
AAAGGTTGGAAAAATGTCGAGGGT	AT5G30269.1	8265	AT3G42935.1	trans	100nt	Distributed	14591	8257	9227	2305	1342	2305
AAAGTCAATAAACGCTCTAAACGG	AT5G33434.1	2925	AT5G28692.1	trans	100nt	Distributed	4455	2703	3245	5016	2042	2581
AAAGTCAATAAACGCTCTAAACGG	AT5G33434.1	2925	AT4G07519.1	trans	100nt	Distributed	4455	2729	2934	759	6	220
AAAGTCAATAAACGCTCTAAACGG	AT5G33434.1	2925	AT1G41890.1	trans	100nt	Distributed	4455	2703	3327	3829	1052	1691
AAAGTCCGGGCGAGTTCTCTCGAC	AT5G28263.1	4476	AT3G29615.1	trans	100nt	Distributed	15195	4451	5035	8174	7404	7988
AAAGTCCGGGCGAGTTCTCTCGAC	AT5G28263.1	4476	AT2G10780.1	trans	100nt	Distributed	15195	4451	4775	5376	1	325
AAAGTCCGGGCGAGTTCTCTCGAC	AT5G28263.1	7269	AT5G29075.1	trans	100nt	Distributed	15195	7232	7828	10503	7806	8401
AAAGTCCGGGCGAGTTCTCTCGAC	AT5G28263.1	4476	AT2G01037.1	trans	100nt	Distributed	15195	4451	5035	6168	1601	2185
AAAGTCCGTATGAGTCTTTGGCT	AT5G31770.1	325	AT1G40104.1	trans	100nt	Site-specific	537	325	528	1857	443	645
AAAGTCCGTATGAGTCTTTGGCTT	AT5G31770.1	325	AT1G40104.1	trans	100nt	Site-specific	537	325	528	1857	443	645
AAAGTGGTCTATGTTTCAGTGGGC	AT3G32990.1	2231	AT1G42350.1	trans	100nt	Site-specific	2529	1365	2435	7480	5003	6041
AAAGTGGTCTATGTTTCAGTGGGC	AT3G32990.1	2231	AT4G06487.1	trans	100nt	Site-specific	2529	1365	2436	5940	886	1885
AAATAACAAAAGGACTCTAAAACC	AT2G06270.1	1386	AT3G31935.1	trans	100nt	Site-specific	2086	929	1454	5068	4542	5068
AAATAACAAAAGGACTCTAAAACC	AT2G06270.1	1386	AT2G10070.2	trans	100nt	Site-specific	2086	977	1457	2200	1714	2195
AAATAACAAAAGGACTCTAAAACC	AT2G06270.1	1386	AT2G12860.1	trans	100nt	Site-specific	2086	1126	1454	2491	2	314
AAATAACAAAAGGACTCTAAAACC	AT2G06270.1	1386	AT2G15060.1	trans	HC	Site-specific	2086	280	1459	3760	310	1516
AAATAACAAAAGGACTCTAAAACC	AT2G06270.1	1386	AT5G34431.1	trans	HC	Site-specific	2086	284	1455	2787	1312	2518
AAATAACAAAAGGACTCTAAAACC	AT2G06270.1	1386	AT1G41930.1	trans	HC	Site-specific	2086	280	1452	10283	7522	8704
AAATAACAAAAGGACTCTAAAACC	AT2G06270.1	1386	AT5G28641.1	trans	HC	Site-specific	2086	280	1454	3907	446	1621
AAATAACAAATAGACTCTAAAACC	AT3G30859.1	55	AT2G11230.1	trans	100nt	Site-specific	804	16	174	4410	4121	4276
AAATAAGAGATCAGTTGCAGTATT	AT3G30218.1	930	AT5G34665.1	trans	100nt	Site-specific	3489	894	1709	4713	234	1051
AAATAAGAGATCAGTTGCAGTATT	AT3G30218.1	930	AT5G28076.1	trans	100nt	Site-specific	3489	894	1855	2502	937	1907
AAATAAGAGATCAGTTGCAGTATT	AT3G30218.1	930	AT2G11235.1	trans	100nt	Site-specific	3489	893	1191	2406	1	299
AAATAAGAGATCAGTTGCAGTATT	AT3G30218.1	930	AT5G32122.1	trans	100nt	Site-specific	3489	894	1236	1044	1	345
AAATAAGAGATCAGTTGCAGTATT	AT3G30218.1	930	AT1G35970.1	trans	100nt	Site-specific	3489	894	1865	5895	4013	4991
AAATAAGAGATCAGTTGCAGTATT	AT3G30218.1	930	AT5G29890.2	trans	HC	Site-specific	3489	893	2091	2259	701	1925
AAATAAGAGATCAGTTGCAGTATT	AT3G30218.1	930	AT5G30060.1	trans	100nt	Site-specific	3489	894	1817	3756	1919	2852
AAATAAGAGATCAGTTGCAGTATT	AT3G30218.1	930	AT4G06581.1	trans	100nt	Site-specific	3489	894	1972	4368	1	1111
AAATAAGAGATCAGTTGCAGTATT	AT3G30218.1	930	AT1G41930.1	trans	100nt	Site-specific	3489	903	1591	10283	7997	8695
AAATAAGAGATCAGTTGCAGTATT	AT3G30218.1	930	AT5G28641.1	trans	100nt	Site-specific	3489	890	1302	3907	2208	2613
AAATAAGAGATCAGTTGCAGTATT	AT3G30218.1	930	AT3G33181.1	trans	100nt	Site-specific	3489	894	2090	3619	770	1965
AAATAAGAGATCGATTGTAGCACT	AT2G06270.1	317	AT5G34431.1	trans	HC	Site-specific	2086	284	1455	2787	1312	2518
AAATAAGAGATCGATTGTAGCACT	AT2G06270.1	317	AT2G15060.1	trans	HC	Site-specific	2086	280	1459	3760	310	1516
AAATAAGAGATCGATTGTAGCACT	AT2G06270.1	317	AT5G34665.1	trans	100nt	Site-specific	2086	286	935	4713	397	1049
AAATAAGAGATCGATTGTAGCACT	AT2G06270.1	317	AT5G28076.1	trans	100nt	Site-specific	2086	282	978	2502	1209	1910
AAATAAGAGATCGATTGTAGCACT	AT2G06270.1	317	AT3G33181.1	trans	100nt	Site-specific	2086	284	935	3619	1308	1963
AAATAAGAGATCGATTGTAGCACT	AT2G06270.1	317	AT5G29890.2	trans	100nt	Site-specific	2086	284	948	2259	1253	1922
AAATAAGAGATCGATTGTAGCACT	AT2G06270.1	317	AT5G30269.1	trans	100nt	Site-specific	2086	284	957	14591	9237	9913
AAATAAGAGATCGATTGTAGCACT	AT2G06270.1	317	AT1G41930.1	trans	HC	Site-specific	2086	280	1452	10283	7522	8704
AAATAAGAGATCGATTGTAGCACT	AT2G06270.1	317	AT3G30716.1	trans	100nt	Site-specific	2086	283	1103	6998	5775	6607
AAATAAGAGATCGATTGTAGCACT	AT2G06270.1	317	AT1G35970.1	trans	100nt	Site-specific	2086	284	978	5895	4296	4989
AAATAAGAGATCGATTGTAGCACT	AT2G06270.1	317	AT5G32122.1	trans	100nt	Site-specific	2086	286	622	1044	1	343
AAATAAGAGATCGATTGTAGCACT	AT2G06270.1	317	AT5G28641.1	trans	HC	Site-specific	2086	280	1454	3907	446	1621
AAATAAGAGATCGATTGTAGCACT	AT2G06270.1	317	AT5G30060.1	trans	100nt	Site-specific	2086	284	935	3756	2196	2850
AAATAGATTTCCAAAGTTGACTTG	AT1G37057.1	1905	AT1G46192.1	trans	100nt	Site-specific	3132	1544	2233	4767	4081	4767
AAATAGATTTCCAAAGTTGACTTG	AT1G37057.1	1905	AT5G26233.1	trans	HC	Site-specific	3132	1514	2111	788	69	653
AAATAGATTTCCAAAGTTGACTTG	AT1G37057.1	1905	AT1G42110.1	trans	100nt	Site-specific	3132	1482	2249	2137	1366	2137
AAATAGATTTCCAAAGTTGACTTG	AT1G37057.1	1905	AT2G15940.1	trans	100nt	Site-specific	3132	1644	2249	1881	1274	1881
AAATATTACAACGACAGGATTAGT	AT1G41890.1	2031	AT2G11320.1	trans	100nt	Site-specific	3829	260	2090	6801	3288	5149
AAATATTACAACGACAGGATTAGT	AT1G41890.1	2031	AT5G33381.1	trans	100nt	Site-specific	3829	1045	2090	5292	613	1635
AAATCCGCGTTTACTGTACCGC	AT4G08092.1	3204	AT4G08092.1	trans	100nt	Site-specific	4258	3025	3425	4258	3025	3425
AAATCCGCGTTTACTGTACCGC	AT4G08092.1	3204	AT4G08092.1	trans	100nt	Site-specific	4258	3025	3425	4258	3025	3425
AAATCGGCCATAACATTGACATG	AT1G41930.1	3116	AT5G28232.1	trans	100nt	Distributed	10283	3004	3137	2553	1	133
AAATCGGCCATAACATTGACATGA	AT1G41930.1	3116	AT5G28232.1	trans	100nt	Distributed	10283	3004	3137	2553	1	133
AAATGCGGAATCTGAATAACTT	AT5G33381.1	1568	AT1G41890.1	trans	100nt	Distributed	5292	613	1635	3829	1045	2090
AAATGCGGAATCTGAATAACTTGG	AT5G33381.1	1568	AT1G41890.1	trans	100nt	Distributed	5292	613	1635	3829	1045	2090
AAATGTCTGGGCTCAAATTCC	AT1G36550.1	1005	AT3G33197.1	trans	100nt	Site-specific	1062	853	1062	3120	887	1096
AAATGTCTGGGCTCAAATTCC	AT1G36550.1	1005	AT2G12780.1	trans	100nt	Site-specific	1062	853	1062	2817	1862	2071
AAATGTCTGGGCTCAAATTCC	AT1G36550.1	1005	AT4G07893.1	trans	100nt	Site-specific	1062	853	1062	1785	893	1102
AAATGTCTGGGCTCAAATTCC	AT1G36550.1	1005	AT1G42300.1	trans	100nt	Site-specific	1062	902	1062	1052	892	1052
AAATGTCTGGGCTCAAATTCC	AT1G36550.1	1005	AT2G06335.1	trans	100nt	Site-specific	1062	917	1062	972	827	972
AAATGTCTGGGCTCAAATTCC	AT1G36550.1	1005	AT2G10820.1	trans	100nt	Site-specific	1062	853	1062	5712	1396	1605
AAATGTCTGGGCTCAAATTCC	AT1G36550.1	1005	AT5G32400.2	trans	100nt	Site-specific	1062	924	1062	1008	870	1008
AAATGTCTGGGCTCAAATTCC	AT1G36550.1	1005	AT3G33085.1	trans	100nt	Site-specific	1062	912	1062	1022	872	1022
AAATGTCTGGGCTCAAATTCC	AT1G36550.1	1005	AT1G37405.1	trans	100nt	Site-specific	1062	853	1062	5961	773	982
AAATGTCTGGGCTCAAATTCC	AT1G36550.1	1005	AT3G33154.1	trans	100nt	Site-specific	1062	853	1062	3432	1746	1955
AAATGTCTGGGCTCAAATTCC	AT1G36550.1	1005	AT2G09820.1	trans	100nt	Site-specific	1062	853	1062	4208	2185	2394
AAATGTCTGGGCTCAAATTCC	AT1G36550.1	1005	AT3G30838.1	trans	100nt	Site-specific	1062	853	1062	5902	3960	4169
AAATTCAGTTTAAGGGGGGTAGAC	AT5G32481.1	513	AT1G41797.1	trans	100nt	Distributed	4731	451	2017	3471	1	1558
AAATTCAGTTTAAGGGGGGTAGAC	AT5G32481.1	513	AT3G45095.1	trans	100nt	Distributed	4731	439	1422	4345	2245	3221
AAATTCAGTTTAAGGGGGGTAGAC	AT5G32481.1	513	AT4G04655.1	trans	100nt	Distributed	4731	451	2562	7527	3918	6032
AAATTCCACTGAGCTCTCGATGTT	AT4G03870.1	1166	AT4G06504.1	trans	100nt	Site-specific	2334	1099	1641	1638	1	544
AAATTCCACTGAGCTCTCGATGTT	AT4G03870.1	1166	AT5G32345.1	trans	100nt	Site-specific	2334	1099	1771	9717	1417	2090
AAATTCCACTGAGCTCTCGATGTT	AT4G03870.1	1166	AT3G32115.1	trans	100nt	Site-specific	2334	1098	1771	4681	2227	2902
AAATTCCACTGAGCTCTCGATGTT	AT4G03870.1	1166	AT3G42258.1	trans	100nt	Site-specific	2334	1099	1764	2257	1008	1677
AAATTCCACTGAGCTCTCGATGTT	AT4G03870.1	1166	AT4G06528.1	trans	100nt	Site-specific	2334	1098	1771	3216	396	1054
AAATTCCACTGAGCTCTCGATGTT	AT4G03870.1	1166	AT2G11320.1	trans	100nt	Site-specific	2334	1099	1768	6801	5545	6212
AAATTCCACTGAGCTCTCGATGTT	AT4G03870.1	1166	AT2G11780.1	trans	100nt	Site-specific	2334	1099	1771	3289	2110	2783
AAATTCCACTGAGCTCTCGATGTT	AT4G03870.1	1166	AT5G28641.1	trans	100nt	Site-specific	2334	1099	1686	3907	1035	1621
AACAAAACCGATCGCCGGAAAAGT	AT3G41762.1	286	AT3G43160.1	trans	100nt	Distributed	560	212	445	888	444	683
AACAAAACCGATCGCCGGAAAAGT	AT3G41762.1	286	AT3G41761.1	cis	HC	Distributed	560	223	384	162	1	162
AACAAAACCGATCGCCGGAAAAGT	AT3G41762.1	286	AT2G01008.1	trans	100nt	Distributed	560	206	461	1239	302	557
AACAAAAGTACTCTATCGCAGCCT	AT5G31838.1	19	AT5G32487.1	trans	HC	Distributed	339	1	339	2547	45	394
AACAAAAGTACTCTATCGCAGCCT	AT5G31838.1	19	AT2G06760.1	trans	HC	Distributed	339	1	339	3614	2795	3127
AACAAATAGACTCTAAAACCT	AT3G30859.1	59	AT2G11230.1	trans	100nt	Site-specific	804	16	174	4410	4121	4276
AACAACCTCGTCTTCCAAAACT	AT2G45245.1	168	AT2G45380.1	cis	100nt	Site-specific	386	68	203	1645	1	136
AACAACCTCGTCTTCCAAAACTTT	AT2G45245.1	168	AT2G45380.1	cis	100nt	Site-specific	386	68	203	1645	1	136
AACAAGTGGATTACTCAGACATGA	AT2G06270.1	914	AT4G06581.1	trans	100nt	Site-specific	2086	489	935	4368	456	904
AACAAGTGGATTACTCAGACATGA	AT2G06270.1	914	AT1G35970.1	trans	100nt	Site-specific	2086	284	978	5895	4296	4989
AACAAGTGGATTACTCAGACATGA	AT2G06270.1	914	AT1G41930.1	trans	HC	Site-specific	2086	280	1452	10283	7522	8704
AACAAGTGGATTACTCAGACATGA	AT2G06270.1	914	AT5G34665.1	trans	100nt	Site-specific	2086	286	935	4713	397	1049
AACAAGTGGATTACTCAGACATGA	AT2G06270.1	914	AT5G28076.1	trans	100nt	Site-specific	2086	282	978	2502	1209	1910
AACAAGTGGATTACTCAGACATGA	AT2G06270.1	914	AT3G33181.1	trans	100nt	Site-specific	2086	284	935	3619	1308	1963
AACAAGTGGATTACTCAGACATGA	AT2G06270.1	914	AT5G29890.2	trans	100nt	Site-specific	2086	284	948	2259	1253	1922
AACAAGTGGATTACTCAGACATGA	AT2G06270.1	914	AT5G30060.1	trans	100nt	Site-specific	2086	284	935	3756	2196	2850
AACAAGTGGATTACTCAGACATGA	AT2G06270.1	914	AT3G30716.1	trans	100nt	Site-specific	2086	283	1103	6998	5775	6607
AACAAGTGGATTACTCAGACATGA	AT2G06270.1	914	AT5G30269.1	trans	100nt	Site-specific	2086	284	957	14591	9237	9913
AACAAGTGGATTACTCAGACATGA	AT2G06270.1	914	AT5G28641.1	trans	HC	Site-specific	2086	280	1454	3907	446	1621
AACAAGTGGATTACTCAGACATGA	AT2G06270.1	914	AT5G34431.1	trans	HC	Site-specific	2086	284	1455	2787	1312	2518
AACAAGTGGATTACTCAGACATGA	AT2G06270.1	914	AT2G15060.1	trans	HC	Site-specific	2086	280	1459	3760	310	1516
AACAAGTGGATTACTCAGACATGA	AT2G06270.1	914	AT4G06528.1	trans	100nt	Site-specific	2086	516	1338	3216	1	839
AACACTGACACAGAGAACATCTCC	AT4G08114.1	124	AT1G39270.1	trans	100nt	Distributed	5139	1	367	5586	3219	3585
AACAGAATTCTCTATTACCGCGG	AT5G28442.1	645	AT5G31842.1	trans	100nt	Site-specific	712	566	692	624	172	299
AACAGAATTCTCTATTACCGCGG	AT5G28442.1	645	AT1G40113.1	trans	100nt	Site-specific	712	564	692	6072	856	984
AACAGAATTCTCTATTACCGCGG	AT5G28442.1	645	AT5G28626.1	trans	100nt	Site-specific	712	563	712	1704	1175	1324
AACAGAATTCTCTATTACCGCGGA	AT5G28442.1	645	AT5G31842.1	trans	100nt	Site-specific	712	566	692	624	172	299
AACAGAATTCTCTATTACCGCGGA	AT5G28442.1	645	AT1G40113.1	trans	100nt	Site-specific	712	564	692	6072	856	984
AACAGAATTCTCTATTACCGCGGA	AT5G28442.1	645	AT5G28626.1	trans	100nt	Site-specific	712	563	712	1704	1175	1324
AACAGAGAAATCGCAAGAGAGACT	AT1G48953.1	232	AT3G30416.1	trans	100nt	Distributed	291	166	286	5515	3937	4057
AACAGTAGAGTAAACAAAGAATTC	AT3G30416.1	4528	AT1G37405.1	trans	100nt	Distributed	5515	4133	5445	5961	254	1561
AACAGTAGAGTAAACAAAGAATTC	AT3G30416.1	4528	AT5G31302.1	trans	HC	Distributed	5515	4133	5515	2373	258	1636
AACAGTAGAGTAAACAAAGAATTC	AT3G30416.1	4528	AT5G35052.1	trans	100nt	Distributed	5515	4123	5481	3636	201	1557
AACAGTAGAGTAAACAAAGAATTC	AT3G30416.1	4528	AT2G12780.1	trans	100nt	Distributed	5515	4133	5494	2817	1299	2651
AACAGTAGAGTAAACAAAGAATTC	AT3G30416.1	4528	AT4G03780.1	trans	100nt	Distributed	5515	4126	4723	2094	1	588
AACAGTAGAGTAAACAAAGAATTC	AT3G30416.1	4528	AT2G09820.1	trans	100nt	Distributed	5515	4133	5504	4208	1621	2971
AACAGTAGAGTAAACAAAGAATTC	AT3G30416.1	4528	AT3G33197.1	trans	100nt	Distributed	5515	4133	5494	3120	303	1659
AACAGTAGAGTAAACAAAGAATTC	AT3G30416.1	4528	AT3G42255.1	trans	100nt	Distributed	5515	4132	4638	3381	1	506
AACAGTAGAGTAAACAAAGAATTC	AT3G30416.1	4528	AT3G33154.1	trans	100nt	Distributed	5515	4133	5487	3432	1196	2533
AACAGTAGAGTAAACAAAGAATTC	AT3G30416.1	4528	AT5G35142.1	trans	100nt	Distributed	5515	4133	5361	2793	1136	2338
AACAGTAGAGTAAACAAAGAATTC	AT3G30416.1	4528	AT4G07893.1	trans	HC	Distributed	5515	4424	5501	1785	322	1389
AACAGTAGAGTAAACAAAGAATTC	AT3G30416.1	4528	AT3G30838.1	trans	100nt	Distributed	5515	4163	5509	5902	3375	4717
AACAGTAGAGTAAACAAAGAATTC	AT3G30416.1	4528	AT4G06574.1	trans	100nt	Distributed	5515	4133	4837	3663	1	704
AACAGTAGAGTAAACAAAGAATTC	AT3G30416.1	4528	AT1G38360.1	trans	100nt	Distributed	5515	4133	5510	8397	3971	5350
AACAGTAGAGTAAACAAAGAATTC	AT3G30416.1	4528	AT3G43307.1	trans	100nt	Distributed	5515	4132	5509	2969	315	1663
AACAGTAGAGTAAACAAAGAATTC	AT3G30416.1	4528	AT2G10820.1	trans	100nt	Distributed	5515	4477	5509	5712	827	1838
AACAGTGAGACTGCGTGATAGAGT	AT1G41890.1	1773	AT5G33381.1	trans	100nt	Site-specific	3829	1045	2090	5292	613	1635
AACAGTGAGACTGCGTGATAGAGT	AT1G41890.1	1773	AT2G11320.1	trans	100nt	Site-specific	3829	260	2090	6801	3288	5149
AACAGTGGACTGGATTGACAACCC	AT5G33433.1	22	AT3G30587.1	trans	100nt	Site-specific	377	1	134	2664	807	942
AACAGTGGACTGGATTGACAACCC	AT5G33433.1	22	AT2G10230.1	trans	100nt	Site-specific	377	1	133	2577	2064	2201
AACAGTGGACTGGATTGACAACCC	AT5G33433.1	22	AT4G06565.1	trans	100nt	Site-specific	377	1	134	1950	23	160
AACCAAAATTAGAGATGAAGACTT	AT2G15940.1	1631	AT1G37057.1	trans	100nt	Site-specific	1881	1274	1881	3132	1644	2249
AACCAACCGGCCCTATGACTCGTT	AT3G32195.1	4629	AT3G32190.1	trans	100nt	Distributed	4765	4526	4666	1077	1	143
AACCATAAATCCGCGTTTACTGTA	AT4G08092.1	3198	AT4G08092.1	trans	100nt	Site-specific	4258	3025	3425	4258	3025	3425
AACCATAAATCCGCGTTTACTGTA	AT4G08092.1	3198	AT4G08092.1	trans	100nt	Site-specific	4258	3025	3425	4258	3025	3425
AACCATTCTACAGACTACAGATTC	AT5G33434.1	3114	AT1G41890.1	trans	100nt	Distributed	4455	2703	3327	3829	1052	1691
AACCATTCTACAGACTACAGATTC	AT5G33434.1	3114	AT5G28692.1	trans	100nt	Distributed	4455	2703	3245	5016	2042	2581
AACCCAATCGCTCAGATAAG	AT4G03710.1	1712	AT3G31630.1	trans	100nt	Distributed	3984	1249	2408	7288	1093	2248
AACCCAATCGCTCAGATAAG	AT4G03710.1	1712	AT4G07830.1	trans	100nt	Distributed	3984	1583	1909	2492	2167	2492
AACCCAATCGCTCAGATAAG	AT4G03710.1	1712	AT3G32195.1	trans	100nt	Distributed	3984	1249	2407	4765	2565	3722
AACCCAATCGCTCAGATAAG	AT4G03710.1	1712	AT3G33595.1	trans	100nt	Distributed	3984	1249	2407	6618	3362	4514
AACCCAATCGCTCAGATAAG	AT4G03710.1	1712	AT4G05585.1	trans	100nt	Distributed	3984	1249	2407	8949	7240	8389
AACCCAATCGCTCAGATAAG	AT4G03710.1	1712	AT3G31367.1	trans	100nt	Distributed	3984	1643	2407	2778	2016	2778
AACCCAATCGCTCAGATAAG	AT4G03710.1	1712	AT2G12850.1	trans	100nt	Distributed	3984	1249	2407	2777	1157	2327
AACCCGGATTACCTCTGGAAGCCC	AT4G03300.1	323	AT2G27870.1	cis	100nt	Distributed	3858	228	388	945	437	597
AACCCGTCGGTCCATCACTGTCCA	AT1G35790.1	1468	AT3G32990.1	trans	100nt	Site-specific	4920	1401	2039	2529	1365	2028
AACCCGTCGGTCCATCACTGTCCA	AT1G35790.1	1468	AT3G44210.1	trans	100nt	Site-specific	4920	1401	1501	432	243	343
AACCCTCTGTCTGTGAATCCCGAG	AT2G06110.1	2862	AT4G08030.1	trans	100nt	Site-specific	2931	2777	2931	3288	2924	3087
AACCCTCTGTCTGTGAATCCCGAG	AT2G06110.1	2862	AT2G11230.1	trans	100nt	Site-specific	2931	2799	2931	4410	2596	2728
AACCCTCTGTCTGTGAATCCCGAG	AT2G06110.1	2862	AT3G29641.1	trans	100nt	Site-specific	2931	2804	2908	3223	2751	2855
AACCCTCTGTCTGTGAATCCCGAG	AT2G06110.1	2862	AT5G33990.1	trans	100nt	Site-specific	2931	2806	2931	3120	2550	2675
AACCCTGTGGAGACTCCCTTTAGA	AT2G15060.1	741	AT2G06270.1	trans	HC	Site-specific	3760	310	1516	2086	280	1459
AACCCTGTGGAGACTCCCTTTAGA	AT2G15060.1	741	AT5G32592.1	trans	100nt	Site-specific	3760	315	969	3643	1385	2032
AACCCTGTGGAGACTCCCTTTAGA	AT2G15060.1	741	AT2G06260.1	trans	HC	Site-specific	3760	315	1516	2234	433	1599
AACCCTGTGGAGACTCCCTTTAGA	AT2G15060.1	741	AT2G09850.1	trans	100nt	Site-specific	3760	315	1516	3207	1230	2434
AACCGAGAGTAGAGATGAAAACTT	AT5G26233.1	282	AT1G37057.1	trans	HC	Site-specific	788	69	653	3132	1514	2111
AACCGATCGCCGGAAAAGTCGC	AT3G41762.1	291	AT3G43160.1	trans	100nt	Distributed	560	212	445	888	444	683
AACCGATCGCCGGAAAAGTCGC	AT3G41762.1	291	AT3G41761.1	cis	HC	Distributed	560	223	384	162	1	162
AACCGATCGCCGGAAAAGTCGC	AT3G41762.1	291	AT2G01008.1	trans	100nt	Distributed	560	206	461	1239	302	557
AACCGATCGCCGGAAAAGTCGCCG	AT3G41762.1	291	AT3G43160.1	trans	100nt	Distributed	560	212	445	888	444	683
AACCGATCGCCGGAAAAGTCGCCG	AT3G41762.1	291	AT2G01008.1	trans	100nt	Distributed	560	206	461	1239	302	557
AACCGATCGCCGGAAAAGTCGCCG	AT3G41762.1	291	AT3G41761.1	cis	HC	Distributed	560	223	384	162	1	162
AACCGCAACCGGATCTTAAAGGTG	AT1G40104.1	569	AT5G31770.1	trans	100nt	Distributed	1857	443	645	537	325	528
AACCGGTTAGGGTTGTGTTAGGAT	AT2G12850.1	2147	AT3G30803.1	trans	100nt	Site-specific	2777	1512	2328	1926	1127	1926
AACCGGTTAGGGTTGTGTTAGGAT	AT2G12850.1	2147	AT4G07915.1	trans	100nt	Site-specific	2777	1156	2310	3816	1497	2627
AACCGGTTAGGGTTGTGTTAGGAT	AT2G12850.1	2147	AT4G03710.1	trans	100nt	Site-specific	2777	1157	2327	3984	1249	2407
AACCTAGTCCCAGACTCAATCACC	AT3G30416.1	4698	AT5G35142.1	trans	100nt	Distributed	5515	4133	5361	2793	1136	2338
AACCTAGTCCCAGACTCAATCACC	AT3G30416.1	4698	AT3G33154.1	trans	100nt	Distributed	5515	4133	5487	3432	1196	2533
AACCTAGTCCCAGACTCAATCACC	AT3G30416.1	4698	AT2G12780.1	trans	100nt	Distributed	5515	4133	5494	2817	1299	2651
AACCTAGTCCCAGACTCAATCACC	AT3G30416.1	4698	AT4G06574.1	trans	100nt	Distributed	5515	4133	4837	3663	1	704
AACCTAGTCCCAGACTCAATCACC	AT3G30416.1	4698	AT3G30838.1	trans	100nt	Distributed	5515	4163	5509	5902	3375	4717
AACCTAGTCCCAGACTCAATCACC	AT3G30416.1	4698	AT3G33197.1	trans	100nt	Distributed	5515	4133	5494	3120	303	1659
AACCTAGTCCCAGACTCAATCACC	AT3G30416.1	4698	AT1G40101.1	trans	100nt	Distributed	5515	4548	5510	12954	799	1757
AACCTAGTCCCAGACTCAATCACC	AT3G30416.1	4698	AT2G10820.1	trans	100nt	Distributed	5515	4477	5509	5712	827	1838
AACCTAGTCCCAGACTCAATCACC	AT3G30416.1	4698	AT1G37405.1	trans	100nt	Distributed	5515	4133	5445	5961	254	1561
AACCTAGTCCCAGACTCAATCACC	AT3G30416.1	4698	AT3G43307.1	trans	100nt	Distributed	5515	4132	5509	2969	315	1663
AACCTAGTCCCAGACTCAATCACC	AT3G30416.1	4698	AT5G35052.1	trans	100nt	Distributed	5515	4123	5481	3636	201	1557
AACCTAGTCCCAGACTCAATCACC	AT3G30416.1	4698	AT4G03780.1	trans	100nt	Distributed	5515	4126	4723	2094	1	588
AACCTAGTCCCAGACTCAATCACC	AT3G30416.1	4698	AT4G07893.1	trans	HC	Distributed	5515	4424	5501	1785	322	1389
AACCTAGTCCCAGACTCAATCACC	AT3G30416.1	4698	AT5G31302.1	trans	HC	Distributed	5515	4133	5515	2373	258	1636
AACCTAGTCCCAGACTCAATCACC	AT3G30416.1	4698	AT1G38360.1	trans	100nt	Distributed	5515	4133	5510	8397	3971	5350
AACCTAGTCCCAGACTCAATCACC	AT3G30416.1	4698	AT2G09820.1	trans	100nt	Distributed	5515	4133	5504	4208	1621	2971
AACCTCGTCTTCCAAAACTTTATC	AT2G45245.1	171	AT2G45380.1	cis	100nt	Site-specific	386	68	203	1645	1	136
AACCTTGGACGAGTGAGCTCTGTC	ATMG00870.1	187	ATMG00880.1	cis	HC	Distributed	555	1	429	564	1	429
AACCTTGGACGAGTGAGCTCTGTC	ATMG00870.1	187	AT2G07682.1	cis	HC	Distributed	555	1	555	4888	3338	3892
AACGAAGAGAGGATGATTTAGGAA	AT2G12850.1	2089	AT3G30803.1	trans	100nt	Site-specific	2777	1512	2328	1926	1127	1926
AACGAAGAGAGGATGATTTAGGAA	AT2G12850.1	2089	AT4G07915.1	trans	100nt	Site-specific	2777	1156	2310	3816	1497	2627
AACGAAGAGAGGATGATTTAGGAA	AT2G12850.1	2089	AT4G03710.1	trans	100nt	Site-specific	2777	1157	2327	3984	1249	2407
AACGAGATCATTGGCCGAAGT	AT1G03410.1	190	AT1G03420.1	cis	HC	Distributed	2652	1	1020	1076	1	1020
AACGAGATCATTGGCCGAAGT	AT1G03410.1	190	AT5G28913.1	trans	HC	Distributed	2652	43	854	908	1	824
AACGAGCCGATTGTAGATGAAAGA	AT1G47860.1	8262	AT5G14840.1	trans	100nt	Distributed	9594	8119	8806	2410	46	776
AACGAGCCGATTGTAGATGAAAGA	AT1G47860.1	8262	AT3G06437.1	trans	100nt	Distributed	9594	8119	8314	1459	401	593
AACGAGCCGATTGTAGATGAAAGA	AT1G47860.1	8262	AT4G20690.1	trans	100nt	Distributed	9594	8119	8308	417	199	388
AACGAGCCGATTGTAGATGAAAGA	AT1G47860.1	8262	AT3G06433.1	trans	100nt	Distributed	9594	8119	8314	3444	2110	2302
AACGAGGAGACGGATCGGACAAGA	AT4G08095.1	756	AT2G12540.1	trans	100nt	Distributed	3483	677	1308	1955	599	1224
AACGAGTCGTTGAACGAATGGAGT	AT2G21460.1	2412	AT4G04655.1	trans	100nt	Distributed	6154	1196	2840	7527	3918	5563
AACGATAAAGGACTTGGGAATAAC	AT4G03710.1	2134	AT3G31367.1	trans	100nt	Distributed	3984	1643	2407	2778	2016	2778
AACGATAAAGGACTTGGGAATAAC	AT4G03710.1	2134	AT2G12820.1	trans	100nt	Distributed	3984	1773	2407	2043	1198	1841
AACGATAAAGGACTTGGGAATAAC	AT4G03710.1	2134	AT3G33595.1	trans	100nt	Distributed	3984	1249	2407	6618	3362	4514
AACGATAAAGGACTTGGGAATAAC	AT4G03710.1	2134	AT2G12850.1	trans	100nt	Distributed	3984	1249	2407	2777	1157	2327
AACGATAAAGGACTTGGGAATAAC	AT4G03710.1	2134	AT2G12835.1	trans	100nt	Distributed	3984	1767	2407	2109	1157	1806
AACGATAAAGGACTTGGGAATAAC	AT4G03710.1	2134	AT2G12740.1	trans	100nt	Distributed	3984	1765	2407	4559	3931	4559
AACGATAAAGGACTTGGGAATAAC	AT4G03710.1	2134	AT3G31630.1	trans	100nt	Distributed	3984	1249	2408	7288	1093	2248
AACGATAAAGGACTTGGGAATAAC	AT4G03710.1	2134	AT4G05585.1	trans	100nt	Distributed	3984	1249	2407	8949	7240	8389
AACGATAAAGGACTTGGGAATAAC	AT4G03710.1	2134	AT3G32195.1	trans	100nt	Distributed	3984	1249	2407	4765	2565	3722
AACGCCCGCGATCGTCAATAGGAT	AT3G29615.1	6687	AT2G01029.1	trans	100nt	Distributed	8174	6683	7604	10188	1	964
AACGCTGAAAGCAGACTCTGATG	AT1G37057.1	1745	AT1G46192.1	trans	100nt	Site-specific	3132	1544	2233	4767	4081	4767
AACGCTGAAAGCAGACTCTGATG	AT1G37057.1	1745	AT2G15940.1	trans	100nt	Site-specific	3132	1644	2249	1881	1274	1881
AACGCTGAAAGCAGACTCTGATG	AT1G37057.1	1745	AT1G42110.1	trans	100nt	Site-specific	3132	1482	2249	2137	1366	2137
AACGCTGAAAGCAGACTCTGATG	AT1G37057.1	1745	AT5G26233.1	trans	HC	Site-specific	3132	1514	2111	788	69	653
AACGCTGAAAGCAGACTCTGATGC	AT1G37057.1	1745	AT5G26233.1	trans	HC	Site-specific	3132	1514	2111	788	69	653
AACGCTGAAAGCAGACTCTGATGC	AT1G37057.1	1745	AT1G46192.1	trans	100nt	Site-specific	3132	1544	2233	4767	4081	4767
AACGCTGAAAGCAGACTCTGATGC	AT1G37057.1	1745	AT1G42110.1	trans	100nt	Site-specific	3132	1482	2249	2137	1366	2137
AACGCTGAAAGCAGACTCTGATGC	AT1G37057.1	1745	AT2G15940.1	trans	100nt	Site-specific	3132	1644	2249	1881	1274	1881
AACGTAAATAACAGAGGACTC	AT1G05562.1	421	AT1G05560.1	cis	HC	Distributed	1288	1	1273	1650	1	1273
AACGTAAATAACAGAGGACTC	AT1G05562.1	421	AT1G05530.1	trans	HC	Distributed	1288	1	1209	1368	1	1218
AACTACATATCCGCCGGATACGGA	AT1G32225.1	413	AT1G45165.1	trans	100nt	Site-specific	512	325	489	532	122	286
AACTACTCTATCCCATCCCTAAGA	AT5G33381.1	1434	AT3G43307.1	trans	100nt	Distributed	5292	612	1500	2969	757	1663
AACTACTCTATCCCATCCCTAAGA	AT5G33381.1	1434	AT5G31302.1	trans	100nt	Distributed	5292	607	1500	2373	731	1642
AACTACTCTATCCCATCCCTAAGA	AT5G33381.1	1434	AT2G10820.1	trans	100nt	Distributed	5292	613	1479	5712	1298	2134
AACTACTCTATCCCATCCCTAAGA	AT5G33381.1	1434	AT5G28692.1	trans	100nt	Distributed	5292	994	1538	5016	2042	2581
AACTACTCTATCCCATCCCTAAGA	AT5G33381.1	1434	AT1G41890.1	trans	100nt	Distributed	5292	613	1635	3829	1045	2090
AACTACTCTATCCCATCCCTAAGA	AT5G33381.1	1434	AT1G37405.1	trans	100nt	Distributed	5292	613	1500	5961	654	1561
AACTACTCTATCCCATCCCTAAGA	AT5G33381.1	1434	AT3G30838.1	trans	100nt	Distributed	5292	642	1500	5902	3841	4717
AACTACTCTATCCCATCCCTAAGA	AT5G33381.1	1434	AT1G38360.1	trans	100nt	Distributed	5292	613	1500	8397	4445	5350
AACTACTCTATCCCATCCCTAAGA	AT5G33381.1	1434	AT5G35142.1	trans	100nt	Distributed	5292	606	1483	2793	1456	2345
AACTACTCTATCCCATCCCTAAGA	AT5G33381.1	1434	AT5G35052.1	trans	100nt	Distributed	5292	613	1500	3636	640	1547
AACTCACCATTAAACTCTCGCCCT	AT2G06920.1	827	AT2G06460.1	trans	100nt	Distributed	4432	698	1125	1043	26	452
AACTCGAAATTAGGGCTTTGGTT	AT3G32195.1	2670	AT4G07915.1	trans	100nt	Distributed	4765	2565	3692	3816	1507	2626
AACTCGAAATTAGGGCTTTGGTT	AT3G32195.1	2670	AT4G03710.1	trans	100nt	Distributed	4765	2565	3722	3984	1249	2407
AACTCGAAATTAGGGCTTTGGTT	AT3G32195.1	2670	AT5G28670.1	trans	100nt	Distributed	4765	2564	2922	3801	2	359
AACTCGGAAAAAGGCAACAAAACC	AT3G41762.1	271	AT3G43160.1	trans	100nt	Distributed	560	212	445	888	444	683
AACTCGGAAAAAGGCAACAAAACC	AT3G41762.1	271	AT2G01008.1	trans	100nt	Distributed	560	206	461	1239	302	557
AACTCGGAAAAAGGCAACAAAACC	AT3G41762.1	271	AT3G41761.1	cis	HC	Distributed	560	223	384	162	1	162
AACTCTCTGCTTGGCTTGACTTAG	AT5G34623.1	2398	AT4G06547.1	trans	100nt	Site-specific	4842	2065	2507	2901	181	623
AACTCTCTGCTTGGCTTGACTTAG	AT5G34623.1	2398	AT2G11720.1	trans	100nt	Site-specific	4842	2125	2534	4803	4398	4803
AACTCTCTGCTTGGCTTGACTTAG	AT5G34623.1	4029	AT2G11320.1	trans	100nt	Site-specific	4842	4009	4167	6801	3287	3445
AACTGCGAATAACTCAACCAATTT	AT4G03710.1	2078	AT2G12740.1	trans	100nt	Distributed	3984	1765	2407	4559	3931	4559
AACTGCGAATAACTCAACCAATTT	AT4G03710.1	2078	AT2G12850.1	trans	100nt	Distributed	3984	1249	2407	2777	1157	2327
AACTGCGAATAACTCAACCAATTT	AT4G03710.1	2078	AT2G12820.1	trans	100nt	Distributed	3984	1773	2407	2043	1198	1841
AACTGCGAATAACTCAACCAATTT	AT4G03710.1	2078	AT3G31367.1	trans	100nt	Distributed	3984	1643	2407	2778	2016	2778
AACTGCGAATAACTCAACCAATTT	AT4G03710.1	2078	AT4G05585.1	trans	100nt	Distributed	3984	1249	2407	8949	7240	8389
AACTGCGAATAACTCAACCAATTT	AT4G03710.1	2078	AT3G32195.1	trans	100nt	Distributed	3984	1249	2407	4765	2565	3722
AACTGCGAATAACTCAACCAATTT	AT4G03710.1	2078	AT3G31630.1	trans	100nt	Distributed	3984	1249	2408	7288	1093	2248
AACTGCGAATAACTCAACCAATTT	AT4G03710.1	2078	AT2G12835.1	trans	100nt	Distributed	3984	1767	2407	2109	1157	1806
AACTGCGAATAACTCAACCAATTT	AT4G03710.1	2078	AT3G33595.1	trans	100nt	Distributed	3984	1249	2407	6618	3362	4514
AACTGGAGAATAACGATAAAGGAC	AT4G03710.1	2123	AT3G31367.1	trans	100nt	Distributed	3984	1643	2407	2778	2016	2778
AACTGGAGAATAACGATAAAGGAC	AT4G03710.1	2123	AT2G12820.1	trans	100nt	Distributed	3984	1773	2407	2043	1198	1841
AACTGGAGAATAACGATAAAGGAC	AT4G03710.1	2123	AT3G32195.1	trans	100nt	Distributed	3984	1249	2407	4765	2565	3722
AACTGGAGAATAACGATAAAGGAC	AT4G03710.1	2123	AT3G31630.1	trans	100nt	Distributed	3984	1249	2408	7288	1093	2248
AACTGGAGAATAACGATAAAGGAC	AT4G03710.1	2123	AT2G12850.1	trans	100nt	Distributed	3984	1249	2407	2777	1157	2327
AACTGGAGAATAACGATAAAGGAC	AT4G03710.1	2123	AT2G12740.1	trans	100nt	Distributed	3984	1765	2407	4559	3931	4559
AACTGGAGAATAACGATAAAGGAC	AT4G03710.1	2123	AT4G05585.1	trans	100nt	Distributed	3984	1249	2407	8949	7240	8389
AACTGGAGAATAACGATAAAGGAC	AT4G03710.1	2123	AT2G12835.1	trans	100nt	Distributed	3984	1767	2407	2109	1157	1806
AACTGGAGAATAACGATAAAGGAC	AT4G03710.1	2123	AT3G33595.1	trans	100nt	Distributed	3984	1249	2407	6618	3362	4514
AACTGTATTTCTGAGGATGGGATA	AT5G31999.1	1187	AT2G06760.1	trans	HC	Distributed	2070	267	1672	3614	1965	3344
AACTTAAGTTGTCTGTTTTGCTCC	AT2G06270.1	1301	AT5G34431.1	trans	HC	Site-specific	2086	284	1455	2787	1312	2518
AACTTAAGTTGTCTGTTTTGCTCC	AT2G06270.1	1301	AT3G31935.1	trans	100nt	Site-specific	2086	929	1454	5068	4542	5068
AACTTAAGTTGTCTGTTTTGCTCC	AT2G06270.1	1301	AT2G12860.1	trans	100nt	Site-specific	2086	1126	1454	2491	2	314
AACTTAAGTTGTCTGTTTTGCTCC	AT2G06270.1	1301	AT1G41930.1	trans	HC	Site-specific	2086	280	1452	10283	7522	8704
AACTTAAGTTGTCTGTTTTGCTCC	AT2G06270.1	1301	AT5G28641.1	trans	HC	Site-specific	2086	280	1454	3907	446	1621
AACTTAAGTTGTCTGTTTTGCTCC	AT2G06270.1	1301	AT2G10070.2	trans	100nt	Site-specific	2086	977	1457	2200	1714	2195
AACTTAAGTTGTCTGTTTTGCTCC	AT2G06270.1	1301	AT4G06528.1	trans	100nt	Site-specific	2086	516	1338	3216	1	839
AACTTAAGTTGTCTGTTTTGCTCC	AT2G06270.1	1301	AT2G15060.1	trans	HC	Site-specific	2086	280	1459	3760	310	1516
AACTTGAGTACACGGTCGCCGGAC	AT2G21460.1	2789	AT4G04655.1	trans	100nt	Distributed	6154	1196	2840	7527	3918	5563
AACTTGTTGATTTGTAATGCTTGT	AT4G07650.1	1443	AT3G30416.1	trans	HC	Distributed	1479	731	1479	5515	4728	5498
AAGAAAGTGATTATAGAATTTAGC	AT3G31945.1	1544	AT4G04655.1	trans	100nt	Distributed	6811	35	1682	7527	3918	5563
AAGAACAATGGATGAATAGCTTAT	AT5G34863.1	36	AT4G06581.1	trans	100nt	Site-specific	4041	19	468	4368	3906	4368
AAGAACAATGGATGAATAGCTTAT	AT5G34863.1	36	AT2G06095.1	trans	HC	Site-specific	4041	1	422	696	266	689
AAGAACAATGGATGAATAGCTTAT	AT5G34863.1	36	AT5G29890.2	trans	100nt	Site-specific	4041	1	467	2259	702	1197
AAGAACAATGGATGAATAGCTTAT	AT5G34863.1	36	AT5G30269.1	trans	100nt	Site-specific	4041	1	468	14591	8706	9186
AAGAACAATGGATGAATAGCTTAT	AT5G34863.1	36	AT2G11030.1	trans	100nt	Site-specific	4041	1	467	4142	3554	4031
AAGAACAATGGATGAATAGCTTAT	AT5G34863.1	36	AT3G30716.1	trans	100nt	Site-specific	4041	1	432	6998	1983	2408
AAGAACAATGGATGAATAGCTTAT	AT5G34863.1	36	AT4G06644.1	trans	100nt	Site-specific	4041	1	467	5838	3839	4290
AAGAACGAGCCGATTGTAGAT	AT1G47860.1	8259	AT5G14840.1	trans	100nt	Distributed	9594	8119	8806	2410	46	776
AAGAACGAGCCGATTGTAGAT	AT1G47860.1	8259	AT3G06433.1	trans	100nt	Distributed	9594	8119	8314	3444	2110	2302
AAGAACGAGCCGATTGTAGAT	AT1G47860.1	8259	AT4G20690.1	trans	100nt	Distributed	9594	8119	8308	417	199	388
AAGAACGAGCCGATTGTAGAT	AT1G47860.1	8259	AT3G06437.1	trans	100nt	Distributed	9594	8119	8314	1459	401	593
AAGAACGAGCCGATTGTAGATGA	AT1G47860.1	8259	AT3G06433.1	trans	100nt	Distributed	9594	8119	8314	3444	2110	2302
AAGAACGAGCCGATTGTAGATGA	AT1G47860.1	8259	AT3G06437.1	trans	100nt	Distributed	9594	8119	8314	1459	401	593
AAGAACGAGCCGATTGTAGATGA	AT1G47860.1	8259	AT4G20690.1	trans	100nt	Distributed	9594	8119	8308	417	199	388
AAGAACGAGCCGATTGTAGATGA	AT1G47860.1	8259	AT5G14840.1	trans	100nt	Distributed	9594	8119	8806	2410	46	776
AAGAACGAGCCGATTGTAGATGAA	AT1G47860.1	8259	AT3G06437.1	trans	100nt	Distributed	9594	8119	8314	1459	401	593
AAGAACGAGCCGATTGTAGATGAA	AT1G47860.1	8259	AT3G06433.1	trans	100nt	Distributed	9594	8119	8314	3444	2110	2302
AAGAACGAGCCGATTGTAGATGAA	AT1G47860.1	8259	AT4G20690.1	trans	100nt	Distributed	9594	8119	8308	417	199	388
AAGAACGAGCCGATTGTAGATGAA	AT1G47860.1	8259	AT5G14840.1	trans	100nt	Distributed	9594	8119	8806	2410	46	776
AAGAACTACCGAACGCATCAACGT	AT1G47660.1	324	AT3G32383.1	trans	100nt	Site-specific	828	1	371	3867	2450	2796
AAGAACTGTACTCGACCCATGTGG	AT3G30416.1	5308	AT5G30628.1	trans	HC	Distributed	5515	5209	5504	593	300	593
AAGAACTGTACTCGACCCATGTGG	AT3G30416.1	5308	AT4G06511.1	trans	100nt	Distributed	5515	5128	5509	1134	755	1134
AAGAACTGTACTCGACCCATGTGG	AT3G30416.1	5308	AT3G30827.1	trans	100nt	Distributed	5515	5127	5509	1062	683	1062
AAGAACTGTACTCGACCCATGTGG	AT3G30416.1	5308	AT1G40115.1	trans	100nt	Distributed	5515	5306	5503	453	256	453
AAGAACTGTACTCGACCCATGTGG	AT3G30416.1	5308	AT1G42367.1	trans	HC	Distributed	5515	5210	5503	453	159	452
AAGAACTGTACTCGACCCATGTGG	AT3G30416.1	5308	AT5G35052.1	trans	100nt	Distributed	5515	4123	5481	3636	201	1557
AAGAACTGTACTCGACCCATGTGG	AT3G30416.1	5308	AT3G31996.1	trans	HC	Distributed	5515	5276	5515	303	63	303
AAGAACTGTACTCGACCCATGTGG	AT3G30416.1	5308	AT5G33150.1	trans	100nt	Distributed	5515	5283	5515	972	739	972
AAGAACTGTACTCGACCCATGTGG	AT3G30416.1	5308	AT1G42300.1	trans	HC	Distributed	5515	4760	5515	1052	315	1052
AAGAACTGTACTCGACCCATGTGG	AT3G30416.1	5308	AT2G12320.1	trans	HC	Distributed	5515	5134	5503	609	241	597
AAGAACTGTACTCGACCCATGTGG	AT3G30416.1	5308	AT4G06533.1	trans	HC	Distributed	5515	5182	5494	603	292	603
AAGAACTGTACTCGACCCATGTGG	AT3G30416.1	5308	AT1G40084.1	trans	HC	Distributed	5515	5127	5486	642	285	642
AAGAACTGTACTCGACCCATGTGG	AT3G30416.1	5308	AT3G42254.1	trans	HC	Distributed	5515	5306	5498	315	122	315
AAGAACTGTACTCGACCCATGTGG	AT3G30416.1	5308	AT2G12815.1	trans	HC	Distributed	5515	5127	5494	714	351	714
AAGAACTGTACTCGACCCATGTGG	AT3G30416.1	5308	AT1G40076.1	trans	100nt	Distributed	5515	5281	5510	486	240	458
AAGAACTGTACTCGACCCATGTGG	AT3G30416.1	5308	AT3G33197.1	trans	100nt	Distributed	5515	4133	5494	3120	303	1659
AAGAACTGTACTCGACCCATGTGG	AT3G30416.1	5308	AT1G40121.1	trans	100nt	Distributed	5515	5129	5503	1020	645	1020
AAGAACTGTACTCGACCCATGTGG	AT3G30416.1	5308	AT5G32434.1	trans	HC	Distributed	5515	5118	5498	740	363	740
AAGAACTGTACTCGACCCATGTGG	AT3G30416.1	5308	AT4G06678.1	trans	HC	Distributed	5515	4874	5498	987	390	987
AAGAACTGTACTCGACCCATGTGG	AT3G30416.1	5308	AT3G33154.1	trans	100nt	Distributed	5515	4133	5487	3432	1196	2533
AAGAACTGTACTCGACCCATGTGG	AT3G30416.1	5308	AT1G38360.1	trans	100nt	Distributed	5515	4133	5510	8397	3971	5350
AAGAACTGTACTCGACCCATGTGG	AT3G30416.1	5308	AT4G05560.1	trans	HC	Distributed	5515	5306	5500	315	120	315
AAGAACTGTACTCGACCCATGTGG	AT3G30416.1	5308	AT5G32089.1	trans	100nt	Distributed	5515	5181	5515	720	385	720
AAGAACTGTACTCGACCCATGTGG	AT3G30416.1	5308	AT1G41840.1	trans	100nt	Distributed	5515	5222	5510	5589	5300	5589
AAGAACTGTACTCGACCCATGTGG	AT3G30416.1	5308	AT5G32420.2	trans	HC	Distributed	5515	5180	5506	606	280	606
AAGAACTGTACTCGACCCATGTGG	AT3G30416.1	5308	AT4G05588.1	trans	100nt	Distributed	5515	5152	5487	906	579	904
AAGAACTGTACTCGACCCATGTGG	AT3G30416.1	5308	AT4G06507.1	trans	HC	Distributed	5515	5129	5503	654	291	654
AAGAACTGTACTCGACCCATGTGG	AT3G30416.1	5308	AT3G33085.1	trans	HC	Distributed	5515	4770	5515	1022	279	1022
AAGAACTGTACTCGACCCATGTGG	AT3G30416.1	5308	AT3G42251.1	trans	100nt	Distributed	5515	5219	5509	717	287	578
AAGAACTGTACTCGACCCATGTGG	AT3G30416.1	5308	AT5G31302.1	trans	HC	Distributed	5515	4133	5515	2373	258	1636
AAGAACTGTACTCGACCCATGTGG	AT3G30416.1	5308	AT2G10820.1	trans	100nt	Distributed	5515	4477	5509	5712	827	1838
AAGAACTGTACTCGACCCATGTGG	AT3G30416.1	5308	AT4G07896.1	trans	100nt	Distributed	5515	5163	5501	1044	707	1044
AAGAACTGTACTCGACCCATGTGG	AT3G30416.1	5308	AT2G06303.1	trans	HC	Distributed	5515	5129	5501	729	358	729
AAGAACTGTACTCGACCCATGTGG	AT3G30416.1	5308	AT5G32775.1	trans	100nt	Distributed	5515	5177	5515	723	383	723
AAGAACTGTACTCGACCCATGTGG	AT3G30416.1	5308	AT4G06484.1	trans	HC	Distributed	5515	5032	5510	960	470	960
AAGAACTGTACTCGACCCATGTGG	AT3G30416.1	5308	AT5G33223.1	trans	100nt	Distributed	5515	5116	5515	840	439	838
AAGAACTGTACTCGACCCATGTGG	AT3G30416.1	5308	AT4G03825.1	trans	100nt	Distributed	5515	5229	5504	636	343	620
AAGAACTGTACTCGACCCATGTGG	AT3G30416.1	5308	AT5G32400.2	trans	HC	Distributed	5515	4782	5506	1008	291	1008
AAGAACTGTACTCGACCCATGTGG	AT3G30416.1	5308	AT2G06245.1	trans	HC	Distributed	5515	5125	5510	744	362	744
AAGAACTGTACTCGACCCATGTGG	AT3G30416.1	5308	AT4G06575.1	trans	HC	Distributed	5515	5180	5509	615	289	615
AAGAACTGTACTCGACCCATGTGG	AT3G30416.1	5308	AT5G33391.1	trans	HC	Distributed	5515	5182	5504	603	282	603
AAGAACTGTACTCGACCCATGTGG	AT3G30416.1	5308	AT1G37405.1	trans	100nt	Distributed	5515	4133	5445	5961	254	1561
AAGAACTGTACTCGACCCATGTGG	AT3G30416.1	5308	AT2G12780.1	trans	100nt	Distributed	5515	4133	5494	2817	1299	2651
AAGAACTGTACTCGACCCATGTGG	AT3G30416.1	5308	AT5G32169.1	trans	HC	Distributed	5515	5012	5505	777	292	777
AAGAACTGTACTCGACCCATGTGG	AT3G30416.1	5308	AT3G30690.1	trans	HC	Distributed	5515	5177	5506	621	291	621
AAGAACTGTACTCGACCCATGTGG	AT3G30416.1	5308	AT4G07939.1	trans	100nt	Distributed	5515	5259	5509	663	395	646
AAGAACTGTACTCGACCCATGTGG	AT3G30416.1	5308	AT2G10880.1	trans	100nt	Distributed	5515	5126	5500	1173	808	1173
AAGAACTGTACTCGACCCATGTGG	AT3G30416.1	5308	AT5G31981.1	trans	100nt	Distributed	5515	5134	5509	1188	807	1182
AAGAACTGTACTCGACCCATGTGG	AT3G30416.1	5308	AT2G06335.1	trans	HC	Distributed	5515	4775	5504	972	247	972
AAGAACTGTACTCGACCCATGTGG	AT3G30416.1	5308	AT5G32483.1	trans	HC	Distributed	5515	5125	5515	776	396	776
AAGAACTGTACTCGACCCATGTGG	AT3G30416.1	5308	AT3G30838.1	trans	100nt	Distributed	5515	4163	5509	5902	3375	4717
AAGAACTGTACTCGACCCATGTGG	AT3G30416.1	5308	AT4G06505.1	trans	HC	Distributed	5515	5177	5503	621	294	621
AAGAACTGTACTCGACCCATGTGG	AT3G30416.1	5308	AT3G30665.1	trans	HC	Distributed	5515	4763	5503	914	196	914
AAGAACTGTACTCGACCCATGTGG	AT3G30416.1	5308	AT4G07893.1	trans	HC	Distributed	5515	4424	5501	1785	322	1389
AAGAACTGTACTCGACCCATGTGG	AT3G30416.1	5308	AT1G41726.1	trans	HC	Distributed	5515	5121	5509	627	242	627
AAGAACTGTACTCGACCCATGTGG	AT3G30416.1	5308	AT5G32405.1	trans	HC	Distributed	5515	5019	5506	771	291	771
AAGAACTGTACTCGACCCATGTGG	AT3G30416.1	5308	AT4G06486.1	trans	HC	Distributed	5515	5127	5510	735	345	735
AAGAACTGTACTCGACCCATGTGG	AT3G30416.1	5308	AT5G35142.1	trans	100nt	Distributed	5515	4133	5361	2793	1136	2338
AAGAACTGTACTCGACCCATGTGG	AT3G30416.1	5308	AT5G33257.1	trans	100nt	Distributed	5515	5227	5498	630	322	592
AAGAACTGTACTCGACCCATGTGG	AT3G30416.1	5308	AT3G30746.1	trans	100nt	Distributed	5515	4772	5482	2289	1599	2289
AAGAACTGTACTCGACCCATGTGG	AT3G30416.1	5308	AT3G32020.2	trans	HC	Distributed	5515	5185	5515	609	281	609
AAGAACTGTACTCGACCCATGTGG	AT3G30416.1	5308	AT2G12832.1	trans	100nt	Distributed	5515	5179	5494	756	447	756
AAGAACTGTACTCGACCCATGTGG	AT3G30416.1	5308	AT1G42040.1	trans	100nt	Distributed	5515	5259	5459	570	369	570
AAGAACTGTACTCGACCCATGTGG	AT3G30416.1	5308	AT1G38390.1	trans	100nt	Distributed	5515	5267	5509	531	287	530
AAGAACTGTACTCGACCCATGTGG	AT3G30416.1	5308	AT5G32489.1	trans	100nt	Distributed	5515	5134	5515	1103	718	1094
AAGAACTGTACTCGACCCATGTGG	AT3G30416.1	5308	AT2G09900.1	trans	100nt	Distributed	5515	5273	5509	528	292	528
AAGAACTGTACTCGACCCATGTGG	AT3G30416.1	5308	AT4G06622.1	trans	HC	Distributed	5515	4774	5503	1398	679	1398
AAGAACTGTACTCGACCCATGTGG	AT3G30416.1	5308	AT2G09953.1	trans	100nt	Distributed	5515	5273	5509	618	382	618
AAGAACTGTACTCGACCCATGTGG	AT3G30416.1	5308	AT2G09820.1	trans	100nt	Distributed	5515	4133	5504	4208	1621	2971
AAGAACTGTACTCGACCCATGTGG	AT3G30416.1	5308	AT2G12845.1	trans	HC	Distributed	5515	5179	5494	564	255	564
AAGAACTGTACTCGACCCATGTGG	AT3G30416.1	5308	AT5G29036.1	trans	HC	Distributed	5515	5119	5515	612	214	612
AAGAACTGTACTCGACCCATGTGG	AT3G30416.1	5308	AT1G36763.1	trans	HC	Distributed	5515	5306	5500	315	120	315
AAGAACTGTACTCGACCCATGTGG	AT3G30416.1	5308	AT5G29034.1	trans	100nt	Distributed	5515	5248	5504	687	197	454
AAGAACTGTACTCGACCCATGTGG	AT3G30416.1	5308	AT1G40101.1	trans	100nt	Distributed	5515	4548	5510	12954	799	1757
AAGAACTGTACTCGACCCATGTGG	AT3G30416.1	5308	AT5G31842.1	trans	HC	Distributed	5515	5130	5451	624	304	621
AAGAACTGTACTCGACCCATGTGG	AT3G30416.1	5308	AT5G33100.1	trans	HC	Distributed	5515	5181	5515	675	340	675
AAGAACTGTACTCGACCCATGTGG	AT3G30416.1	5308	AT3G33065.1	trans	HC	Distributed	5515	5127	5509	670	289	668
AAGAACTGTACTCGACCCATGTGG	AT3G30416.1	5308	AT5G32490.1	trans	100nt	Distributed	5515	5180	5515	802	469	802
AAGAACTGTACTCGACCCATGTGG	AT3G30416.1	5308	AT4G06738.1	trans	100nt	Distributed	5515	5258	5509	528	230	482
AAGAACTGTACTCGACCCATGTGG	AT3G30416.1	5308	AT1G36400.1	trans	100nt	Distributed	5515	5295	5509	521	287	502
AAGAACTGTACTCGACCCATGTGG	AT3G30416.1	5308	AT5G32430.2	trans	HC	Distributed	5515	5183	5509	603	277	603
AAGAACTGTACTCGACCCATGTGG	AT3G30416.1	5308	AT5G32510.2	trans	HC	Distributed	5515	5190	5515	623	296	622
AAGAACTGTACTCGACCCATGTGG	AT3G30416.1	5308	AT3G43307.1	trans	100nt	Distributed	5515	4132	5509	2969	315	1663
AAGAACTGTACTCGACCCATGTGG	AT3G30416.1	5308	AT4G06702.1	trans	100nt	Distributed	5515	5128	5509	1158	776	1157
AAGAACTGTACTCGACCCATGTGG	AT3G30416.1	5308	AT3G30700.1	trans	HC	Distributed	5515	5177	5506	621	291	621
AAGAACTGTACTCGACCCATGTGG	AT3G30416.1	5308	AT4G07650.1	trans	HC	Distributed	5515	4728	5498	1479	731	1479
AAGAACTGTACTCGACCCATGTGG	AT3G30416.1	5308	AT2G07880.1	trans	100nt	Distributed	5515	5282	5500	522	300	520
AAGAACTGTACTCGACCCATGTGG	AT3G30416.1	5308	AT4G06607.1	trans	HC	Distributed	5515	4774	5509	1380	650	1380
AAGAACTGTACTCGACCCATGTGG	AT3G30416.1	5308	AT5G30852.1	trans	HC	Distributed	5515	4765	5501	1314	589	1314
AAGAACTTTGAGATTTATATTGCT	AT4G06642.1	324	AT5G33533.1	trans	100nt	Site-specific	4584	259	771	7678	1538	2030
AAGAATCGGCCTATCTACTAAGAT	AT4G06581.1	684	AT5G28892.1	trans	100nt	Distributed	4368	102	1112	5824	2652	3652
AAGAATCGGCCTATCTACTAAGAT	AT4G06581.1	684	AT3G30582.1	trans	100nt	Distributed	4368	415	1111	4696	3151	3845
AAGAATCGGCCTATCTACTAAGAT	AT4G06581.1	684	AT2G06270.1	trans	100nt	Distributed	4368	456	904	2086	489	935
AAGAATCGGCCTATCTACTAAGAT	AT4G06581.1	684	AT4G06692.1	trans	100nt	Distributed	4368	1	1117	6081	4670	5752
AAGAATCGGCCTATCTACTAAGAT	AT4G06581.1	684	AT3G32475.1	trans	100nt	Distributed	4368	1	1111	2801	1083	2181
AAGAATCGGCCTATCTACTAAGAT	AT4G06581.1	684	AT3G30218.1	trans	100nt	Distributed	4368	1	1111	3489	894	1972
AAGAATCGGCCTATCTACTAAGAT	AT4G06581.1	684	AT3G43358.1	trans	100nt	Distributed	4368	1	757	3168	553	1275
AAGAATCGGCCTATCTACTAAGAT	AT4G06581.1	684	AT1G36250.1	trans	100nt	Distributed	4368	161	1111	5918	3779	4750
AAGAATCGGCCTATCTACTAAGAT	AT4G06581.1	684	AT1G42380.1	trans	100nt	Distributed	4368	1	1111	2287	858	1947
AAGAATCGGCCTATCTACTAAGAT	AT4G06581.1	684	AT3G30716.1	trans	100nt	Distributed	4368	102	1116	6998	3881	4878
AAGAATGATGATCGATATTGGCCT	AT4G04635.1	271	AT4G09565.1	trans	HC	Distributed	855	118	636	1296	466	987
AAGAATTGTATCCTTGTTAGAAGA	AT1G40104.1	594	AT5G31770.1	trans	100nt	Distributed	1857	443	645	537	325	528
AAGACATCTGTGGATAGCCATA	AT2G45245.1	197	AT2G45380.1	cis	100nt	Site-specific	386	68	203	1645	1	136
AAGACCGACGGAAGAAAGATTTCA	AT2G21460.1	1988	AT1G41797.1	trans	100nt	Distributed	6154	1191	2295	3471	1	1092
AAGACCGACGGAAGAAAGATTTCA	AT2G21460.1	1988	AT4G04655.1	trans	100nt	Distributed	6154	1196	2840	7527	3918	5563
AAGACCGACGGAAGAAAGATTTCA	AT2G21460.1	1988	AT2G12540.1	trans	HC	Distributed	6154	1191	2227	1955	599	1627
AAGACGATGAAACTGGTACAAGAG	AT2G21460.1	2633	AT4G04655.1	trans	100nt	Distributed	6154	1196	2840	7527	3918	5563
AAGACTTGTGATTCCCCTGTATCT	AT2G45245.1	142	AT2G45380.1	cis	100nt	Site-specific	386	68	203	1645	1	136
AAGAGAAAAGAGTTTAGAAGAATC	AT5G32592.1	1568	AT4G06528.1	trans	100nt	Site-specific	3643	1388	1905	3216	1	527
AAGAGAAAAGAGTTTAGAAGAATC	AT5G32592.1	1568	AT2G10070.2	trans	100nt	Site-specific	3643	1557	2035	2200	1713	2200
AAGAGAAAAGAGTTTAGAAGAATC	AT5G32592.1	1568	AT2G15060.1	trans	100nt	Site-specific	3643	1385	2032	3760	315	969
AAGAGAAAAGAGTTTAGAAGAATC	AT5G32592.1	1568	AT5G28641.1	trans	100nt	Site-specific	3643	1473	2033	3907	445	1020
AAGAGAAAAGAGTTTAGAAGAATC	AT5G32592.1	1568	AT5G34431.1	trans	100nt	Site-specific	3643	1385	2030	2787	1315	1968
AAGAGACTTGAGGCGGTTTGGGC	AT3G30587.1	1860	AT5G35140.1	trans	100nt	Site-specific	2664	1729	2170	1706	1257	1706
AAGAGACTTGAGGCGGTTTGGGC	AT3G30587.1	1860	AT5G32345.1	trans	100nt	Site-specific	2664	1105	2302	9717	3004	4215
AAGAGACTTGAGGCGGTTTGGGC	AT3G30587.1	1860	AT2G11115.1	trans	HC	Site-specific	2664	1828	2328	516	1	513
AAGAGACTTGAGGCGGTTTGGGC	AT3G30587.1	1860	AT4G06540.1	trans	HC	Site-specific	2664	977	2305	3495	4	1348
AAGAGACTTGAGGCGGTTTGGGC	AT3G30587.1	1860	AT2G06810.1	trans	100nt	Site-specific	2664	804	1915	2265	606	1725
AAGAGACTTGAGGCGGTTTGGGC	AT3G30587.1	1860	AT5G28263.1	trans	HC	Site-specific	2664	810	2459	15195	12321	13986
AAGAGACTTGAGGCGGTTTGGGC	AT3G30587.1	1860	AT1G37999.1	trans	HC	Site-specific	2664	810	2455	3924	226	1859
AAGAGACTTGAGGCGGTTTGGGC	AT3G30587.1	1860	AT5G31032.1	trans	HC	Site-specific	2664	810	2221	2949	861	2291
AAGAGACTTGAGGCGGTTTGGGC	AT3G30587.1	1860	AT1G37933.1	trans	100nt	Site-specific	2664	1837	2223	3147	2744	3142
AAGAGACTTGAGGCGGTTTGGGC	AT3G30587.1	1860	AT2G10190.1	trans	100nt	Site-specific	2664	1132	2169	6574	3892	4942
AAGAGACTTGAGGCGGTTTGGGC	AT3G30587.1	1860	AT4G06596.1	trans	100nt	Site-specific	2664	1704	2223	1566	732	1236
AAGAGACTTGAGGCGGTTTGGGC	AT3G30587.1	1860	AT3G42260.1	trans	100nt	Site-specific	2664	1838	2116	1407	339	616
AAGAGACTTGAGGCGGTTTGGGC	AT3G30587.1	1860	AT4G06559.1	trans	100nt	Site-specific	2664	1825	2455	2013	1384	2013
AAGAGACTTGAGGCGGTTTGGGC	AT3G30587.1	1860	AT3G31359.1	trans	100nt	Site-specific	2664	1369	2455	5943	4845	5943
AAGAGACTTGAGGCGGTTTGGGC	AT3G30587.1	1860	AT5G33386.1	trans	100nt	Site-specific	2664	1859	2457	1587	984	1587
AAGAGACTTGAGGCGGTTTGGGCG	AT3G30587.1	1860	AT5G33386.1	trans	100nt	Site-specific	2664	1859	2457	1587	984	1587
AAGAGACTTGAGGCGGTTTGGGCG	AT3G30587.1	1860	AT5G35140.1	trans	100nt	Site-specific	2664	1729	2170	1706	1257	1706
AAGAGACTTGAGGCGGTTTGGGCG	AT3G30587.1	1860	AT1G37999.1	trans	HC	Site-specific	2664	810	2455	3924	226	1859
AAGAGACTTGAGGCGGTTTGGGCG	AT3G30587.1	1860	AT4G06540.1	trans	HC	Site-specific	2664	977	2305	3495	4	1348
AAGAGACTTGAGGCGGTTTGGGCG	AT3G30587.1	1860	AT1G37933.1	trans	100nt	Site-specific	2664	1837	2223	3147	2744	3142
AAGAGACTTGAGGCGGTTTGGGCG	AT3G30587.1	1860	AT3G31359.1	trans	100nt	Site-specific	2664	1369	2455	5943	4845	5943
AAGAGACTTGAGGCGGTTTGGGCG	AT3G30587.1	1860	AT2G10190.1	trans	100nt	Site-specific	2664	1132	2169	6574	3892	4942
AAGAGACTTGAGGCGGTTTGGGCG	AT3G30587.1	1860	AT5G31032.1	trans	HC	Site-specific	2664	810	2221	2949	861	2291
AAGAGACTTGAGGCGGTTTGGGCG	AT3G30587.1	1860	AT3G42260.1	trans	100nt	Site-specific	2664	1838	2116	1407	339	616
AAGAGACTTGAGGCGGTTTGGGCG	AT3G30587.1	1860	AT4G06596.1	trans	100nt	Site-specific	2664	1704	2223	1566	732	1236
AAGAGACTTGAGGCGGTTTGGGCG	AT3G30587.1	1860	AT5G32345.1	trans	100nt	Site-specific	2664	1105	2302	9717	3004	4215
AAGAGACTTGAGGCGGTTTGGGCG	AT3G30587.1	1860	AT2G11115.1	trans	HC	Site-specific	2664	1828	2328	516	1	513
AAGAGACTTGAGGCGGTTTGGGCG	AT3G30587.1	1860	AT4G06559.1	trans	100nt	Site-specific	2664	1825	2455	2013	1384	2013
AAGAGACTTGAGGCGGTTTGGGCG	AT3G30587.1	1860	AT5G28263.1	trans	HC	Site-specific	2664	810	2459	15195	12321	13986
AAGAGACTTGAGGCGGTTTGGGCG	AT3G30587.1	1860	AT2G06810.1	trans	100nt	Site-specific	2664	804	1915	2265	606	1725
AAGAGAGAAAAGGAGAAGGAGCA	AT3G32195.1	2721	AT5G28670.1	trans	100nt	Distributed	4765	2564	2922	3801	2	359
AAGAGAGAAAAGGAGAAGGAGCA	AT3G32195.1	2721	AT4G07915.1	trans	100nt	Distributed	4765	2565	3692	3816	1507	2626
AAGAGAGAAAAGGAGAAGGAGCA	AT3G32195.1	2721	AT4G03710.1	trans	100nt	Distributed	4765	2565	3722	3984	1249	2407
AAGAGAGACTAAGAGAACCC	AT1G48953.1	246	AT3G30416.1	trans	100nt	Distributed	291	166	286	5515	3937	4057
AAGAGAGACTAAGAGAACCCT	AT1G48953.1	246	AT3G30416.1	trans	100nt	Distributed	291	166	286	5515	3937	4057
AAGAGAGACTAAGAGAACCCTA	AT1G48953.1	246	AT3G30416.1	trans	100nt	Distributed	291	166	286	5515	3937	4057
AAGAGAGACTAAGAGAACCCTAG	AT1G48953.1	246	AT3G30416.1	trans	100nt	Distributed	291	166	286	5515	3937	4057
AAGAGAGACTAAGAGAACCCTAGA	AT1G48953.1	246	AT3G30416.1	trans	100nt	Distributed	291	166	286	5515	3937	4057
AAGAGGAAAAACAGAACAGAAAGT	AT1G41890.1	450	AT2G11320.1	trans	100nt	Site-specific	3829	260	2090	6801	3288	5149
AAGAGGGTGCTGCAAAGTCTGCGC	AT3G30330.1	3202	AT4G06559.1	trans	100nt	Site-specific	5037	3119	3522	2013	1621	2013
AAGAGGGTGCTGCAAAGTCTGCGC	AT3G30330.1	3202	AT2G11115.1	trans	HC	Site-specific	5037	3120	3525	516	108	515
AAGAGGGTGCTGCAAAGTCTGCGC	AT3G30330.1	3202	AT3G31359.1	trans	100nt	Site-specific	5037	2662	3522	5943	5083	5941
AAGAGGGTGCTGCAAAGTCTGCGC	AT3G30330.1	3202	AT5G31032.1	trans	HC	Site-specific	5037	2111	3713	2949	674	2293
AAGAGGGTGCTGCAAAGTCTGCGC	AT3G30330.1	3202	AT2G06810.1	trans	100nt	Site-specific	5037	2111	3208	2265	606	1721
AAGAGGGTGCTGCAAAGTCTGCGC	AT3G30330.1	3202	AT5G28263.1	trans	100nt	Site-specific	5037	2111	3525	15195	12549	13988
AAGAGGGTGCTGCAAAGTCTGCGC	AT3G30330.1	3202	AT4G06540.1	trans	100nt	Site-specific	5037	2279	3525	3495	88	1348
AAGAGGGTGCTGCAAAGTCTGCGC	AT3G30330.1	3202	AT4G06596.1	trans	100nt	Site-specific	5037	3002	3399	1566	834	1231
AAGAGGGTGCTGCAAAGTCTGCGC	AT3G30330.1	3202	AT5G35140.1	trans	100nt	Site-specific	5037	3022	3710	1706	1021	1706
AAGAGGGTGCTGCAAAGTCTGCGC	AT3G30330.1	3202	AT5G32345.1	trans	100nt	Site-specific	5037	2396	3525	9717	3085	4215
AAGAGGGTGCTGCAAAGTCTGCGC	AT3G30330.1	3202	AT5G33386.1	trans	100nt	Site-specific	5037	3152	3519	1587	1231	1587
AAGAGGGTGCTGCAAAGTCTGCGC	AT3G30330.1	3202	AT3G42260.1	trans	100nt	Site-specific	5037	3128	3710	1407	37	619
AAGAGGGTGCTGCAAAGTCTGCGC	AT3G30330.1	3202	AT1G37999.1	trans	100nt	Site-specific	5037	2111	3525	3924	453	1861
AAGAGGGTGCTGCAAAGTCTGCGC	AT3G30330.1	3202	AT2G10190.1	trans	100nt	Site-specific	5037	2108	3475	6574	3891	5227
AAGAGGGTGCTGCAAAGTCTGCGC	AT3G30330.1	3202	AT1G37933.1	trans	100nt	Site-specific	5037	3125	3710	3147	2561	3147
AAGAGGTTCGGCCGGGAAGAGGCG	AT2G01029.1	7900	AT4G04655.1	trans	100nt	Distributed	10188	5870	7981	7527	3914	6032
AAGAGTAATTAAGGTTTTAAGATT	AT3G30330.1	3024	AT1G37999.1	trans	100nt	Site-specific	5037	2111	3525	3924	453	1861
AAGAGTAATTAAGGTTTTAAGATT	AT3G30330.1	3024	AT2G10190.1	trans	100nt	Site-specific	5037	2108	3475	6574	3891	5227
AAGAGTAATTAAGGTTTTAAGATT	AT3G30330.1	3024	AT3G31359.1	trans	100nt	Site-specific	5037	2662	3522	5943	5083	5941
AAGAGTAATTAAGGTTTTAAGATT	AT3G30330.1	3024	AT5G28263.1	trans	100nt	Site-specific	5037	2111	3525	15195	12549	13988
AAGAGTAATTAAGGTTTTAAGATT	AT3G30330.1	3024	AT5G32345.1	trans	100nt	Site-specific	5037	2396	3525	9717	3085	4215
AAGAGTAATTAAGGTTTTAAGATT	AT3G30330.1	3024	AT4G06596.1	trans	100nt	Site-specific	5037	3002	3399	1566	834	1231
AAGAGTAATTAAGGTTTTAAGATT	AT3G30330.1	3024	AT5G31032.1	trans	HC	Site-specific	5037	2111	3713	2949	674	2293
AAGAGTAATTAAGGTTTTAAGATT	AT3G30330.1	3024	AT5G35140.1	trans	100nt	Site-specific	5037	3022	3710	1706	1021	1706
AAGAGTAATTAAGGTTTTAAGATT	AT3G30330.1	3024	AT2G06810.1	trans	100nt	Site-specific	5037	2111	3208	2265	606	1721
AAGAGTAATTAAGGTTTTAAGATT	AT3G30330.1	3024	AT4G06540.1	trans	100nt	Site-specific	5037	2279	3525	3495	88	1348
AAGATCGGAGAAGAAGAATAGGTC	AT4G02312.1	8	AT5G29408.1	trans	100nt	Site-specific	552	1	118	2553	9	126
AAGCAAAAGACTCATATGGACTTT	AT1G40104.1	622	AT5G31770.1	trans	100nt	Distributed	1857	443	645	537	325	528
AAGCAGTAAACACAACTAGTCCTG	AT5G33434.1	3064	AT1G41890.1	trans	100nt	Distributed	4455	2703	3327	3829	1052	1691
AAGCAGTAAACACAACTAGTCCTG	AT5G33434.1	3064	AT5G28692.1	trans	100nt	Distributed	4455	2703	3245	5016	2042	2581
AAGCATGGATCCGCCTAGGCT	AT1G33860.2	116	AT3G41762.1	trans	100nt	Site-specific	666	55	208	560	53	206
AAGCATGGATCCGCCTAGGCTGTC	AT1G33860.2	116	AT3G41762.1	trans	100nt	Site-specific	666	55	208	560	53	206
AAGCATTCAGGTTTGCGATCTGTG	AT2G26630.1	490	AT4G09565.1	trans	100nt	Distributed	879	128	518	1296	408	797
AAGCATTCCATCGAACACCTTCTG	AT5G33434.1	2994	AT5G28692.1	trans	100nt	Distributed	4455	2703	3245	5016	2042	2581
AAGCATTCCATCGAACACCTTCTG	AT5G33434.1	2994	AT1G41890.1	trans	100nt	Distributed	4455	2703	3327	3829	1052	1691
AAGCGTCATGGACTTTGCTGGGCC	AT1G42380.1	1802	AT3G30716.1	trans	100nt	Site-specific	2287	1248	2029	6998	1983	2747
AAGCGTCATGGACTTTGCTGGGCC	AT1G42380.1	1802	AT3G33181.1	trans	HC	Site-specific	2287	858	2066	3619	768	1965
AAGCGTCATGGACTTTGCTGGGCC	AT1G42380.1	1802	AT4G06499.1	trans	100nt	Site-specific	2287	1777	2065	3951	1837	2129
AAGCGTCATGGACTTTGCTGGGCC	AT1G42380.1	1802	AT1G35970.1	trans	100nt	Site-specific	2287	850	1839	5895	4013	4998
AAGCGTCATGGACTTTGCTGGGCC	AT1G42380.1	1802	AT2G11220.1	trans	100nt	Site-specific	2287	1746	2064	1644	1327	1644
AAGCGTCATGGACTTTGCTGGGCC	AT1G42380.1	1802	AT2G11030.1	trans	100nt	Site-specific	2287	1477	2064	4142	3554	4142
AAGCGTCATGGACTTTGCTGGGCC	AT1G42380.1	1802	AT5G28076.1	trans	100nt	Site-specific	2287	858	1829	2502	937	1907
AAGCGTCATGGACTTTGCTGGGCC	AT1G42380.1	1802	AT2G06095.1	trans	HC	Site-specific	2287	1581	2019	696	266	696
AAGCGTCATGGACTTTGCTGGGCC	AT1G42380.1	1802	AT5G29890.2	trans	HC	Site-specific	2287	858	2064	2259	702	1924
AAGCGTCATGGACTTTGCTGGGCC	AT1G42380.1	1802	AT5G30269.1	trans	HC	Site-specific	2287	858	2065	14591	8706	9915
AAGCGTCATGGACTTTGCTGGGCC	AT1G42380.1	1802	AT4G06581.1	trans	100nt	Site-specific	2287	858	1947	4368	1	1111
AAGCGTCATGGACTTTGCTGGGCC	AT1G42380.1	1802	AT4G06644.1	trans	100nt	Site-specific	2287	1564	2064	5838	3839	4314
AAGCTAAGGACGATTTTGGACT	AT2G06095.1	382	AT4G06692.1	trans	HC	Site-specific	696	266	696	6081	5383	5825
AAGCTAAGGACGATTTTGGACT	AT2G06095.1	382	AT3G43358.1	trans	HC	Site-specific	696	266	696	3168	921	1348
AAGCTAAGGACGATTTTGGACT	AT2G06095.1	382	AT3G30218.1	trans	HC	Site-specific	696	267	696	3489	1616	2044
AAGCTAAGGACGATTTTGGACT	AT2G06095.1	382	AT3G42935.1	trans	HC	Site-specific	696	266	696	2305	1376	1816
AAGCTAAGGACGATTTTGGACT	AT2G06095.1	382	AT3G30749.1	trans	HC	Site-specific	696	266	696	8989	1360	1800
AAGCTAAGGACGATTTTGGACT	AT2G06095.1	382	AT2G12780.1	trans	100nt	Site-specific	696	266	444	2817	622	801
AAGCTAAGGACGATTTTGGACT	AT2G06095.1	382	AT3G30716.1	trans	HC	Site-specific	696	266	696	6998	3406	3832
AAGCTAAGGACGATTTTGGACT	AT2G06095.1	382	AT1G42380.1	trans	HC	Site-specific	696	266	696	2287	1581	2019
AAGCTAAGGACGATTTTGGACT	AT2G06095.1	382	AT5G34863.1	trans	HC	Site-specific	696	266	689	4041	1	422
AAGCTAGATCGTTACATACCTTGG	AT4G04655.1	4260	AT5G32540.1	trans	HC	Distributed	7527	3919	5947	3828	1117	3131
AAGCTAGATCGTTACATACCTTGG	AT4G04655.1	4260	AT3G31945.1	trans	100nt	Distributed	7527	3918	5563	6811	35	1682
AAGCTAGATCGTTACATACCTTGG	AT4G04655.1	4260	AT2G12385.1	trans	100nt	Distributed	7527	4132	5230	3234	2118	3234
AAGCTAGATCGTTACATACCTTGG	AT4G04655.1	4260	AT2G21460.1	trans	100nt	Distributed	7527	3918	5563	6154	1196	2840
AAGCTAGATCGTTACATACCTTGG	AT4G04655.1	4260	AT2G01029.1	trans	100nt	Distributed	7527	3914	6032	10188	5870	7981
AAGCTAGATCGTTACATACCTTGG	AT4G04655.1	4260	AT5G32481.1	trans	100nt	Distributed	7527	3918	6032	4731	451	2562
AAGCTGCAGAAGCAATCCGGAGAC	AT2G12860.1	159	AT5G32592.1	trans	100nt	Site-specific	2491	1	315	3643	1696	2033
AAGCTGCAGAAGCAATCCGGAGAC	AT2G12860.1	159	AT2G06260.1	trans	100nt	Site-specific	2491	1	314	2234	1264	1600
AAGCTGCAGAAGCAATCCGGAGAC	AT2G12860.1	159	AT2G06270.1	trans	100nt	Site-specific	2491	2	314	2086	1126	1454
AAGCTGGAGGTGAGGTTTGAAAGC	AT1G36770.1	86	AT4G07896.1	trans	100nt	Site-specific	4106	1	193	1044	99	295
AAGCTGGAGGTGAGGTTTGAAAGC	AT1G36770.1	86	AT5G32489.1	trans	100nt	Site-specific	4106	1	331	1103	1	333
AAGCTGGAGGTGAGGTTTGAAAGC	AT1G36770.1	86	AT3G30827.1	trans	100nt	Site-specific	4106	1	331	1062	1	329
AAGCTGGAGGTGAGGTTTGAAAGC	AT1G36770.1	86	AT5G30852.1	trans	100nt	Site-specific	4106	1	316	1314	1	320
AAGCTGGAGGTGAGGTTTGAAAGC	AT1G36770.1	86	AT1G40121.1	trans	100nt	Site-specific	4106	1	331	1020	1	333
AAGCTGGAGGTGAGGTTTGAAAGC	AT1G36770.1	86	AT4G06622.1	trans	100nt	Site-specific	4106	1	316	1398	1	318
AAGCTGGAGGTGAGGTTTGAAAGC	AT1G36770.1	86	AT4G06511.1	trans	100nt	Site-specific	4106	1	331	1134	1	335
AAGCTGGAGGTGAGGTTTGAAAGC	AT1G36770.1	86	AT5G35146.1	trans	100nt	Site-specific	4106	1	331	984	1	335
AAGCTGGAGGTGAGGTTTGAAAGC	AT1G36770.1	86	AT5G33150.1	trans	100nt	Site-specific	4106	1	331	972	1	333
AAGCTGGAGGTGAGGTTTGAAAGC	AT1G36770.1	86	AT4G06702.1	trans	100nt	Site-specific	4106	1	331	1158	1	315
AAGCTGGAGGTGAGGTTTGAAAGC	AT1G36770.1	86	AT4G06718.1	trans	100nt	Site-specific	4106	1	443	1119	32	475
AAGCTGGAGGTGAGGTTTGAAAGC	AT1G36770.1	86	AT5G33254.1	trans	100nt	Site-specific	4106	1	331	933	1	336
AAGCTGGAGGTGAGGTTTGAAAGC	AT1G36770.1	86	AT1G38194.1	trans	100nt	Site-specific	4106	1	331	885	1	332
AAGCTGGAGGTGAGGTTTGAAAGC	AT1G36770.1	86	AT5G31981.1	trans	100nt	Site-specific	4106	1	443	1188	32	463
AAGCTGGAGGTGAGGTTTGAAAGC	AT1G36770.1	86	AT4G06621.1	trans	100nt	Site-specific	4106	1	434	1197	214	650
AAGCTGGAGGTGAGGTTTGAAAGC	AT1G36770.1	86	AT1G41680.1	trans	100nt	Site-specific	4106	1	443	1206	32	475
AAGCTGGAGGTGAGGTTTGAAAGC	AT1G36770.1	86	AT2G13400.1	trans	100nt	Site-specific	4106	1	316	828	1	318
AAGCTGGAGGTGAGGTTTGAAAGC	AT1G36770.1	86	AT1G38360.1	trans	100nt	Site-specific	4106	1	443	8397	3111	3557
AAGCTGGAGGTGAGGTTTGAAAGC	AT1G36770.1	86	AT1G40101.1	trans	100nt	Site-specific	4106	1	443	12954	10727	11170
AAGCTGGAGGTGAGGTTTGAAAGC	AT1G36770.1	86	AT4G06615.1	trans	100nt	Site-specific	4106	1	331	1040	1	334
AAGCTGGAGGTGAGGTTTGAAAGC	AT1G36770.1	86	AT2G11340.1	trans	100nt	Site-specific	4106	1	443	5802	4810	5256
AAGGAAACAGAGGTACGAGCC	AT5G54070.1	1417	AT5G54075.1	cis	100nt	Site-specific	1512	1362	1512	361	59	209
AAGGAAACAGAGGTACGAGCC	AT5G54070.1	1417	AT5G53902.1	cis	100nt	Site-specific	1512	1362	1481	702	314	433
AAGGAACAGATGACAAGATGCAGT	AT3G30416.1	4500	AT3G30838.1	trans	100nt	Distributed	5515	4163	5509	5902	3375	4717
AAGGAACAGATGACAAGATGCAGT	AT3G30416.1	4500	AT5G35142.1	trans	100nt	Distributed	5515	4133	5361	2793	1136	2338
AAGGAACAGATGACAAGATGCAGT	AT3G30416.1	4500	AT4G06574.1	trans	100nt	Distributed	5515	4133	4837	3663	1	704
AAGGAACAGATGACAAGATGCAGT	AT3G30416.1	4500	AT1G37405.1	trans	100nt	Distributed	5515	4133	5445	5961	254	1561
AAGGAACAGATGACAAGATGCAGT	AT3G30416.1	4500	AT3G33197.1	trans	100nt	Distributed	5515	4133	5494	3120	303	1659
AAGGAACAGATGACAAGATGCAGT	AT3G30416.1	4500	AT2G09820.1	trans	100nt	Distributed	5515	4133	5504	4208	1621	2971
AAGGAACAGATGACAAGATGCAGT	AT3G30416.1	4500	AT3G42255.1	trans	100nt	Distributed	5515	4132	4638	3381	1	506
AAGGAACAGATGACAAGATGCAGT	AT3G30416.1	4500	AT2G12780.1	trans	100nt	Distributed	5515	4133	5494	2817	1299	2651
AAGGAACAGATGACAAGATGCAGT	AT3G30416.1	4500	AT5G31302.1	trans	HC	Distributed	5515	4133	5515	2373	258	1636
AAGGAACAGATGACAAGATGCAGT	AT3G30416.1	4500	AT3G33154.1	trans	100nt	Distributed	5515	4133	5487	3432	1196	2533
AAGGAACAGATGACAAGATGCAGT	AT3G30416.1	4500	AT5G35052.1	trans	100nt	Distributed	5515	4123	5481	3636	201	1557
AAGGAACAGATGACAAGATGCAGT	AT3G30416.1	4500	AT3G43307.1	trans	100nt	Distributed	5515	4132	5509	2969	315	1663
AAGGAACAGATGACAAGATGCAGT	AT3G30416.1	4500	AT4G03780.1	trans	100nt	Distributed	5515	4126	4723	2094	1	588
AAGGAACAGATGACAAGATGCAGT	AT3G30416.1	4500	AT4G07893.1	trans	HC	Distributed	5515	4424	5501	1785	322	1389
AAGGAACAGATGACAAGATGCAGT	AT3G30416.1	4500	AT1G38360.1	trans	100nt	Distributed	5515	4133	5510	8397	3971	5350
AAGGAACAGATGACAAGATGCAGT	AT3G30416.1	4500	AT2G10820.1	trans	100nt	Distributed	5515	4477	5509	5712	827	1838
AAGGAAGAGAGGATGATTTAG	AT3G31630.1	2017	AT4G03710.1	trans	100nt	Distributed	7288	1093	2248	3984	1249	2408
AAGGAAGAGAGGATGATTTAG	AT3G31630.1	2017	AT3G30803.1	trans	100nt	Distributed	7288	1451	2252	1926	1124	1926
AAGGAAGAGAGGATGATTTAG	AT3G31630.1	2017	AT4G07915.1	trans	100nt	Distributed	7288	1094	2249	3816	1473	2626
AAGGAAGAGAGGATGATTTAGGAA	AT3G31630.1	2017	AT4G03710.1	trans	100nt	Distributed	7288	1093	2248	3984	1249	2408
AAGGAAGAGAGGATGATTTAGGAA	AT3G31630.1	2017	AT4G07915.1	trans	100nt	Distributed	7288	1094	2249	3816	1473	2626
AAGGAAGAGAGGATGATTTAGGAA	AT3G31630.1	2017	AT3G30803.1	trans	100nt	Distributed	7288	1451	2252	1926	1124	1926
AAGGACCTTAGAGAACAAACAAAG	AT5G28626.1	1057	AT3G32091.1	trans	100nt	Site-specific	1704	661	1323	7464	6767	7463
AAGGACGATTTTGGATTCAGGAAT	AT5G32628.1	1114	AT3G30749.1	trans	100nt	Site-specific	1203	950	1203	8989	1591	1843
AAGGACGATTTTGGATTCAGGAAT	AT5G32628.1	1114	AT3G30716.1	trans	100nt	Site-specific	1203	950	1203	6998	3626	3875
AAGGACGATTTTGGATTCAGGAAT	AT5G32628.1	1114	AT3G30218.1	trans	100nt	Site-specific	1203	947	1203	3489	1838	2091
AAGGACGATTTTGGATTCAGGAAT	AT5G32628.1	1114	AT3G43358.1	trans	100nt	Site-specific	1203	951	1203	3168	1139	1390
AAGGACGATTTTGGATTCAGGAAT	AT5G32628.1	1114	AT2G12780.1	trans	100nt	Site-specific	1203	950	1169	2817	625	844
AAGGACGATTTTGGATTCAGGAAT	AT5G32628.1	1114	AT1G36250.1	trans	100nt	Site-specific	1203	950	1163	5918	4753	4965
AAGGACGATTTTGGATTCAGGAAT	AT5G32628.1	1114	AT1G42380.1	trans	100nt	Site-specific	1203	951	1203	2287	1812	2061
AAGGACGATTTTGGATTCAGGAAT	AT5G32628.1	1114	AT3G32475.1	trans	100nt	Site-specific	1203	950	1203	2801	2045	2297
AAGGACGATTTTGGATTCAGGAAT	AT5G32628.1	1114	AT5G34863.1	trans	100nt	Site-specific	1203	950	1200	4041	216	465
AAGGACGATTTTGGATTCAGGAAT	AT5G32628.1	1114	AT4G08116.1	trans	HC	Site-specific	1203	1049	1200	250	97	247
AAGGAGAGAAGTAGTTCAGAGAAA	AT5G36223.1	374	AT4G09875.1	trans	HC	Site-specific	2865	275	1881	2423	548	2150
AAGGAGAGAAGTAGTTCAGAGAAA	AT5G36223.1	374	AT1G42888.1	trans	HC	Site-specific	2865	275	1881	3109	428	2011
AAGGAGCAAAATCGTTAGGGTTT	AT3G32195.1	2736	AT4G07915.1	trans	100nt	Distributed	4765	2565	3692	3816	1507	2626
AAGGAGCAAAATCGTTAGGGTTT	AT3G32195.1	2736	AT5G28670.1	trans	100nt	Distributed	4765	2564	2922	3801	2	359
AAGGAGCAAAATCGTTAGGGTTT	AT3G32195.1	2736	AT4G03710.1	trans	100nt	Distributed	4765	2565	3722	3984	1249	2407
AAGGAGCTGATCTAGGGTTCTCTT	AT3G30416.1	3944	AT1G48953.1	trans	100nt	Distributed	5515	3937	4057	291	166	286
AAGGGACAAAGACGATGAAACTGG	AT2G21460.1	2625	AT4G04655.1	trans	100nt	Distributed	6154	1196	2840	7527	3918	5563
AAGGGAGATAAGCGAATAACAACC	AT4G06546.1	2050	AT5G33381.1	trans	100nt	Distributed	7651	1899	2365	5292	3329	3798
AAGGGAGATAAGCGAATAACAACC	AT4G06546.1	2050	AT5G34665.1	trans	100nt	Distributed	7651	1899	2365	4713	3159	3630
AAGGGATCTCTTCACTGTATATAG	AT3G42935.1	1377	AT2G11030.1	trans	100nt	Distributed	2305	1342	1861	4142	3554	4072
AAGGGATCTCTTCACTGTATATAG	AT3G42935.1	1377	AT3G30716.1	trans	100nt	Distributed	2305	1342	1826	6998	1983	2449
AAGGGATCTCTTCACTGTATATAG	AT3G42935.1	1377	AT2G06095.1	trans	HC	Distributed	2305	1376	1816	696	266	696
AAGGGATCTCTTCACTGTATATAG	AT3G42935.1	1377	AT4G06644.1	trans	100nt	Distributed	2305	1376	1861	5838	3839	4297
AAGGGATCTCTTCACTGTATATAG	AT3G42935.1	1377	AT5G30269.1	trans	100nt	Distributed	2305	1342	2305	14591	8257	9227
AAGGGATTGGCTGTAGAGAGGGTA	AT5G31999.1	1398	AT4G06547.1	trans	100nt	Distributed	2070	1311	1867	2901	181	740
AAGGGATTGGCTGTAGAGAGGGTA	AT5G31999.1	1398	AT2G06760.1	trans	HC	Distributed	2070	267	1672	3614	1965	3344
AAGGGGGGTAGACTTGTAACGACC	AT5G32481.1	524	AT4G04655.1	trans	100nt	Distributed	4731	451	2562	7527	3918	6032
AAGGGGGGTAGACTTGTAACGACC	AT5G32481.1	524	AT3G45095.1	trans	100nt	Distributed	4731	439	1422	4345	2245	3221
AAGGGGGGTAGACTTGTAACGACC	AT5G32481.1	524	AT1G41797.1	trans	100nt	Distributed	4731	451	2017	3471	1	1558
AAGGTTATTGAAGAACGGCATCCC	AT4G20490.1	3028	AT3G10100.1	trans	100nt	Distributed	3309	2632	3126	3015	2392	2888
AAGGTTATTGAAGAACGGCATCCC	AT4G20490.1	3028	AT2G01031.1	trans	HC	Distributed	3309	2632	3126	750	1	491
AAGGTTATTGAAGAACGGCATCCC	AT4G20490.1	3028	AT2G09910.1	trans	100nt	Distributed	3309	2631	3126	2958	2230	2721
AAGGTTGCTTTTGGTTGTGGACT	AT3G32195.1	3118	AT4G07915.1	trans	100nt	Distributed	4765	2565	3692	3816	1507	2626
AAGGTTGCTTTTGGTTGTGGACT	AT3G32195.1	3118	AT3G30803.1	trans	100nt	Distributed	4765	2922	3722	1926	1128	1926
AAGGTTGCTTTTGGTTGTGGACT	AT3G32195.1	3118	AT4G03710.1	trans	100nt	Distributed	4765	2565	3722	3984	1249	2407
AAGGTTGCTTTTGGTTGTGGACTT	AT3G32195.1	3118	AT4G03710.1	trans	100nt	Distributed	4765	2565	3722	3984	1249	2407
AAGGTTGCTTTTGGTTGTGGACTT	AT3G32195.1	3118	AT4G07915.1	trans	100nt	Distributed	4765	2565	3692	3816	1507	2626
AAGGTTGCTTTTGGTTGTGGACTT	AT3G32195.1	3118	AT3G30803.1	trans	100nt	Distributed	4765	2922	3722	1926	1128	1926
AAGTAGTTCAGGAGTTGGAGATTC	AT1G42110.1	2104	AT1G37057.1	trans	100nt	Site-specific	2137	1366	2137	3132	1482	2249
AAGTCCGTATGAGTCTTTGGCT	AT5G31770.1	326	AT1G40104.1	trans	100nt	Site-specific	537	325	528	1857	443	645
AAGTCCGTATGAGTCTTTGGCTTT	AT5G31770.1	326	AT1G40104.1	trans	100nt	Site-specific	537	325	528	1857	443	645
AAGTCTGGGGAGAGAAAGAACACC	AT1G35970.1	3546	AT3G42935.1	trans	100nt	Distributed	5895	3467	4012	2305	1762	2305
AAGTCTTGTAGAGTTGGTCACCCT	AT3G30330.1	3350	AT5G33386.1	trans	100nt	Site-specific	5037	3152	3519	1587	1231	1587
AAGTCTTGTAGAGTTGGTCACCCT	AT3G30330.1	3350	AT1G37999.1	trans	100nt	Site-specific	5037	2111	3525	3924	453	1861
AAGTCTTGTAGAGTTGGTCACCCT	AT3G30330.1	3350	AT4G06596.1	trans	100nt	Site-specific	5037	3002	3399	1566	834	1231
AAGTCTTGTAGAGTTGGTCACCCT	AT3G30330.1	3350	AT3G31359.1	trans	100nt	Site-specific	5037	2662	3522	5943	5083	5941
AAGTCTTGTAGAGTTGGTCACCCT	AT3G30330.1	3350	AT4G06559.1	trans	100nt	Site-specific	5037	3119	3522	2013	1621	2013
AAGTCTTGTAGAGTTGGTCACCCT	AT3G30330.1	3350	AT4G06540.1	trans	100nt	Site-specific	5037	2279	3525	3495	88	1348
AAGTCTTGTAGAGTTGGTCACCCT	AT3G30330.1	3350	AT5G35140.1	trans	100nt	Site-specific	5037	3022	3710	1706	1021	1706
AAGTCTTGTAGAGTTGGTCACCCT	AT3G30330.1	3350	AT2G10190.1	trans	100nt	Site-specific	5037	2108	3475	6574	3891	5227
AAGTCTTGTAGAGTTGGTCACCCT	AT3G30330.1	3350	AT3G30830.1	trans	100nt	Site-specific	5037	3239	3525	1986	1503	1790
AAGTCTTGTAGAGTTGGTCACCCT	AT3G30330.1	3350	AT3G42260.1	trans	100nt	Site-specific	5037	3128	3710	1407	37	619
AAGTCTTGTAGAGTTGGTCACCCT	AT3G30330.1	3350	AT2G11115.1	trans	HC	Site-specific	5037	3120	3525	516	108	515
AAGTCTTGTAGAGTTGGTCACCCT	AT3G30330.1	3350	AT5G32345.1	trans	100nt	Site-specific	5037	2396	3525	9717	3085	4215
AAGTCTTGTAGAGTTGGTCACCCT	AT3G30330.1	3350	AT5G28263.1	trans	100nt	Site-specific	5037	2111	3525	15195	12549	13988
AAGTCTTGTAGAGTTGGTCACCCT	AT3G30330.1	3350	AT5G31032.1	trans	HC	Site-specific	5037	2111	3713	2949	674	2293
AAGTCTTGTAGAGTTGGTCACCCT	AT3G30330.1	3350	AT1G37933.1	trans	100nt	Site-specific	5037	3125	3710	3147	2561	3147
AAGTTAAAGACTTGTGATTCCCCT	AT2G45245.1	136	AT2G45380.1	cis	100nt	Site-specific	386	68	203	1645	1	136
AATAACAAAAGGACTCTAAAACCT	AT2G06270.1	1387	AT3G31935.1	trans	100nt	Site-specific	2086	929	1454	5068	4542	5068
AATAACAAAAGGACTCTAAAACCT	AT2G06270.1	1387	AT2G10070.2	trans	100nt	Site-specific	2086	977	1457	2200	1714	2195
AATAACAAAAGGACTCTAAAACCT	AT2G06270.1	1387	AT5G28641.1	trans	HC	Site-specific	2086	280	1454	3907	446	1621
AATAACAAAAGGACTCTAAAACCT	AT2G06270.1	1387	AT5G34431.1	trans	HC	Site-specific	2086	284	1455	2787	1312	2518
AATAACAAAAGGACTCTAAAACCT	AT2G06270.1	1387	AT1G41930.1	trans	HC	Site-specific	2086	280	1452	10283	7522	8704
AATAACAAAAGGACTCTAAAACCT	AT2G06270.1	1387	AT2G12860.1	trans	100nt	Site-specific	2086	1126	1454	2491	2	314
AATAACAAAAGGACTCTAAAACCT	AT2G06270.1	1387	AT2G15060.1	trans	HC	Site-specific	2086	280	1459	3760	310	1516
AATAACAAATAGACTCTAAAACCT	AT3G30859.1	56	AT2G11230.1	trans	100nt	Site-specific	804	16	174	4410	4121	4276
AATAACAGTGGACTGGATTGACAC	AT5G31032.1	2173	AT4G08115.1	trans	100nt	Site-specific	2949	1655	2294	2867	1431	2073
AATAACAGTGGACTGGATTGACAC	AT5G31032.1	2173	AT3G30330.1	trans	HC	Site-specific	2949	674	2293	5037	2111	3713
AATAACAGTGGACTGGATTGACAC	AT5G31032.1	2173	AT4G06565.1	trans	100nt	Site-specific	2949	1941	2293	1950	24	374
AATAACAGTGGACTGGATTGACAC	AT5G31032.1	2173	AT3G30587.1	trans	HC	Site-specific	2949	861	2291	2664	810	2221
AATAACAGTGGACTGGATTGACAC	AT5G31032.1	2173	AT2G11680.1	trans	100nt	Site-specific	2949	1396	2293	2478	1502	2403
AATAACAGTGGACTGGATTGACAC	AT5G31032.1	2173	AT2G10230.1	trans	100nt	Site-specific	2949	1767	2293	2577	2064	2576
AATAACGATAAAGGACTTGGGAAT	AT4G03710.1	2131	AT2G12835.1	trans	100nt	Distributed	3984	1767	2407	2109	1157	1806
AATAACGATAAAGGACTTGGGAAT	AT4G03710.1	2131	AT3G32195.1	trans	100nt	Distributed	3984	1249	2407	4765	2565	3722
AATAACGATAAAGGACTTGGGAAT	AT4G03710.1	2131	AT3G33595.1	trans	100nt	Distributed	3984	1249	2407	6618	3362	4514
AATAACGATAAAGGACTTGGGAAT	AT4G03710.1	2131	AT4G05585.1	trans	100nt	Distributed	3984	1249	2407	8949	7240	8389
AATAACGATAAAGGACTTGGGAAT	AT4G03710.1	2131	AT3G31630.1	trans	100nt	Distributed	3984	1249	2408	7288	1093	2248
AATAACGATAAAGGACTTGGGAAT	AT4G03710.1	2131	AT2G12820.1	trans	100nt	Distributed	3984	1773	2407	2043	1198	1841
AATAACGATAAAGGACTTGGGAAT	AT4G03710.1	2131	AT2G12740.1	trans	100nt	Distributed	3984	1765	2407	4559	3931	4559
AATAACGATAAAGGACTTGGGAAT	AT4G03710.1	2131	AT2G12850.1	trans	100nt	Distributed	3984	1249	2407	2777	1157	2327
AATAACGATAAAGGACTTGGGAAT	AT4G03710.1	2131	AT3G31367.1	trans	100nt	Distributed	3984	1643	2407	2778	2016	2778
AATAAGCTAGATCGTTACATACCT	AT4G04655.1	4257	AT2G12385.1	trans	100nt	Distributed	7527	4132	5230	3234	2118	3234
AATAAGCTAGATCGTTACATACCT	AT4G04655.1	4257	AT3G31945.1	trans	100nt	Distributed	7527	3918	5563	6811	35	1682
AATAAGCTAGATCGTTACATACCT	AT4G04655.1	4257	AT5G32481.1	trans	100nt	Distributed	7527	3918	6032	4731	451	2562
AATAAGCTAGATCGTTACATACCT	AT4G04655.1	4257	AT2G21460.1	trans	100nt	Distributed	7527	3918	5563	6154	1196	2840
AATAAGCTAGATCGTTACATACCT	AT4G04655.1	4257	AT5G32540.1	trans	HC	Distributed	7527	3919	5947	3828	1117	3131
AATAAGCTAGATCGTTACATACCT	AT4G04655.1	4257	AT2G01029.1	trans	100nt	Distributed	7527	3914	6032	10188	5870	7981
AATACAGTGGACTGGATTGACAC	AT5G28263.1	13872	AT2G10230.1	trans	100nt	Distributed	15195	13456	13988	2577	2064	2576
AATACAGTGGACTGGATTGACAC	AT5G28263.1	13872	AT3G30587.1	trans	HC	Distributed	15195	12321	13986	2664	810	2459
AATACAGTGGACTGGATTGACAC	AT5G28263.1	13872	AT3G30330.1	trans	100nt	Distributed	15195	12549	13988	5037	2111	3525
AATACAGTGGACTGGATTGACACC	AT5G28263.1	13872	AT3G30587.1	trans	HC	Distributed	15195	12321	13986	2664	810	2459
AATACAGTGGACTGGATTGACACC	AT5G28263.1	13872	AT2G10230.1	trans	100nt	Distributed	15195	13456	13988	2577	2064	2576
AATACAGTGGACTGGATTGACACC	AT5G28263.1	13872	AT3G30330.1	trans	100nt	Distributed	15195	12549	13988	5037	2111	3525
AATACGGATGGGGCTTCCAGAGGT	AT2G27870.1	469	AT4G03300.1	cis	100nt	Site-specific	945	437	597	3858	228	388
AATACTCAATCACCTAGCATACTG	AT3G30416.1	4942	AT2G10820.1	trans	100nt	Distributed	5515	4477	5509	5712	827	1838
AATACTCAATCACCTAGCATACTG	AT3G30416.1	4942	AT3G33197.1	trans	100nt	Distributed	5515	4133	5494	3120	303	1659
AATACTCAATCACCTAGCATACTG	AT3G30416.1	4942	AT3G30665.1	trans	HC	Distributed	5515	4763	5503	914	196	914
AATACTCAATCACCTAGCATACTG	AT3G30416.1	4942	AT5G31702.1	trans	100nt	Distributed	5515	4854	5102	2619	831	1073
AATACTCAATCACCTAGCATACTG	AT3G30416.1	4942	AT5G30852.1	trans	HC	Distributed	5515	4765	5501	1314	589	1314
AATACTCAATCACCTAGCATACTG	AT3G30416.1	4942	AT2G12780.1	trans	100nt	Distributed	5515	4133	5494	2817	1299	2651
AATACTCAATCACCTAGCATACTG	AT3G30416.1	4942	AT2G09820.1	trans	100nt	Distributed	5515	4133	5504	4208	1621	2971
AATACTCAATCACCTAGCATACTG	AT3G30416.1	4942	AT3G30746.1	trans	100nt	Distributed	5515	4772	5482	2289	1599	2289
AATACTCAATCACCTAGCATACTG	AT3G30416.1	4942	AT5G31302.1	trans	HC	Distributed	5515	4133	5515	2373	258	1636
AATACTCAATCACCTAGCATACTG	AT3G30416.1	4942	AT5G32473.1	trans	100nt	Distributed	5515	4772	5192	1481	1062	1481
AATACTCAATCACCTAGCATACTG	AT3G30416.1	4942	AT1G37405.1	trans	100nt	Distributed	5515	4133	5445	5961	254	1561
AATACTCAATCACCTAGCATACTG	AT3G30416.1	4942	AT4G06622.1	trans	HC	Distributed	5515	4774	5503	1398	679	1398
AATACTCAATCACCTAGCATACTG	AT3G30416.1	4942	AT1G38360.1	trans	100nt	Distributed	5515	4133	5510	8397	3971	5350
AATACTCAATCACCTAGCATACTG	AT3G30416.1	4942	AT3G43307.1	trans	100nt	Distributed	5515	4132	5509	2969	315	1663
AATACTCAATCACCTAGCATACTG	AT3G30416.1	4942	AT4G07650.1	trans	HC	Distributed	5515	4728	5498	1479	731	1479
AATACTCAATCACCTAGCATACTG	AT3G30416.1	4942	AT5G35052.1	trans	100nt	Distributed	5515	4123	5481	3636	201	1557
AATACTCAATCACCTAGCATACTG	AT3G30416.1	4942	AT1G42300.1	trans	HC	Distributed	5515	4760	5515	1052	315	1052
AATACTCAATCACCTAGCATACTG	AT3G30416.1	4942	AT3G33085.1	trans	HC	Distributed	5515	4770	5515	1022	279	1022
AATACTCAATCACCTAGCATACTG	AT3G30416.1	4942	AT5G35142.1	trans	100nt	Distributed	5515	4133	5361	2793	1136	2338
AATACTCAATCACCTAGCATACTG	AT3G30416.1	4942	AT3G33154.1	trans	100nt	Distributed	5515	4133	5487	3432	1196	2533
AATACTCAATCACCTAGCATACTG	AT3G30416.1	4942	AT4G06607.1	trans	HC	Distributed	5515	4774	5509	1380	650	1380
AATACTCAATCACCTAGCATACTG	AT3G30416.1	4942	AT1G40101.1	trans	100nt	Distributed	5515	4548	5510	12954	799	1757
AATACTCAATCACCTAGCATACTG	AT3G30416.1	4942	AT4G06678.1	trans	HC	Distributed	5515	4874	5498	987	390	987
AATACTCAATCACCTAGCATACTG	AT3G30416.1	4942	AT3G30838.1	trans	100nt	Distributed	5515	4163	5509	5902	3375	4717
AATACTCAATCACCTAGCATACTG	AT3G30416.1	4942	AT4G07893.1	trans	HC	Distributed	5515	4424	5501	1785	322	1389
AATACTCAATCACCTAGCATACTG	AT3G30416.1	4942	AT2G06335.1	trans	HC	Distributed	5515	4775	5504	972	247	972
AATACTCAATCACCTAGCATACTG	AT3G30416.1	4942	AT5G32400.2	trans	HC	Distributed	5515	4782	5506	1008	291	1008
AATAGATTAAGAGAAATCCGGATT	AT3G31359.1	23	AT4G07595.1	trans	HC	Distributed	5943	4	554	652	98	652
AATAGATTAAGAGAAATCCGGATT	AT3G31359.1	23	AT3G30665.1	trans	100nt	Distributed	5943	12	333	914	233	555
AATAGATTAAGAGAAATCCGGATT	AT3G31359.1	23	AT3G33197.1	trans	100nt	Distributed	5943	12	552	3120	100	661
AATAGATTAAGAGAAATCCGGATT	AT3G31359.1	23	AT4G07650.1	trans	HC	Distributed	5943	1	802	1479	291	1092
AATAGATTAAGAGAAATCCGGATT	AT3G31359.1	23	AT5G32489.1	trans	HC	Distributed	5943	13	802	1103	295	1094
AATAGATTAAGAGAAATCCGGATT	AT3G31359.1	23	AT1G38149.1	trans	100nt	Distributed	5943	14	800	2886	2076	2886
AATAGATTAAGAGAAATCCGGATT	AT3G31359.1	23	AT1G37405.1	trans	100nt	Distributed	5943	12	311	5961	254	561
AATAGATTAAGAGAAATCCGGATT	AT3G31359.1	23	AT5G32405.1	trans	100nt	Distributed	5943	13	333	771	331	663
AATAGATTAAGAGAAATCCGGATT	AT3G31359.1	23	AT2G10880.1	trans	100nt	Distributed	5943	14	500	1173	680	1164
AATAGATTAAGAGAAATCCGGATT	AT3G31359.1	23	AT5G32400.2	trans	100nt	Distributed	5943	13	333	1008	331	663
AATAGATTAAGAGAAATCCGGATT	AT3G31359.1	23	AT5G32483.1	trans	100nt	Distributed	5943	12	333	776	445	768
AATAGATTAAGAGAAATCCGGATT	AT3G31359.1	23	AT1G38360.1	trans	100nt	Distributed	5943	12	802	8397	3519	4344
AATAGATTAAGAGAAATCCGGATT	AT3G31359.1	23	AT5G31842.1	trans	100nt	Distributed	5943	13	314	624	307	617
AATAGATTAAGAGAAATCCGGATT	AT3G31359.1	23	AT3G33065.1	trans	HC	Distributed	5943	12	337	670	328	662
AATAGATTAAGAGAAATCCGGATT	AT3G31359.1	23	AT3G33154.1	trans	100nt	Distributed	5943	7	799	3432	768	1545
AATAGATTAAGAGAAATCCGGATT	AT3G31359.1	23	AT2G12780.1	trans	100nt	Distributed	5943	7	816	2817	829	1662
AATAGATTAAGAGAAATCCGGATT	AT3G31359.1	23	AT3G33085.1	trans	HC	Distributed	5943	1	552	1022	98	672
AATAGATTAAGAGAAATCCGGATT	AT3G31359.1	23	AT5G33223.1	trans	HC	Distributed	5943	1	795	840	1	833
AATAGATTAAGAGAAATCCGGATT	AT3G31359.1	23	AT5G32434.1	trans	HC	Distributed	5943	1	696	740	1	737
AATAGATTAAGAGAAATCCGGATT	AT3G31359.1	23	AT4G06678.1	trans	HC	Distributed	5943	16	748	987	1	737
AATAGATTAAGAGAAATCCGGATT	AT3G31359.1	23	AT2G10895.1	trans	100nt	Distributed	5943	14	315	684	370	674
AATAGATTAAGAGAAATCCGGATT	AT3G31359.1	23	AT4G06631.1	trans	HC	Distributed	5943	16	548	739	202	727
AATAGATTAAGAGAAATCCGGATT	AT3G31359.1	23	AT2G12815.1	trans	HC	Distributed	5943	12	696	714	1	708
AATAGATTAAGAGAAATCCGGATT	AT3G31359.1	23	AT4G06511.1	trans	100nt	Distributed	5943	12	337	1134	794	1129
AATAGATTAAGAGAAATCCGGATT	AT3G31359.1	23	AT4G06607.1	trans	100nt	Distributed	5943	1	551	1380	464	1035
AATAGATTAAGAGAAATCCGGATT	AT3G31359.1	23	AT2G12320.1	trans	HC	Distributed	5943	13	314	609	295	597
AATAGATTAAGAGAAATCCGGATT	AT3G31359.1	23	AT5G32169.1	trans	100nt	Distributed	5943	7	333	777	331	669
AATAGATTAAGAGAAATCCGGATT	AT3G31359.1	23	AT1G41726.1	trans	HC	Distributed	5943	1	337	627	281	627
AATAGATTAAGAGAAATCCGGATT	AT3G31359.1	23	AT2G06335.1	trans	100nt	Distributed	5943	12	337	972	281	616
AATAGATTAAGAGAAATCCGGATT	AT3G31359.1	23	AT4G06486.1	trans	HC	Distributed	5943	12	696	735	1	729
AATAGGCATTAAGAACAACTAATC	AT3G30416.1	4899	AT1G40101.1	trans	100nt	Distributed	5515	4548	5510	12954	799	1757
AATAGGCATTAAGAACAACTAATC	AT3G30416.1	4899	AT5G31302.1	trans	HC	Distributed	5515	4133	5515	2373	258	1636
AATAGGCATTAAGAACAACTAATC	AT3G30416.1	4899	AT3G33085.1	trans	HC	Distributed	5515	4770	5515	1022	279	1022
AATAGGCATTAAGAACAACTAATC	AT3G30416.1	4899	AT3G33154.1	trans	100nt	Distributed	5515	4133	5487	3432	1196	2533
AATAGGCATTAAGAACAACTAATC	AT3G30416.1	4899	AT5G35052.1	trans	100nt	Distributed	5515	4123	5481	3636	201	1557
AATAGGCATTAAGAACAACTAATC	AT3G30416.1	4899	AT5G32400.2	trans	HC	Distributed	5515	4782	5506	1008	291	1008
AATAGGCATTAAGAACAACTAATC	AT3G30416.1	4899	AT4G07650.1	trans	HC	Distributed	5515	4728	5498	1479	731	1479
AATAGGCATTAAGAACAACTAATC	AT3G30416.1	4899	AT5G31702.1	trans	100nt	Distributed	5515	4854	5102	2619	831	1073
AATAGGCATTAAGAACAACTAATC	AT3G30416.1	4899	AT2G09820.1	trans	100nt	Distributed	5515	4133	5504	4208	1621	2971
AATAGGCATTAAGAACAACTAATC	AT3G30416.1	4899	AT3G33197.1	trans	100nt	Distributed	5515	4133	5494	3120	303	1659
AATAGGCATTAAGAACAACTAATC	AT3G30416.1	4899	AT4G06622.1	trans	HC	Distributed	5515	4774	5503	1398	679	1398
AATAGGCATTAAGAACAACTAATC	AT3G30416.1	4899	AT5G30852.1	trans	HC	Distributed	5515	4765	5501	1314	589	1314
AATAGGCATTAAGAACAACTAATC	AT3G30416.1	4899	AT2G06335.1	trans	HC	Distributed	5515	4775	5504	972	247	972
AATAGGCATTAAGAACAACTAATC	AT3G30416.1	4899	AT3G30838.1	trans	100nt	Distributed	5515	4163	5509	5902	3375	4717
AATAGGCATTAAGAACAACTAATC	AT3G30416.1	4899	AT5G35146.1	trans	100nt	Distributed	5515	4764	4935	984	813	984
AATAGGCATTAAGAACAACTAATC	AT3G30416.1	4899	AT5G35142.1	trans	100nt	Distributed	5515	4133	5361	2793	1136	2338
AATAGGCATTAAGAACAACTAATC	AT3G30416.1	4899	AT3G30746.1	trans	100nt	Distributed	5515	4772	5482	2289	1599	2289
AATAGGCATTAAGAACAACTAATC	AT3G30416.1	4899	AT5G32473.1	trans	100nt	Distributed	5515	4772	5192	1481	1062	1481
AATAGGCATTAAGAACAACTAATC	AT3G30416.1	4899	AT2G12780.1	trans	100nt	Distributed	5515	4133	5494	2817	1299	2651
AATAGGCATTAAGAACAACTAATC	AT3G30416.1	4899	AT1G42300.1	trans	HC	Distributed	5515	4760	5515	1052	315	1052
AATAGGCATTAAGAACAACTAATC	AT3G30416.1	4899	AT3G43307.1	trans	100nt	Distributed	5515	4132	5509	2969	315	1663
AATAGGCATTAAGAACAACTAATC	AT3G30416.1	4899	AT4G07893.1	trans	HC	Distributed	5515	4424	5501	1785	322	1389
AATAGGCATTAAGAACAACTAATC	AT3G30416.1	4899	AT4G06678.1	trans	HC	Distributed	5515	4874	5498	987	390	987
AATAGGCATTAAGAACAACTAATC	AT3G30416.1	4899	AT3G30665.1	trans	HC	Distributed	5515	4763	5503	914	196	914
AATAGGCATTAAGAACAACTAATC	AT3G30416.1	4899	AT1G38360.1	trans	100nt	Distributed	5515	4133	5510	8397	3971	5350
AATAGGCATTAAGAACAACTAATC	AT3G30416.1	4899	AT2G10820.1	trans	100nt	Distributed	5515	4477	5509	5712	827	1838
AATAGGCATTAAGAACAACTAATC	AT3G30416.1	4899	AT1G37405.1	trans	100nt	Distributed	5515	4133	5445	5961	254	1561
AATAGGCATTAAGAACAACTAATC	AT3G30416.1	4899	AT4G06607.1	trans	HC	Distributed	5515	4774	5509	1380	650	1380
AATATCTTGCGGACTCAGTTGCCT	AT3G30582.1	2102	AT1G42888.1	trans	100nt	Site-specific	4696	1923	2466	3109	1232	1774
AATATCTTGCGGACTCAGTTGCCT	AT3G30582.1	2102	AT4G09875.1	trans	100nt	Site-specific	4696	1929	2478	2423	1368	1907
AATCAACTCTGCCCACTGAAACAT	AT1G42350.1	5175	AT3G32990.1	trans	100nt	Site-specific	7480	5003	6041	2529	1365	2435
AATCAGATAAAGAATTCCCGAGGA	AT3G30416.1	4552	AT3G33197.1	trans	100nt	Distributed	5515	4133	5494	3120	303	1659
AATCAGATAAAGAATTCCCGAGGA	AT3G30416.1	4552	AT4G06574.1	trans	100nt	Distributed	5515	4133	4837	3663	1	704
AATCAGATAAAGAATTCCCGAGGA	AT3G30416.1	4552	AT2G12780.1	trans	100nt	Distributed	5515	4133	5494	2817	1299	2651
AATCAGATAAAGAATTCCCGAGGA	AT3G30416.1	4552	AT1G37405.1	trans	100nt	Distributed	5515	4133	5445	5961	254	1561
AATCAGATAAAGAATTCCCGAGGA	AT3G30416.1	4552	AT5G35142.1	trans	100nt	Distributed	5515	4133	5361	2793	1136	2338
AATCAGATAAAGAATTCCCGAGGA	AT3G30416.1	4552	AT3G33154.1	trans	100nt	Distributed	5515	4133	5487	3432	1196	2533
AATCAGATAAAGAATTCCCGAGGA	AT3G30416.1	4552	AT3G42255.1	trans	100nt	Distributed	5515	4132	4638	3381	1	506
AATCAGATAAAGAATTCCCGAGGA	AT3G30416.1	4552	AT5G31302.1	trans	HC	Distributed	5515	4133	5515	2373	258	1636
AATCAGATAAAGAATTCCCGAGGA	AT3G30416.1	4552	AT2G09820.1	trans	100nt	Distributed	5515	4133	5504	4208	1621	2971
AATCAGATAAAGAATTCCCGAGGA	AT3G30416.1	4552	AT3G43307.1	trans	100nt	Distributed	5515	4132	5509	2969	315	1663
AATCAGATAAAGAATTCCCGAGGA	AT3G30416.1	4552	AT5G35052.1	trans	100nt	Distributed	5515	4123	5481	3636	201	1557
AATCAGATAAAGAATTCCCGAGGA	AT3G30416.1	4552	AT1G38360.1	trans	100nt	Distributed	5515	4133	5510	8397	3971	5350
AATCAGATAAAGAATTCCCGAGGA	AT3G30416.1	4552	AT4G07893.1	trans	HC	Distributed	5515	4424	5501	1785	322	1389
AATCAGATAAAGAATTCCCGAGGA	AT3G30416.1	4552	AT1G40101.1	trans	100nt	Distributed	5515	4548	5510	12954	799	1757
AATCAGATAAAGAATTCCCGAGGA	AT3G30416.1	4552	AT2G10820.1	trans	100nt	Distributed	5515	4477	5509	5712	827	1838
AATCAGATAAAGAATTCCCGAGGA	AT3G30416.1	4552	AT4G03780.1	trans	100nt	Distributed	5515	4126	4723	2094	1	588
AATCAGATAAAGAATTCCCGAGGA	AT3G30416.1	4552	AT3G30838.1	trans	100nt	Distributed	5515	4163	5509	5902	3375	4717
AATCCAAATCCAATTCTGTAAAC	AT4G03710.1	2103	AT3G31367.1	trans	100nt	Distributed	3984	1643	2407	2778	2016	2778
AATCCAAATCCAATTCTGTAAAC	AT4G03710.1	2103	AT3G31630.1	trans	100nt	Distributed	3984	1249	2408	7288	1093	2248
AATCCAAATCCAATTCTGTAAAC	AT4G03710.1	2103	AT3G32195.1	trans	100nt	Distributed	3984	1249	2407	4765	2565	3722
AATCCAAATCCAATTCTGTAAAC	AT4G03710.1	2103	AT2G12820.1	trans	100nt	Distributed	3984	1773	2407	2043	1198	1841
AATCCAAATCCAATTCTGTAAAC	AT4G03710.1	2103	AT2G12740.1	trans	100nt	Distributed	3984	1765	2407	4559	3931	4559
AATCCAAATCCAATTCTGTAAAC	AT4G03710.1	2103	AT2G12850.1	trans	100nt	Distributed	3984	1249	2407	2777	1157	2327
AATCCAAATCCAATTCTGTAAAC	AT4G03710.1	2103	AT3G33595.1	trans	100nt	Distributed	3984	1249	2407	6618	3362	4514
AATCCAAATCCAATTCTGTAAAC	AT4G03710.1	2103	AT2G12835.1	trans	100nt	Distributed	3984	1767	2407	2109	1157	1806
AATCCAAATCCAATTCTGTAAAC	AT4G03710.1	2103	AT4G05585.1	trans	100nt	Distributed	3984	1249	2407	8949	7240	8389
AATCCAAATCCAATTCTGTAAACT	AT4G03710.1	2103	AT4G05585.1	trans	100nt	Distributed	3984	1249	2407	8949	7240	8389
AATCCAAATCCAATTCTGTAAACT	AT4G03710.1	2103	AT2G12820.1	trans	100nt	Distributed	3984	1773	2407	2043	1198	1841
AATCCAAATCCAATTCTGTAAACT	AT4G03710.1	2103	AT3G31367.1	trans	100nt	Distributed	3984	1643	2407	2778	2016	2778
AATCCAAATCCAATTCTGTAAACT	AT4G03710.1	2103	AT2G12835.1	trans	100nt	Distributed	3984	1767	2407	2109	1157	1806
AATCCAAATCCAATTCTGTAAACT	AT4G03710.1	2103	AT3G31630.1	trans	100nt	Distributed	3984	1249	2408	7288	1093	2248
AATCCAAATCCAATTCTGTAAACT	AT4G03710.1	2103	AT3G33595.1	trans	100nt	Distributed	3984	1249	2407	6618	3362	4514
AATCCAAATCCAATTCTGTAAACT	AT4G03710.1	2103	AT3G32195.1	trans	100nt	Distributed	3984	1249	2407	4765	2565	3722
AATCCAAATCCAATTCTGTAAACT	AT4G03710.1	2103	AT2G12850.1	trans	100nt	Distributed	3984	1249	2407	2777	1157	2327
AATCCAAATCCAATTCTGTAAACT	AT4G03710.1	2103	AT2G12740.1	trans	100nt	Distributed	3984	1765	2407	4559	3931	4559
AATCCAGAATTTGTAGACTTTGAT	AT2G45380.1	73	AT4G34071.1	trans	100nt	Site-specific	1645	1	133	525	131	263
AATCCAGAATTTGTAGACTTTGAT	AT2G45380.1	73	AT2G45245.1	cis	100nt	Site-specific	1645	1	136	386	68	203
AATCCAGTCCACTGTATTGCTAGC	AT2G11680.1	1597	AT1G37999.1	trans	100nt	Site-specific	2478	1502	2402	3924	977	1861
AATCCAGTCCACTGTATTGCTAGC	AT2G11680.1	1597	AT5G33533.1	trans	100nt	Site-specific	2478	1502	2009	7678	1	502
AATCCAGTCCACTGTATTGCTAGC	AT2G11680.1	1597	AT2G06810.1	trans	100nt	Site-specific	2478	1502	2403	2265	824	1721
AATCCAGTCCACTGTATTGCTAGC	AT2G11680.1	1597	AT5G31032.1	trans	100nt	Site-specific	2478	1502	2403	2949	1396	2293
AATCCGGATATCCGAGGTTTACGG	AT1G32225.1	370	AT1G45165.1	trans	100nt	Site-specific	512	325	489	532	122	286
AATCCGGATTTCTCTTTATTTATT	AT2G06335.1	582	AT3G30416.1	trans	HC	Site-specific	972	247	972	5515	4775	5504
AATCCGGATTTCTCTTTATTTATT	AT2G06335.1	582	AT3G31359.1	trans	100nt	Site-specific	972	281	616	5943	12	337
AATCGCAAGAGAGACTAAGAGAAC	AT1G48953.1	240	AT3G30416.1	trans	100nt	Distributed	291	166	286	5515	3937	4057
AATCTCGATATAAACGGTTGGCTC	AT5G39770.1	1217	AT3G30416.1	trans	100nt	Distributed	3819	1203	1402	5515	1769	1967
AATCTGCCCGGGATCGATAGGATC	AT1G53490.1	396	AT1G53480.1	cis	HC	Site-specific	2252	1	683	844	109	791
AATCTGGACCTGTAGAAACAAAAA	AT5G43415.1	5226	AT1G34844.1	trans	HC	Distributed	5802	4526	5236	1246	385	1094
AATCTGTTGTTGAACCTGTTGTCT	AT1G41890.1	1561	AT5G33434.1	trans	100nt	Site-specific	3829	1052	1691	4455	2703	3327
AATCTGTTGTTGAACCTGTTGTCT	AT1G41890.1	1561	AT5G33381.1	trans	100nt	Site-specific	3829	1045	2090	5292	613	1635
AATCTGTTGTTGAACCTGTTGTCT	AT1G41890.1	1561	AT2G11320.1	trans	100nt	Site-specific	3829	260	2090	6801	3288	5149
AATCTGTTGTTGAACCTGTTGTCT	AT1G41890.1	1561	AT2G06760.1	trans	100nt	Site-specific	3829	1145	1690	3614	1979	2509
AATCTTAATGCTTGTATGTCCGGA	AT4G09875.1	1493	AT5G36223.1	trans	HC	Distributed	2423	548	2150	2865	275	1881
AATCTTAATGCTTGTATGTCCGGA	AT4G09875.1	1493	AT1G42350.1	trans	HC	Distributed	2423	758	2150	7480	201	1594
AATCTTAATGCTTGTATGTCCGGA	AT4G09875.1	1493	AT3G30582.1	trans	100nt	Distributed	2423	1368	1907	4696	1929	2478
AATGAAATGAGTTATGGGTTAGAC	AT5G50717.1	29	AT2G22668.1	trans	HC	Site-specific	124	1	124	157	28	150
AATGAACTCATTTGGCTAAGGTAA	AT1G36770.1	321	AT4G06718.1	trans	100nt	Site-specific	4106	1	443	1119	32	475
AATGAACTCATTTGGCTAAGGTAA	AT1G36770.1	321	AT5G31981.1	trans	100nt	Site-specific	4106	1	443	1188	32	463
AATGAACTCATTTGGCTAAGGTAA	AT1G36770.1	321	AT5G32489.1	trans	100nt	Site-specific	4106	1	331	1103	1	333
AATGAACTCATTTGGCTAAGGTAA	AT1G36770.1	321	AT2G11340.1	trans	100nt	Site-specific	4106	1	443	5802	4810	5256
AATGAACTCATTTGGCTAAGGTAA	AT1G36770.1	321	AT1G38360.1	trans	100nt	Site-specific	4106	1	443	8397	3111	3557
AATGAACTCATTTGGCTAAGGTAA	AT1G36770.1	321	AT5G35146.1	trans	100nt	Site-specific	4106	1	331	984	1	335
AATGAACTCATTTGGCTAAGGTAA	AT1G36770.1	321	AT1G38194.1	trans	100nt	Site-specific	4106	1	331	885	1	332
AATGAACTCATTTGGCTAAGGTAA	AT1G36770.1	321	AT1G40101.1	trans	100nt	Site-specific	4106	1	443	12954	10727	11170
AATGAACTCATTTGGCTAAGGTAA	AT1G36770.1	321	AT1G40121.1	trans	100nt	Site-specific	4106	1	331	1020	1	333
AATGAACTCATTTGGCTAAGGTAA	AT1G36770.1	321	AT4G06511.1	trans	100nt	Site-specific	4106	1	331	1134	1	335
AATGAACTCATTTGGCTAAGGTAA	AT1G36770.1	321	AT4G06702.1	trans	100nt	Site-specific	4106	1	331	1158	1	315
AATGAACTCATTTGGCTAAGGTAA	AT1G36770.1	321	AT5G33150.1	trans	100nt	Site-specific	4106	1	331	972	1	333
AATGAACTCATTTGGCTAAGGTAA	AT1G36770.1	321	AT3G30827.1	trans	100nt	Site-specific	4106	1	331	1062	1	329
AATGAACTCATTTGGCTAAGGTAA	AT1G36770.1	321	AT5G33254.1	trans	100nt	Site-specific	4106	1	331	933	1	336
AATGAACTCATTTGGCTAAGGTAA	AT1G36770.1	321	AT4G06621.1	trans	100nt	Site-specific	4106	1	434	1197	214	650
AATGAACTCATTTGGCTAAGGTAA	AT1G36770.1	321	AT1G41680.1	trans	100nt	Site-specific	4106	1	443	1206	32	475
AATGAACTCATTTGGCTAAGGTAA	AT1G36770.1	321	AT4G06615.1	trans	100nt	Site-specific	4106	1	331	1040	1	334
AATGACCGTTGATATCTTGTAACT	AT4G09565.1	944	AT4G04635.1	trans	HC	Site-specific	1296	466	987	855	118	636
AATGACTGCTCGGCCCATCACGGC	AT1G48953.1	177	AT3G30416.1	trans	100nt	Distributed	291	166	286	5515	3937	4057
AATGACTGGTTTGTTTGTATTGTA	AT3G32195.1	3323	AT3G30803.1	trans	100nt	Distributed	4765	2922	3722	1926	1128	1926
AATGACTGGTTTGTTTGTATTGTA	AT3G32195.1	3323	AT4G03710.1	trans	100nt	Distributed	4765	2565	3722	3984	1249	2407
AATGACTGGTTTGTTTGTATTGTA	AT3G32195.1	3323	AT4G07915.1	trans	100nt	Distributed	4765	2565	3692	3816	1507	2626
AATGAGAATTAGTCTGGGCTAGC	AT3G43142.1	2131	AT5G33434.1	trans	100nt	Distributed	3156	2110	2456	4455	2561	2906
AATGAGAATTAGTCTGGGCTAGC	AT3G43142.1	2131	AT5G33381.1	trans	100nt	Distributed	3156	2110	2698	5292	613	1199
AATGAGAATTAGTCTGGGCTAGC	AT3G43142.1	2131	AT2G06760.1	trans	100nt	Distributed	3156	2110	2290	3614	2002	2176
AATGATTAAGCTTTAGTAGAATGC	AT1G36770.1	408	AT2G11340.1	trans	100nt	Site-specific	4106	1	443	5802	4810	5256
AATGATTAAGCTTTAGTAGAATGC	AT1G36770.1	408	AT5G31981.1	trans	100nt	Site-specific	4106	1	443	1188	32	463
AATGATTAAGCTTTAGTAGAATGC	AT1G36770.1	408	AT1G40101.1	trans	100nt	Site-specific	4106	1	443	12954	10727	11170
AATGATTAAGCTTTAGTAGAATGC	AT1G36770.1	408	AT1G38360.1	trans	100nt	Site-specific	4106	1	443	8397	3111	3557
AATGATTAAGCTTTAGTAGAATGC	AT1G36770.1	408	AT1G41680.1	trans	100nt	Site-specific	4106	1	443	1206	32	475
AATGATTAAGCTTTAGTAGAATGC	AT1G36770.1	408	AT4G06621.1	trans	100nt	Site-specific	4106	1	434	1197	214	650
AATGATTAAGCTTTAGTAGAATGC	AT1G36770.1	408	AT4G06718.1	trans	100nt	Site-specific	4106	1	443	1119	32	475
AATGCGGAATCTGAATAACTTGGA	AT5G33381.1	1569	AT1G41890.1	trans	100nt	Distributed	5292	613	1635	3829	1045	2090
AATGGACACTGAAAACATGCAAAT	AT5G34990.1	542	AT1G41740.1	trans	100nt	Distributed	2910	339	578	3199	2684	2923
AATGGAGAAGACTCTGAAGCTGGC	AT3G31359.1	270	AT4G07650.1	trans	HC	Distributed	5943	1	802	1479	291	1092
AATGGAGAAGACTCTGAAGCTGGC	AT3G31359.1	270	AT5G32430.2	trans	100nt	Distributed	5943	93	333	603	320	559
AATGGAGAAGACTCTGAAGCTGGC	AT3G31359.1	270	AT3G42251.1	trans	HC	Distributed	5943	80	551	717	101	582
AATGGAGAAGACTCTGAAGCTGGC	AT3G31359.1	270	AT5G32420.2	trans	100nt	Distributed	5943	108	333	606	320	544
AATGGAGAAGACTCTGAAGCTGGC	AT3G31359.1	270	AT5G32400.2	trans	100nt	Distributed	5943	13	333	1008	331	663
AATGGAGAAGACTCTGAAGCTGGC	AT3G31359.1	270	AT3G33075.1	trans	HC	Distributed	5943	42	479	559	130	559
AATGGAGAAGACTCTGAAGCTGGC	AT3G31359.1	270	AT4G07595.1	trans	HC	Distributed	5943	4	554	652	98	652
AATGGAGAAGACTCTGAAGCTGGC	AT3G31359.1	270	AT3G30690.1	trans	100nt	Distributed	5943	108	333	621	331	555
AATGGAGAAGACTCTGAAGCTGGC	AT3G31359.1	270	AT5G33254.1	trans	HC	Distributed	5943	203	802	933	298	898
AATGGAGAAGACTCTGAAGCTGGC	AT3G31359.1	270	AT5G33100.1	trans	HC	Distributed	5943	80	694	675	4	641
AATGGAGAAGACTCTGAAGCTGGC	AT3G31359.1	270	AT4G06511.1	trans	100nt	Distributed	5943	12	337	1134	794	1129
AATGGAGAAGACTCTGAAGCTGGC	AT3G31359.1	270	AT4G06678.1	trans	HC	Distributed	5943	16	748	987	1	737
AATGGAGAAGACTCTGAAGCTGGC	AT3G31359.1	270	AT3G33197.1	trans	100nt	Distributed	5943	12	552	3120	100	661
AATGGAGAAGACTCTGAAGCTGGC	AT3G31359.1	270	AT1G38550.1	trans	HC	Distributed	5943	56	696	645	1	645
AATGGAGAAGACTCTGAAGCTGGC	AT3G31359.1	270	AT5G35061.1	trans	HC	Distributed	5943	41	337	570	262	567
AATGGAGAAGACTCTGAAGCTGGC	AT3G31359.1	270	AT3G42254.1	trans	HC	Distributed	5943	172	337	315	150	315
AATGGAGAAGACTCTGAAGCTGGC	AT3G31359.1	270	AT2G10895.1	trans	100nt	Distributed	5943	14	315	684	370	674
AATGGAGAAGACTCTGAAGCTGGC	AT3G31359.1	270	AT3G30665.1	trans	100nt	Distributed	5943	12	333	914	233	555
AATGGAGAAGACTCTGAAGCTGGC	AT3G31359.1	270	AT1G41746.1	trans	100nt	Distributed	5943	228	802	2477	1715	2287
AATGGAGAAGACTCTGAAGCTGGC	AT3G31359.1	270	AT4G07896.1	trans	HC	Distributed	5943	80	802	1044	257	995
AATGGAGAAGACTCTGAAGCTGGC	AT3G31359.1	270	AT5G33223.1	trans	HC	Distributed	5943	1	795	840	1	833
AATGGAGAAGACTCTGAAGCTGGC	AT3G31359.1	270	AT5G31842.1	trans	100nt	Distributed	5943	13	314	624	307	617
AATGGAGAAGACTCTGAAGCTGGC	AT3G31359.1	270	AT1G38360.1	trans	100nt	Distributed	5943	12	802	8397	3519	4344
AATGGAGAAGACTCTGAAGCTGGC	AT3G31359.1	270	AT1G37405.1	trans	100nt	Distributed	5943	12	311	5961	254	561
AATGGAGAAGACTCTGAAGCTGGC	AT3G31359.1	270	AT5G33257.1	trans	HC	Distributed	5943	93	696	630	1	592
AATGGAGAAGACTCTGAAGCTGGC	AT3G31359.1	270	AT5G34858.1	trans	100nt	Distributed	5943	93	807	1638	871	1607
AATGGAGAAGACTCTGAAGCTGGC	AT3G31359.1	270	AT5G32483.1	trans	100nt	Distributed	5943	12	333	776	445	768
AATGGAGAAGACTCTGAAGCTGGC	AT3G31359.1	270	AT2G12832.1	trans	HC	Distributed	5943	80	787	756	6	724
AATGGAGAAGACTCTGAAGCTGGC	AT3G31359.1	270	AT5G32169.1	trans	100nt	Distributed	5943	7	333	777	331	669
AATGGAGAAGACTCTGAAGCTGGC	AT3G31359.1	270	AT5G33387.1	trans	HC	Distributed	5943	94	551	603	101	559
AATGGAGAAGACTCTGAAGCTGGC	AT3G31359.1	270	AT3G33085.1	trans	HC	Distributed	5943	1	552	1022	98	672
AATGGAGAAGACTCTGAAGCTGGC	AT3G31359.1	270	AT3G43147.1	trans	HC	Distributed	5943	80	551	612	101	583
AATGGAGAAGACTCTGAAGCTGGC	AT3G31359.1	270	AT3G33154.1	trans	100nt	Distributed	5943	7	799	3432	768	1545
AATGGAGAAGACTCTGAAGCTGGC	AT3G31359.1	270	AT4G05588.1	trans	HC	Distributed	5943	29	795	906	148	906
AATGGAGAAGACTCTGAAGCTGGC	AT3G31359.1	270	AT1G42367.1	trans	HC	Distributed	5943	95	502	453	14	433
AATGGAGAAGACTCTGAAGCTGGC	AT3G31359.1	270	AT1G38149.1	trans	100nt	Distributed	5943	14	800	2886	2076	2886
AATGGAGAAGACTCTGAAGCTGGC	AT3G31359.1	270	AT3G30700.1	trans	HC	Distributed	5943	93	552	621	100	570
AATGGAGAAGACTCTGAAGCTGGC	AT3G31359.1	270	AT2G12845.1	trans	HC	Distributed	5943	80	596	564	5	532
AATGGAGAAGACTCTGAAGCTGGC	AT3G31359.1	270	AT5G32434.1	trans	HC	Distributed	5943	1	696	740	1	737
AATGGAGAAGACTCTGAAGCTGGC	AT3G31359.1	270	AT2G06914.1	trans	HC	Distributed	5943	45	502	477	21	477
AATGGAGAAGACTCTGAAGCTGGC	AT3G31359.1	270	AT4G06738.1	trans	HC	Distributed	5943	123	551	528	44	483
AATGGAGAAGACTCTGAAGCTGGC	AT3G31359.1	270	AT3G33065.1	trans	HC	Distributed	5943	12	337	670	328	662
AATGGAGAAGACTCTGAAGCTGGC	AT3G31359.1	270	AT5G32489.1	trans	HC	Distributed	5943	13	802	1103	295	1094
AATGGAGAAGACTCTGAAGCTGGC	AT3G31359.1	270	AT2G12780.1	trans	100nt	Distributed	5943	7	816	2817	829	1662
AATGGAGAAGACTCTGAAGCTGGC	AT3G31359.1	270	AT3G42719.1	trans	HC	Distributed	5943	63	531	666	207	666
AATGGAGAAGACTCTGAAGCTGGC	AT3G31359.1	270	AT5G33150.1	trans	HC	Distributed	5943	158	802	972	295	963
AATGGAGAAGACTCTGAAGCTGGC	AT3G31359.1	270	AT2G06917.1	trans	HC	Distributed	5943	62	551	588	101	588
AATGGAGAAGACTCTGAAGCTGGC	AT3G31359.1	270	AT2G12320.1	trans	HC	Distributed	5943	13	314	609	295	597
AATGGAGAAGACTCTGAAGCTGGC	AT3G31359.1	270	AT5G32405.1	trans	100nt	Distributed	5943	13	333	771	331	663
AATGGAGAAGACTCTGAAGCTGGC	AT3G31359.1	270	AT5G32510.2	trans	100nt	Distributed	5943	92	333	623	345	586
AATGGAGAAGACTCTGAAGCTGGC	AT3G31359.1	270	AT4G06486.1	trans	HC	Distributed	5943	12	696	735	1	729
AATGGAGAAGACTCTGAAGCTGGC	AT3G31359.1	270	AT2G06335.1	trans	100nt	Distributed	5943	12	337	972	281	616
AATGGAGAAGACTCTGAAGCTGGC	AT3G31359.1	270	AT4G06607.1	trans	100nt	Distributed	5943	1	551	1380	464	1035
AATGGAGAAGACTCTGAAGCTGGC	AT3G31359.1	270	AT1G36400.1	trans	HC	Distributed	5943	161	551	521	101	502
AATGGAGAAGACTCTGAAGCTGGC	AT3G31359.1	270	AT4G06631.1	trans	HC	Distributed	5943	16	548	739	202	727
AATGGAGAAGACTCTGAAGCTGGC	AT3G31359.1	270	AT4G07939.1	trans	100nt	Distributed	5943	125	337	663	434	646
AATGGAGAAGACTCTGAAGCTGGC	AT3G31359.1	270	AT2G12815.1	trans	HC	Distributed	5943	12	696	714	1	708
AATGGAGAAGACTCTGAAGCTGGC	AT3G31359.1	270	AT4G06732.1	trans	HC	Distributed	5943	148	504	390	23	390
AATGGAGAAGACTCTGAAGCTGGC	AT3G31359.1	270	AT1G41726.1	trans	HC	Distributed	5943	1	337	627	281	627
AATGGAGAAGACTCTGAAGCTGGC	AT3G31359.1	270	AT5G32775.1	trans	100nt	Distributed	5943	93	333	723	432	672
AATGGAGAAGACTCTGAAGCTGGC	AT3G31359.1	270	AT1G40076.1	trans	HC	Distributed	5943	207	438	486	163	410
AATGGAGAAGACTCTGAAGCTGGC	AT3G31359.1	270	AT2G07880.1	trans	HC	Distributed	5943	146	421	522	243	522
AATGGAGAAGACTCTGAAGCTGGC	AT3G31359.1	270	AT4G05560.1	trans	HC	Distributed	5943	172	337	315	150	315
AATGGAGAAGACTCTGAAGCTGGC	AT3G31359.1	270	AT2G10880.1	trans	100nt	Distributed	5943	14	500	1173	680	1164
AATGGAGAAGACTCTGAAGCTGGC	AT3G31359.1	270	AT2G09900.1	trans	100nt	Distributed	5943	139	337	528	331	528
AATGGGACAACAATGGAGATAAGA	AT5G30060.1	1809	AT2G12780.1	trans	100nt	Distributed	3756	1704	1908	2817	640	845
AATGGGACAACAATGGAGATAAGA	AT5G30060.1	1809	AT5G34863.1	trans	100nt	Distributed	3756	1703	1908	4041	262	467
AATGGGACAACAATGGAGATAAGA	AT5G30060.1	1809	AT1G36250.1	trans	100nt	Distributed	3756	1703	2852	5918	3779	4967
AATGTAGAATACAAGAGGCAAAGT	AT5G36223.1	1152	AT4G09875.1	trans	HC	Site-specific	2865	275	1881	2423	548	2150
AATGTAGAATACAAGAGGCAAAGT	AT5G36223.1	1152	AT1G42888.1	trans	HC	Site-specific	2865	275	1881	3109	428	2011
AATGTCGAGATTAAGCTAGTAGGG	AT3G30749.1	706	AT5G30060.1	trans	100nt	Distributed	8989	598	1156	3756	2301	2860
AATGTCGAGATTAAGCTAGTAGGG	AT3G30749.1	706	AT5G29890.2	trans	100nt	Distributed	8989	605	1156	2259	1374	1924
AATGTCGAGATTAAGCTAGTAGGG	AT3G30749.1	706	AT5G30870.1	trans	100nt	Distributed	8989	682	875	789	1	193
AATGTCGAGATTAAGCTAGTAGGG	AT3G30749.1	706	AT5G32122.1	trans	100nt	Distributed	8989	600	944	1044	3	350
AATGTCGAGATTAAGCTAGTAGGG	AT3G30749.1	706	AT1G35970.1	trans	100nt	Distributed	8989	605	1155	5895	4443	4991
AATGTCGAGATTAAGCTAGTAGGG	AT3G30749.1	706	AT3G33181.1	trans	100nt	Distributed	8989	601	1156	3619	1413	1968
AATGTCGAGATTAAGCTAGTAGGG	AT3G30749.1	706	AT5G28076.1	trans	100nt	Distributed	8989	605	1155	2502	1356	1907
AATTCATTGGGACTAATAGATCGA	AT4G09875.1	1414	AT5G36223.1	trans	HC	Distributed	2423	548	2150	2865	275	1881
AATTCATTGGGACTAATAGATCGA	AT4G09875.1	1414	AT1G42350.1	trans	HC	Distributed	2423	758	2150	7480	201	1594
AATTCATTGGGACTAATAGATCGA	AT4G09875.1	1414	AT3G30582.1	trans	100nt	Distributed	2423	1368	1907	4696	1929	2478
AATTCCTTAGACCTGACGCTT	AT4G06528.1	861	AT2G09850.1	trans	100nt	Site-specific	3216	1	883	3207	1431	2307
AATTCCTTAGACCTGACGCTT	AT4G06528.1	861	AT2G10330.1	trans	100nt	Site-specific	3216	374	1053	5823	432	1129
AATTCCTTAGACCTGACGCTT	AT4G06528.1	861	AT4G03870.1	trans	100nt	Site-specific	3216	396	1054	2334	1098	1771
AATTCCTTAGACCTGACGCTT	AT4G06528.1	861	AT5G30269.1	trans	100nt	Site-specific	3216	374	1048	14591	12872	13563
AATTCCTTAGACCTGACGCTTTA	AT4G06528.1	861	AT2G10330.1	trans	100nt	Site-specific	3216	374	1053	5823	432	1129
AATTCCTTAGACCTGACGCTTTA	AT4G06528.1	861	AT2G09850.1	trans	100nt	Site-specific	3216	1	883	3207	1431	2307
AATTCCTTAGACCTGACGCTTTA	AT4G06528.1	861	AT5G30269.1	trans	100nt	Site-specific	3216	374	1048	14591	12872	13563
AATTCCTTAGACCTGACGCTTTA	AT4G06528.1	861	AT4G03870.1	trans	100nt	Site-specific	3216	396	1054	2334	1098	1771
AATTCCTTAGACCTGACGCTTTAA	AT4G06528.1	861	AT4G03870.1	trans	100nt	Site-specific	3216	396	1054	2334	1098	1771
AATTCCTTAGACCTGACGCTTTAA	AT4G06528.1	861	AT5G30269.1	trans	100nt	Site-specific	3216	374	1048	14591	12872	13563
AATTCCTTAGACCTGACGCTTTAA	AT4G06528.1	861	AT2G10330.1	trans	100nt	Site-specific	3216	374	1053	5823	432	1129
AATTCCTTAGACCTGACGCTTTAA	AT4G06528.1	861	AT2G09850.1	trans	100nt	Site-specific	3216	1	883	3207	1431	2307
AATTCGTAGATCAGGTGATATGTC	AT4G08115.1	2060	AT4G06540.1	trans	100nt	Site-specific	2867	1603	2074	3495	881	1348
AATTCGTAGATCAGGTGATATGTC	AT4G08115.1	2060	AT2G10190.1	trans	100nt	Site-specific	2867	1756	2072	6574	4636	4942
AATTCGTAGATCAGGTGATATGTC	AT4G08115.1	2060	AT2G06810.1	trans	100nt	Site-specific	2867	1432	2073	2265	1085	1721
AATTCGTAGATCAGGTGATATGTC	AT4G08115.1	2060	AT1G37999.1	trans	100nt	Site-specific	2867	1431	2074	3924	1233	1862
AATTCGTAGATCAGGTGATATGTC	AT4G08115.1	2060	AT5G31032.1	trans	100nt	Site-specific	2867	1431	2073	2949	1655	2294
AATTCGTAGATCAGGTGATATGTC	AT4G08115.1	2060	AT5G32345.1	trans	100nt	Site-specific	2867	1741	2073	9717	3880	4203
AATTCTAACCAACTCTTGTACCGG	AT4G04655.1	4090	AT2G01029.1	trans	100nt	Distributed	7527	3914	6032	10188	5870	7981
AATTCTAACCAACTCTTGTACCGG	AT4G04655.1	4090	AT3G31945.1	trans	100nt	Distributed	7527	3918	5563	6811	35	1682
AATTCTAACCAACTCTTGTACCGG	AT4G04655.1	4090	AT5G32540.1	trans	HC	Distributed	7527	3919	5947	3828	1117	3131
AATTCTAACCAACTCTTGTACCGG	AT4G04655.1	4090	AT5G32481.1	trans	100nt	Distributed	7527	3918	6032	4731	451	2562
AATTCTAACCAACTCTTGTACCGG	AT4G04655.1	4090	AT2G21460.1	trans	100nt	Distributed	7527	3918	5563	6154	1196	2840
AATTGGAAACCCTAGAGTGTGCCT	AT3G31630.1	1163	AT4G07915.1	trans	100nt	Distributed	7288	1094	2249	3816	1473	2626
AATTGGAAACCCTAGAGTGTGCCT	AT3G31630.1	1163	AT4G03710.1	trans	100nt	Distributed	7288	1093	2248	3984	1249	2408
AATTGGAGGCGTAGTATTTCACAT	AT4G08092.1	3276	AT4G08092.1	trans	100nt	Site-specific	4258	3025	3425	4258	3025	3425
AATTGGAGGCGTAGTATTTCACAT	AT4G08092.1	3276	AT4G08092.1	trans	100nt	Site-specific	4258	3025	3425	4258	3025	3425
AATTTCCACTTCTGTAAACTTGAA	AT5G28892.1	3565	AT5G30269.1	trans	100nt	Site-specific	5824	2652	3847	14591	8710	9916
AATTTCCACTTCTGTAAACTTGAA	AT5G28892.1	3565	AT4G06644.1	trans	100nt	Site-specific	5824	3372	3847	5838	3842	4310
AATTTCCACTTCTGTAAACTTGAA	AT5G28892.1	3565	AT4G06581.1	trans	100nt	Site-specific	5824	2652	3652	4368	102	1112
AATTTCCACTTCTGTAAACTTGAA	AT5G28892.1	3565	AT1G35970.1	trans	100nt	Site-specific	5824	2651	3615	5895	4022	4993
AATTTCCACTTCTGTAAACTTGAA	AT5G28892.1	3565	AT3G30716.1	trans	100nt	Site-specific	5824	3044	3824	6998	1974	2747
AATTTCCACTTCTGTAAACTTGAA	AT5G28892.1	3565	AT5G34665.1	trans	100nt	Site-specific	5824	2652	3732	4713	1	1052
AATTTCCACTTCTGTAAACTTGAA	AT5G28892.1	3565	AT2G11220.1	trans	100nt	Site-specific	5824	3534	3842	1644	1335	1643
AATTTCCACTTCTGTAAACTTGAA	AT5G28892.1	3565	AT5G28076.1	trans	100nt	Site-specific	5824	2653	3614	2502	937	1907
AATTTCCACTTCTGTAAACTTGAA	AT5G28892.1	3565	AT5G30060.1	trans	100nt	Site-specific	5824	2686	3582	3756	1913	2820
AATTTCCACTTCTGTAAACTTGAA	AT5G28892.1	3565	AT5G29890.2	trans	HC	Site-specific	5824	2653	3847	2259	705	1924
AATTTCCACTTCTGTAAACTTGAA	AT5G28892.1	3565	AT3G33181.1	trans	100nt	Site-specific	5824	2652	3850	3619	770	1966
ACAAAAACTGCTGAATCGTCGAGG	AT3G41761.1	132	AT3G41762.1	cis	HC	Site-specific	162	1	162	560	223	384
ACAAAACCGATCGCCGGAAAAGTC	AT3G41762.1	287	AT2G01008.1	trans	100nt	Distributed	560	206	461	1239	302	557
ACAAAACCGATCGCCGGAAAAGTC	AT3G41762.1	287	AT3G41761.1	cis	HC	Distributed	560	223	384	162	1	162
ACAAAACCGATCGCCGGAAAAGTC	AT3G41762.1	287	AT3G43160.1	trans	100nt	Distributed	560	212	445	888	444	683
ACAAAAGAACTCCGTGAATTCGAT	AT5G30060.1	2766	AT3G30582.1	trans	100nt	Distributed	3756	2155	2852	4696	3151	3845
ACAAAAGAACTCCGTGAATTCGAT	AT5G30060.1	2766	AT3G42935.1	trans	100nt	Distributed	3756	2349	2852	2305	836	1340
ACAAAAGAACTCCGTGAATTCGAT	AT5G30060.1	2766	AT1G42380.1	trans	100nt	Distributed	3756	1910	2852	2287	858	1799
ACAAAAGAACTCCGTGAATTCGAT	AT5G30060.1	2766	AT4G06692.1	trans	100nt	Distributed	3756	1913	2858	6081	4670	5599
ACAAAAGAACTCCGTGAATTCGAT	AT5G30060.1	2766	AT3G30749.1	trans	100nt	Distributed	3756	2301	2860	8989	598	1156
ACAAAAGAACTCCGTGAATTCGAT	AT5G30060.1	2766	AT2G06270.1	trans	100nt	Distributed	3756	2196	2850	2086	284	935
ACAAAAGAACTCCGTGAATTCGAT	AT5G30060.1	2766	AT3G32475.1	trans	100nt	Distributed	3756	1913	2852	2801	1083	2029
ACAAAAGAACTCCGTGAATTCGAT	AT5G30060.1	2766	AT3G30716.1	trans	100nt	Distributed	3756	1919	2860	6998	3878	4802
ACAAAAGAACTCCGTGAATTCGAT	AT5G30060.1	2766	AT5G28892.1	trans	100nt	Distributed	3756	1913	2820	5824	2686	3582
ACAAAAGAACTCCGTGAATTCGAT	AT5G30060.1	2766	AT3G30218.1	trans	100nt	Distributed	3756	1919	2852	3489	894	1817
ACAAAAGAACTCCGTGAATTCGAT	AT5G30060.1	2766	AT1G36250.1	trans	100nt	Distributed	3756	1703	2852	5918	3779	4967
ACAAAGGGGAACTCGCATACTGGA	AT3G42935.1	2245	AT5G30269.1	trans	100nt	Distributed	2305	1342	2305	14591	8257	9227
ACAAAGGGGAACTCGCATACTGGA	AT3G42935.1	2245	AT1G35970.1	trans	100nt	Distributed	2305	1762	2305	5895	3467	4012
ACAAAGGGGAACTCGCATACTGGA	AT3G42935.1	2245	AT4G06556.1	trans	100nt	Distributed	2305	1832	2305	5745	1949	2410
ACAAAGGGGAACTCGCATACTGGA	AT3G42935.1	2245	AT4G08103.1	trans	100nt	Distributed	2305	1664	2280	2916	2285	2916
ACAAAGGGGAACTCGCATACTGGA	AT3G42935.1	2245	AT2G11230.1	trans	100nt	Distributed	2305	1632	2305	4410	3738	4399
ACAAAGGGGAACTCGCATACTGGA	AT3G42935.1	2245	AT1G42140.1	trans	100nt	Distributed	2305	1544	2305	4581	3791	4581
ACAACAATGGAGATAAGAAGACAT	AT5G30060.1	1815	AT1G36250.1	trans	100nt	Distributed	3756	1703	2852	5918	3779	4967
ACAACAATGGAGATAAGAAGACAT	AT5G30060.1	1815	AT2G12780.1	trans	100nt	Distributed	3756	1704	1908	2817	640	845
ACAACAATGGAGATAAGAAGACAT	AT5G30060.1	1815	AT5G34863.1	trans	100nt	Distributed	3756	1703	1908	4041	262	467
ACAACCCAATCGCTCAGATAAG	AT4G03710.1	1710	AT3G31367.1	trans	100nt	Distributed	3984	1643	2407	2778	2016	2778
ACAACCCAATCGCTCAGATAAG	AT4G03710.1	1710	AT3G33595.1	trans	100nt	Distributed	3984	1249	2407	6618	3362	4514
ACAACCCAATCGCTCAGATAAG	AT4G03710.1	1710	AT2G12850.1	trans	100nt	Distributed	3984	1249	2407	2777	1157	2327
ACAACCCAATCGCTCAGATAAG	AT4G03710.1	1710	AT4G05585.1	trans	100nt	Distributed	3984	1249	2407	8949	7240	8389
ACAACCCAATCGCTCAGATAAG	AT4G03710.1	1710	AT3G31630.1	trans	100nt	Distributed	3984	1249	2408	7288	1093	2248
ACAACCCAATCGCTCAGATAAG	AT4G03710.1	1710	AT3G32195.1	trans	100nt	Distributed	3984	1249	2407	4765	2565	3722
ACAACCCAATCGCTCAGATAAG	AT4G03710.1	1710	AT4G07830.1	trans	100nt	Distributed	3984	1583	1909	2492	2167	2492
ACAACCTGGCCTCTTTATGAACGC	AT1G41797.1	1431	AT5G32540.1	trans	100nt	Distributed	3471	6	1473	3828	1117	2583
ACAACCTGGCCTCTTTATGAACGC	AT1G41797.1	1431	AT5G32481.1	trans	100nt	Distributed	3471	1	1558	4731	451	2017
ACAACCTGGCCTCTTTATGAACGC	AT1G41797.1	1431	AT2G12385.1	trans	100nt	Distributed	3471	669	1471	3234	1269	2096
ACAACCTGGCCTCTTTATGAACGC	AT1G41797.1	1431	AT4G06496.1	trans	HC	Distributed	3471	272	1457	1158	1	1158
ACAACCTGGCCTCTTTATGAACGC	AT1G41797.1	1431	AT2G01040.1	trans	HC	Distributed	3471	1	1471	1704	46	1520
ACAACCTGGCCTCTTTATGAACGC	AT1G41797.1	1431	AT2G01029.1	trans	100nt	Distributed	3471	1	1558	10188	5870	7432
ACAACTCTAGGATGTGTTAGGACT	AT4G04655.1	5352	AT2G21460.1	trans	100nt	Distributed	7527	3918	5563	6154	1196	2840
ACAACTCTAGGATGTGTTAGGACT	AT4G04655.1	5352	AT2G01029.1	trans	100nt	Distributed	7527	3914	6032	10188	5870	7981
ACAACTCTAGGATGTGTTAGGACT	AT4G04655.1	5352	AT3G31945.1	trans	100nt	Distributed	7527	3918	5563	6811	35	1682
ACAACTCTAGGATGTGTTAGGACT	AT4G04655.1	5352	AT4G06496.1	trans	HC	Distributed	7527	4738	5931	1158	1	1158
ACAACTCTAGGATGTGTTAGGACT	AT4G04655.1	5352	AT2G01040.1	trans	HC	Distributed	7527	4279	5945	1704	46	1704
ACAACTCTAGGATGTGTTAGGACT	AT4G04655.1	5352	AT4G06495.1	trans	HC	Distributed	7527	4627	5540	1215	319	1215
ACAACTCTAGGATGTGTTAGGACT	AT4G04655.1	5352	AT5G32481.1	trans	100nt	Distributed	7527	3918	6032	4731	451	2562
ACAACTCTAGGATGTGTTAGGACT	AT4G04655.1	5352	AT5G32540.1	trans	HC	Distributed	7527	3919	5947	3828	1117	3131
ACAAGGGATGAATAGCTTATGTCT	AT5G28892.1	3429	AT4G06581.1	trans	100nt	Site-specific	5824	2652	3652	4368	102	1112
ACAAGGGATGAATAGCTTATGTCT	AT5G28892.1	3429	AT5G30060.1	trans	100nt	Site-specific	5824	2686	3582	3756	1913	2820
ACAAGGGATGAATAGCTTATGTCT	AT5G28892.1	3429	AT1G35970.1	trans	100nt	Site-specific	5824	2651	3615	5895	4022	4993
ACAAGGGATGAATAGCTTATGTCT	AT5G28892.1	3429	AT3G30716.1	trans	100nt	Site-specific	5824	3044	3824	6998	1974	2747
ACAAGGGATGAATAGCTTATGTCT	AT5G28892.1	3429	AT3G33181.1	trans	100nt	Site-specific	5824	2652	3850	3619	770	1966
ACAAGGGATGAATAGCTTATGTCT	AT5G28892.1	3429	AT5G30269.1	trans	100nt	Site-specific	5824	2652	3847	14591	8710	9916
ACAAGGGATGAATAGCTTATGTCT	AT5G28892.1	3429	AT5G28076.1	trans	100nt	Site-specific	5824	2653	3614	2502	937	1907
ACAAGGGATGAATAGCTTATGTCT	AT5G28892.1	3429	AT5G29890.2	trans	HC	Site-specific	5824	2653	3847	2259	705	1924
ACAAGGGATGAATAGCTTATGTCT	AT5G28892.1	3429	AT4G06644.1	trans	100nt	Site-specific	5824	3372	3847	5838	3842	4310
ACAAGGGATGAATAGCTTATGTCT	AT5G28892.1	3429	AT5G34665.1	trans	100nt	Site-specific	5824	2652	3732	4713	1	1052
ACAATTCCTTAGACCTGACGCTT	AT4G06528.1	859	AT5G30269.1	trans	100nt	Site-specific	3216	374	1048	14591	12872	13563
ACAATTCCTTAGACCTGACGCTT	AT4G06528.1	859	AT2G10330.1	trans	100nt	Site-specific	3216	374	1053	5823	432	1129
ACAATTCCTTAGACCTGACGCTT	AT4G06528.1	859	AT2G09850.1	trans	100nt	Site-specific	3216	1	883	3207	1431	2307
ACAATTCCTTAGACCTGACGCTT	AT4G06528.1	859	AT4G03870.1	trans	100nt	Site-specific	3216	396	1054	2334	1098	1771
ACAATTCTGTTGTTCTTTGAGAAT	AT5G31842.1	209	AT3G32091.1	trans	100nt	Site-specific	624	24	299	7464	6769	7044
ACAATTCTGTTGTTCTTTGAGAAT	AT5G31842.1	209	AT5G28442.1	trans	100nt	Site-specific	624	172	299	712	566	692
ACACAACCCAATCGCTCAGATAAG	AT4G03710.1	1708	AT3G33595.1	trans	100nt	Distributed	3984	1249	2407	6618	3362	4514
ACACAACCCAATCGCTCAGATAAG	AT4G03710.1	1708	AT3G32195.1	trans	100nt	Distributed	3984	1249	2407	4765	2565	3722
ACACAACCCAATCGCTCAGATAAG	AT4G03710.1	1708	AT3G31367.1	trans	100nt	Distributed	3984	1643	2407	2778	2016	2778
ACACAACCCAATCGCTCAGATAAG	AT4G03710.1	1708	AT3G31630.1	trans	100nt	Distributed	3984	1249	2408	7288	1093	2248
ACACAACCCAATCGCTCAGATAAG	AT4G03710.1	1708	AT4G05585.1	trans	100nt	Distributed	3984	1249	2407	8949	7240	8389
ACACAACCCAATCGCTCAGATAAG	AT4G03710.1	1708	AT4G07830.1	trans	100nt	Distributed	3984	1583	1909	2492	2167	2492
ACACAACCCAATCGCTCAGATAAG	AT4G03710.1	1708	AT2G12850.1	trans	100nt	Distributed	3984	1249	2407	2777	1157	2327
ACACAGCGGAAGTCTTTCTAACCT	AT4G04655.1	4060	AT5G32540.1	trans	HC	Distributed	7527	3919	5947	3828	1117	3131
ACACAGCGGAAGTCTTTCTAACCT	AT4G04655.1	4060	AT2G01029.1	trans	100nt	Distributed	7527	3914	6032	10188	5870	7981
ACACAGCGGAAGTCTTTCTAACCT	AT4G04655.1	4060	AT2G21460.1	trans	100nt	Distributed	7527	3918	5563	6154	1196	2840
ACACAGCGGAAGTCTTTCTAACCT	AT4G04655.1	4060	AT3G31945.1	trans	100nt	Distributed	7527	3918	5563	6811	35	1682
ACACAGCGGAAGTCTTTCTAACCT	AT4G04655.1	4060	AT5G32481.1	trans	100nt	Distributed	7527	3918	6032	4731	451	2562
ACACATTCAACATAAGTAGGCCTG	AT5G28263.1	13949	AT2G10230.1	trans	100nt	Distributed	15195	13456	13988	2577	2064	2576
ACACATTCAACATAAGTAGGCCTG	AT5G28263.1	13949	AT3G30587.1	trans	HC	Distributed	15195	12321	13986	2664	810	2459
ACACATTCAACATAAGTAGGCCTG	AT5G28263.1	13949	AT3G30330.1	trans	100nt	Distributed	15195	12549	13988	5037	2111	3525
ACACCGGATTGGATTGACAACCTA	AT5G34623.1	4085	AT3G30416.1	trans	100nt	Site-specific	4842	4036	4166	5515	4133	4263
ACACCGGATTGGATTGACAACCTA	AT5G34623.1	2454	AT4G06547.1	trans	100nt	Site-specific	4842	2065	2507	2901	181	623
ACACCGGATTGGATTGACAACCTA	AT5G34623.1	4085	AT2G11320.1	trans	100nt	Site-specific	4842	4009	4167	6801	3287	3445
ACACCGGATTGGATTGACAACCTA	AT5G34623.1	2454	AT2G11720.1	trans	100nt	Site-specific	4842	2125	2534	4803	4398	4803
ACACGGTCGCCGGACGCCGAGACG	AT2G21460.1	2798	AT4G04655.1	trans	100nt	Distributed	6154	1196	2840	7527	3918	5563
ACACTACTCTAACCCATCCTCAGA	AT3G30416.1	4974	AT2G09820.1	trans	100nt	Distributed	5515	4133	5504	4208	1621	2971
ACACTACTCTAACCCATCCTCAGA	AT3G30416.1	4974	AT1G37405.1	trans	100nt	Distributed	5515	4133	5445	5961	254	1561
ACACTACTCTAACCCATCCTCAGA	AT3G30416.1	4974	AT5G31302.1	trans	HC	Distributed	5515	4133	5515	2373	258	1636
ACACTACTCTAACCCATCCTCAGA	AT3G30416.1	4974	AT1G42300.1	trans	HC	Distributed	5515	4760	5515	1052	315	1052
ACACTACTCTAACCCATCCTCAGA	AT3G30416.1	4974	AT5G32400.2	trans	HC	Distributed	5515	4782	5506	1008	291	1008
ACACTACTCTAACCCATCCTCAGA	AT3G30416.1	4974	AT5G35142.1	trans	100nt	Distributed	5515	4133	5361	2793	1136	2338
ACACTACTCTAACCCATCCTCAGA	AT3G30416.1	4974	AT3G33085.1	trans	HC	Distributed	5515	4770	5515	1022	279	1022
ACACTACTCTAACCCATCCTCAGA	AT3G30416.1	4974	AT2G12780.1	trans	100nt	Distributed	5515	4133	5494	2817	1299	2651
ACACTACTCTAACCCATCCTCAGA	AT3G30416.1	4974	AT2G06335.1	trans	HC	Distributed	5515	4775	5504	972	247	972
ACACTACTCTAACCCATCCTCAGA	AT3G30416.1	4974	AT4G07893.1	trans	HC	Distributed	5515	4424	5501	1785	322	1389
ACACTACTCTAACCCATCCTCAGA	AT3G30416.1	4974	AT1G38360.1	trans	100nt	Distributed	5515	4133	5510	8397	3971	5350
ACACTACTCTAACCCATCCTCAGA	AT3G30416.1	4974	AT4G07650.1	trans	HC	Distributed	5515	4728	5498	1479	731	1479
ACACTACTCTAACCCATCCTCAGA	AT3G30416.1	4974	AT1G40101.1	trans	100nt	Distributed	5515	4548	5510	12954	799	1757
ACACTACTCTAACCCATCCTCAGA	AT3G30416.1	4974	AT3G33197.1	trans	100nt	Distributed	5515	4133	5494	3120	303	1659
ACACTACTCTAACCCATCCTCAGA	AT3G30416.1	4974	AT3G30665.1	trans	HC	Distributed	5515	4763	5503	914	196	914
ACACTACTCTAACCCATCCTCAGA	AT3G30416.1	4974	AT2G10820.1	trans	100nt	Distributed	5515	4477	5509	5712	827	1838
ACACTACTCTAACCCATCCTCAGA	AT3G30416.1	4974	AT5G31702.1	trans	100nt	Distributed	5515	4854	5102	2619	831	1073
ACACTACTCTAACCCATCCTCAGA	AT3G30416.1	4974	AT4G06607.1	trans	HC	Distributed	5515	4774	5509	1380	650	1380
ACACTACTCTAACCCATCCTCAGA	AT3G30416.1	4974	AT3G30746.1	trans	100nt	Distributed	5515	4772	5482	2289	1599	2289
ACACTACTCTAACCCATCCTCAGA	AT3G30416.1	4974	AT3G33154.1	trans	100nt	Distributed	5515	4133	5487	3432	1196	2533
ACACTACTCTAACCCATCCTCAGA	AT3G30416.1	4974	AT4G06678.1	trans	HC	Distributed	5515	4874	5498	987	390	987
ACACTACTCTAACCCATCCTCAGA	AT3G30416.1	4974	AT5G32473.1	trans	100nt	Distributed	5515	4772	5192	1481	1062	1481
ACACTACTCTAACCCATCCTCAGA	AT3G30416.1	4974	AT3G30838.1	trans	100nt	Distributed	5515	4163	5509	5902	3375	4717
ACACTACTCTAACCCATCCTCAGA	AT3G30416.1	4974	AT3G43307.1	trans	100nt	Distributed	5515	4132	5509	2969	315	1663
ACACTACTCTAACCCATCCTCAGA	AT3G30416.1	4974	AT5G35052.1	trans	100nt	Distributed	5515	4123	5481	3636	201	1557
ACACTACTCTAACCCATCCTCAGA	AT3G30416.1	4974	AT4G06622.1	trans	HC	Distributed	5515	4774	5503	1398	679	1398
ACACTACTCTAACCCATCCTCAGA	AT3G30416.1	4974	AT5G30852.1	trans	HC	Distributed	5515	4765	5501	1314	589	1314
ACACTCTAGGGTTTCCAATTAACC	AT4G03710.1	2319	AT3G33595.1	trans	100nt	Distributed	3984	1249	2407	6618	3362	4514
ACACTCTAGGGTTTCCAATTAACC	AT4G03710.1	2319	AT4G05585.1	trans	100nt	Distributed	3984	1249	2407	8949	7240	8389
ACACTCTAGGGTTTCCAATTAACC	AT4G03710.1	2319	AT2G12740.1	trans	100nt	Distributed	3984	1765	2407	4559	3931	4559
ACACTCTAGGGTTTCCAATTAACC	AT4G03710.1	2319	AT3G31630.1	trans	100nt	Distributed	3984	1249	2408	7288	1093	2248
ACACTCTAGGGTTTCCAATTAACC	AT4G03710.1	2319	AT2G12820.1	trans	100nt	Distributed	3984	1773	2407	2043	1198	1841
ACACTCTAGGGTTTCCAATTAACC	AT4G03710.1	2319	AT3G32195.1	trans	100nt	Distributed	3984	1249	2407	4765	2565	3722
ACACTCTAGGGTTTCCAATTAACC	AT4G03710.1	2319	AT2G12835.1	trans	100nt	Distributed	3984	1767	2407	2109	1157	1806
ACACTCTAGGGTTTCCAATTAACC	AT4G03710.1	2319	AT3G31367.1	trans	100nt	Distributed	3984	1643	2407	2778	2016	2778
ACACTCTAGGGTTTCCAATTAACC	AT4G03710.1	2319	AT2G12850.1	trans	100nt	Distributed	3984	1249	2407	2777	1157	2327
ACACTTGATCTTAGCCAAAAGGC	AT3G57770.1	43	AT5G61455.1	trans	100nt	Site-specific	1242	1	114	831	455	568
ACACTTGATCTTAGCCAAAAGGC	AT3G57770.1	43	AT3G56825.1	trans	100nt	Site-specific	1242	1	159	883	512	671
ACACTTGATCTTAGCCAAAAGGC	AT3G57770.1	43	AT3G57765.1	cis	HC	Site-specific	1242	1	591	871	1	591
ACACTTGATCTTAGCCAAAAGGC	AT3G57770.1	43	AT3G57645.1	trans	100nt	Site-specific	1242	1	158	863	319	476
ACACTTGATCTTAGCCAAAAGGC	AT3G57770.1	43	AT3G56705.1	trans	100nt	Site-specific	1242	1	159	551	153	311
ACACTTGATCTTAGCCAAAAGGCC	AT3G57770.1	43	AT3G56825.1	trans	100nt	Site-specific	1242	1	159	883	512	671
ACACTTGATCTTAGCCAAAAGGCC	AT3G57770.1	43	AT3G57765.1	cis	HC	Site-specific	1242	1	591	871	1	591
ACACTTGATCTTAGCCAAAAGGCC	AT3G57770.1	43	AT3G56705.1	trans	100nt	Site-specific	1242	1	159	551	153	311
ACACTTGATCTTAGCCAAAAGGCC	AT3G57770.1	43	AT3G57645.1	trans	100nt	Site-specific	1242	1	158	863	319	476
ACACTTGATCTTAGCCAAAAGGCC	AT3G57770.1	43	AT5G61455.1	trans	100nt	Site-specific	1242	1	114	831	455	568
ACAGAAATGACTGATATACTCGAT	AT2G11320.1	3475	AT5G28692.1	trans	100nt	Distributed	6801	3288	4523	5016	1774	2972
ACAGAAATGACTGATATACTCGAT	AT2G11320.1	3475	AT1G41890.1	trans	100nt	Distributed	6801	3288	5149	3829	260	2090
ACAGAAGTTGGTAGAGTGTTTAGC	AT2G41600.5	724	AT2G41590.1	cis	100nt	Distributed	809	657	809	1646	1278	1430
ACAGAATTCTCTATTACCGCGGAC	AT5G28442.1	646	AT5G28626.1	trans	100nt	Site-specific	712	563	712	1704	1175	1324
ACAGAATTCTCTATTACCGCGGAC	AT5G28442.1	646	AT5G31842.1	trans	100nt	Site-specific	712	566	692	624	172	299
ACAGAATTCTCTATTACCGCGGAC	AT5G28442.1	646	AT1G40113.1	trans	100nt	Site-specific	712	564	692	6072	856	984
ACAGAGCATCATCGAATCGGA	AT1G53230.1	732	AT1G53233.1	cis	HC	Distributed	1844	1	1440	1938	97	1536
ACAGATTGACTTAGACGGCGAACC	AT4G09565.1	740	AT2G26630.1	trans	100nt	Site-specific	1296	408	797	879	128	518
ACAGATTGACTTAGACGGCGAACC	AT4G09565.1	740	AT4G04635.1	trans	HC	Site-specific	1296	466	987	855	118	636
ACAGCTCGTCGAGAGAAGTCGCCT	AT5G15420.1	141	AT5G54700.1	trans	100nt	Site-specific	605	84	318	1443	1025	1258
ACAGGATATGAACCAGCTATACTC	AT5G33434.1	2493	AT3G30838.1	trans	100nt	Distributed	4455	2279	2574	5902	4399	4706
ACAGGATATGAACCAGCTATACTC	AT5G33434.1	2493	AT3G42255.1	trans	100nt	Distributed	4455	2239	2574	3381	158	505
ACAGGATATGAACCAGCTATACTC	AT5G33434.1	2493	AT4G03780.1	trans	100nt	Distributed	4455	2239	2557	2094	247	580
ACAGGATATGAACCAGCTATACTC	AT5G33434.1	2493	AT1G38360.1	trans	100nt	Distributed	4455	2237	2573	8397	5003	5352
ACAGGATATGAACCAGCTATACTC	AT5G33434.1	2493	AT5G35052.1	trans	100nt	Distributed	4455	2239	2574	3636	1198	1547
ACAGGATATGAACCAGCTATACTC	AT5G33434.1	2493	AT1G37405.1	trans	100nt	Distributed	4455	2239	2573	5961	1213	1561
ACAGGATATGAACCAGCTATACTC	AT5G33434.1	2493	AT4G06574.1	trans	100nt	Distributed	4455	2239	2571	3663	360	704
ACAGGATATGAACCAGCTATACTC	AT5G33434.1	2493	AT5G31302.1	trans	100nt	Distributed	4455	2238	2574	2373	1289	1637
ACAGGATATGAACCAGCTATACTC	AT5G33434.1	2493	AT2G10820.1	trans	100nt	Distributed	4455	2239	2530	5712	1841	2134
ACAGGATATGAACCAGCTATACTC	AT5G33434.1	2493	AT3G43307.1	trans	100nt	Distributed	4455	2239	2574	2969	1315	1662
ACAGGTTGCAGAAGCAAAAGCGGC	AT5G33434.1	3304	AT1G41890.1	trans	100nt	Distributed	4455	2703	3327	3829	1052	1691
ACATCTCACTCGATCGCAAGGCGG	AT4G08115.1	2598	AT5G32487.1	trans	100nt	Site-specific	2867	2075	2674	2547	1	611
ACATCTCACTCGATCGCAAGGCGG	AT4G08115.1	2598	AT2G06760.1	trans	100nt	Site-specific	2867	2075	2867	3614	2568	3344
ACATGTAAAGACTTGAAAAGACT	AT2G06270.1	1359	AT5G34431.1	trans	HC	Site-specific	2086	284	1455	2787	1312	2518
ACATGTAAAGACTTGAAAAGACT	AT2G06270.1	1359	AT2G15060.1	trans	HC	Site-specific	2086	280	1459	3760	310	1516
ACATGTAAAGACTTGAAAAGACT	AT2G06270.1	1359	AT3G31935.1	trans	100nt	Site-specific	2086	929	1454	5068	4542	5068
ACATGTAAAGACTTGAAAAGACT	AT2G06270.1	1359	AT5G28641.1	trans	HC	Site-specific	2086	280	1454	3907	446	1621
ACATGTAAAGACTTGAAAAGACT	AT2G06270.1	1359	AT2G10070.2	trans	100nt	Site-specific	2086	977	1457	2200	1714	2195
ACATGTAAAGACTTGAAAAGACT	AT2G06270.1	1359	AT2G12860.1	trans	100nt	Site-specific	2086	1126	1454	2491	2	314
ACATGTAAAGACTTGAAAAGACT	AT2G06270.1	1359	AT1G41930.1	trans	HC	Site-specific	2086	280	1452	10283	7522	8704
ACATTCAACATAAGTAGGCCTGAA	AT5G28263.1	13951	AT3G30330.1	trans	100nt	Distributed	15195	12549	13988	5037	2111	3525
ACATTCAACATAAGTAGGCCTGAA	AT5G28263.1	13951	AT2G10230.1	trans	100nt	Distributed	15195	13456	13988	2577	2064	2576
ACATTCAACATAAGTAGGCCTGAA	AT5G28263.1	13951	AT3G30587.1	trans	HC	Distributed	15195	12321	13986	2664	810	2459
ACATTTGGCGCCGACTGTGGGGAC	AT5G33533.1	2028	AT5G33381.1	trans	100nt	Distributed	7678	1537	2028	5292	3284	3799
ACATTTGGCGCCGACTGTGGGGAC	AT5G33533.1	2028	AT5G34665.1	trans	100nt	Distributed	7678	1536	2033	4713	3109	3632
ACATTTGGCGCCGACTGTGGGGAC	AT5G33533.1	2028	AT4G06642.1	trans	100nt	Distributed	7678	1538	2030	4584	259	771
ACCAACAGAAGCTACAGAGACTTG	AT3G43304.1	6030	AT4G06515.1	trans	100nt	Distributed	8751	5852	6046	753	556	749
ACCAATAAACTCTCGCCCTCTCGG	AT3G30413.1	4795	AT2G06460.1	trans	100nt	Distributed	4969	4650	4945	1043	166	461
ACCACCATAACGACCATCGCCGGC	AT1G56530.1	242	AT4G19270.1	trans	HC	Distributed	558	106	440	426	69	405
ACCACCATAACGACCATCGCCGGC	AT1G56530.1	242	AT3G50250.1	trans	HC	Distributed	558	65	412	447	46	389
ACCACGATTTGATATGACGAAACT	AT4G03710.1	2180	AT2G12835.1	trans	100nt	Distributed	3984	1767	2407	2109	1157	1806
ACCACGATTTGATATGACGAAACT	AT4G03710.1	2180	AT2G12820.1	trans	100nt	Distributed	3984	1773	2407	2043	1198	1841
ACCACGATTTGATATGACGAAACT	AT4G03710.1	2180	AT3G32195.1	trans	100nt	Distributed	3984	1249	2407	4765	2565	3722
ACCACGATTTGATATGACGAAACT	AT4G03710.1	2180	AT3G31367.1	trans	100nt	Distributed	3984	1643	2407	2778	2016	2778
ACCACGATTTGATATGACGAAACT	AT4G03710.1	2180	AT3G31630.1	trans	100nt	Distributed	3984	1249	2408	7288	1093	2248
ACCACGATTTGATATGACGAAACT	AT4G03710.1	2180	AT3G33595.1	trans	100nt	Distributed	3984	1249	2407	6618	3362	4514
ACCACGATTTGATATGACGAAACT	AT4G03710.1	2180	AT2G12850.1	trans	100nt	Distributed	3984	1249	2407	2777	1157	2327
ACCACGATTTGATATGACGAAACT	AT4G03710.1	2180	AT4G05585.1	trans	100nt	Distributed	3984	1249	2407	8949	7240	8389
ACCACGATTTGATATGACGAAACT	AT4G03710.1	2180	AT2G12740.1	trans	100nt	Distributed	3984	1765	2407	4559	3931	4559
ACCAGATCTGCTGCCGTCGTCGAG	AT1G53490.1	543	AT1G53480.1	cis	HC	Site-specific	2252	1	683	844	109	791
ACCATAACGACCATCGCCGGCAAC	AT1G56530.1	245	AT3G50250.1	trans	HC	Distributed	558	65	412	447	46	389
ACCATAACGACCATCGCCGGCAAC	AT1G56530.1	245	AT4G19270.1	trans	HC	Distributed	558	106	440	426	69	405
ACCATCCCTCGATCGCTACCCAAG	AT3G41762.1	380	AT2G01008.1	trans	100nt	Distributed	560	206	461	1239	302	557
ACCATCCCTCGATCGCTACCCAAG	AT3G41762.1	380	AT3G41761.1	cis	HC	Distributed	560	223	384	162	1	162
ACCATCCCTCGATCGCTACCCAAG	AT3G41762.1	380	AT3G43160.1	trans	100nt	Distributed	560	212	445	888	444	683
ACCATTAAACTCTCGCCCTCTCGG	AT2G06920.1	832	AT2G06460.1	trans	100nt	Distributed	4432	698	1125	1043	26	452
ACCCAAAACACATTCACCACACCT	AT3G30803.1	1535	AT4G05585.1	trans	100nt	Distributed	1926	1124	1926	8949	593	1389
ACCCAAAACACATTCACCACACCT	AT3G30803.1	1535	AT2G12850.1	trans	100nt	Distributed	1926	1127	1926	2777	1512	2328
ACCCAAAACACATTCACCACACCT	AT3G30803.1	1535	AT3G32195.1	trans	100nt	Distributed	1926	1128	1926	4765	2922	3722
ACCCAAAACACATTCACCACACCT	AT3G30803.1	1535	AT3G31630.1	trans	100nt	Distributed	1926	1124	1926	7288	1451	2252
ACCCAATCGCTCAGATAAGCTCAT	AT4G03710.1	1713	AT4G07830.1	trans	100nt	Distributed	3984	1583	1909	2492	2167	2492
ACCCAATCGCTCAGATAAGCTCAT	AT4G03710.1	1713	AT3G31630.1	trans	100nt	Distributed	3984	1249	2408	7288	1093	2248
ACCCAATCGCTCAGATAAGCTCAT	AT4G03710.1	1713	AT2G12850.1	trans	100nt	Distributed	3984	1249	2407	2777	1157	2327
ACCCAATCGCTCAGATAAGCTCAT	AT4G03710.1	1713	AT4G05585.1	trans	100nt	Distributed	3984	1249	2407	8949	7240	8389
ACCCAATCGCTCAGATAAGCTCAT	AT4G03710.1	1713	AT3G31367.1	trans	100nt	Distributed	3984	1643	2407	2778	2016	2778
ACCCAATCGCTCAGATAAGCTCAT	AT4G03710.1	1713	AT3G32195.1	trans	100nt	Distributed	3984	1249	2407	4765	2565	3722
ACCCAATCGCTCAGATAAGCTCAT	AT4G03710.1	1713	AT3G33595.1	trans	100nt	Distributed	3984	1249	2407	6618	3362	4514
ACCCAATGATCGAGTAGGCTCTT	AT2G10190.1	4976	AT2G10230.1	trans	100nt	Distributed	6574	4747	5225	2577	2063	2576
ACCCAATGATCGAGTAGGCTCTT	AT2G10190.1	4976	AT3G30330.1	trans	100nt	Distributed	6574	3891	5227	5037	2108	3475
ACCCACCCCCCTATATAGCTTAAT	AT3G41762.1	452	AT2G01008.1	trans	100nt	Distributed	560	206	461	1239	302	557
ACCCCTGCTGAGCTCTTTCTCT	AT5G14565.1	167	AT5G14550.1	trans	100nt	Site-specific	1941	62	245	1772	1588	1763
ACCCCTGCTGAGCTCTTTCTCTA	AT5G14565.1	167	AT5G14550.1	trans	100nt	Site-specific	1941	62	245	1772	1588	1763
ACCCCTGCTGAGCTCTTTCTCTAC	AT5G14565.1	167	AT5G14550.1	trans	100nt	Site-specific	1941	62	245	1772	1588	1763
ACCCTGTGGAGACTCCCTTTAGA	AT2G15060.1	742	AT2G06270.1	trans	HC	Site-specific	3760	310	1516	2086	280	1459
ACCCTGTGGAGACTCCCTTTAGA	AT2G15060.1	742	AT2G06260.1	trans	HC	Site-specific	3760	315	1516	2234	433	1599
ACCCTGTGGAGACTCCCTTTAGA	AT2G15060.1	742	AT2G09850.1	trans	100nt	Site-specific	3760	315	1516	3207	1230	2434
ACCCTGTGGAGACTCCCTTTAGA	AT2G15060.1	742	AT5G32592.1	trans	100nt	Site-specific	3760	315	969	3643	1385	2032
ACCCTGTGGAGACTCCCTTTAGAG	AT2G15060.1	742	AT2G09850.1	trans	100nt	Site-specific	3760	315	1516	3207	1230	2434
ACCCTGTGGAGACTCCCTTTAGAG	AT2G15060.1	742	AT2G06270.1	trans	HC	Site-specific	3760	310	1516	2086	280	1459
ACCCTGTGGAGACTCCCTTTAGAG	AT2G15060.1	742	AT5G32592.1	trans	100nt	Site-specific	3760	315	969	3643	1385	2032
ACCCTGTGGAGACTCCCTTTAGAG	AT2G15060.1	742	AT2G06260.1	trans	HC	Site-specific	3760	315	1516	2234	433	1599
ACCCTGTTTTGAAGAATGATGATC	AT4G04635.1	260	AT4G09565.1	trans	HC	Distributed	855	118	636	1296	466	987
ACCGAAAACACAAGAAAACTCACC	AT2G01037.1	1391	AT2G01029.1	trans	100nt	Distributed	6168	867	1801	10188	1	964
ACCGAAAACACAAGAAAACTCACC	AT2G01037.1	1391	AT2G06460.1	trans	HC	Distributed	6168	1008	1728	1043	1	744
ACCGAAACTGTTTCCTCCCAAACC	AT4G07915.1	2415	AT2G12835.1	trans	100nt	Site-specific	3816	1997	2627	2109	1156	1806
ACCGAAACTGTTTCCTCCCAAACC	AT4G07915.1	2415	AT3G32195.1	trans	100nt	Site-specific	3816	1507	2626	4765	2565	3692
ACCGAAACTGTTTCCTCCCAAACC	AT4G07915.1	2415	AT2G12820.1	trans	100nt	Site-specific	3816	1997	2627	2043	1197	1847
ACCGAAACTGTTTCCTCCCAAACC	AT4G07915.1	2415	AT4G05585.1	trans	100nt	Site-specific	3816	1499	2626	8949	7240	8372
ACCGAAACTGTTTCCTCCCAAACC	AT4G07915.1	2415	AT2G12850.1	trans	100nt	Site-specific	3816	1497	2627	2777	1156	2310
ACCGAAACTGTTTCCTCCCAAACC	AT4G07915.1	2415	AT3G31367.1	trans	100nt	Site-specific	3816	1872	2626	2778	2016	2778
ACCGAAACTGTTTCCTCCCAAACC	AT4G07915.1	2415	AT3G31630.1	trans	100nt	Site-specific	3816	1473	2626	7288	1094	2249
ACCGAAACTGTTTCCTCCCAAACC	AT4G07915.1	2415	AT3G33595.1	trans	100nt	Site-specific	3816	1507	2626	6618	3362	4487
ACCGATCGCCGGAAAAGTCGCCG	AT3G41762.1	292	AT3G41761.1	cis	HC	Distributed	560	223	384	162	1	162
ACCGATCGCCGGAAAAGTCGCCG	AT3G41762.1	292	AT2G01008.1	trans	100nt	Distributed	560	206	461	1239	302	557
ACCGATCGCCGGAAAAGTCGCCG	AT3G41762.1	292	AT3G43160.1	trans	100nt	Distributed	560	212	445	888	444	683
ACCGATCGCCGGAAAAGTCGCCGG	AT3G41762.1	292	AT3G41761.1	cis	HC	Distributed	560	223	384	162	1	162
ACCGATCGCCGGAAAAGTCGCCGG	AT3G41762.1	292	AT3G43160.1	trans	100nt	Distributed	560	212	445	888	444	683
ACCGATCGCCGGAAAAGTCGCCGG	AT3G41762.1	292	AT2G01008.1	trans	100nt	Distributed	560	206	461	1239	302	557
ACCGCATGGATGGATCATTAAGCT	AT2G21460.1	2080	AT2G12540.1	trans	HC	Distributed	6154	1191	2227	1955	599	1627
ACCGCATGGATGGATCATTAAGCT	AT2G21460.1	2080	AT1G41797.1	trans	100nt	Distributed	6154	1191	2295	3471	1	1092
ACCGCATGGATGGATCATTAAGCT	AT2G21460.1	2080	AT4G04655.1	trans	100nt	Distributed	6154	1196	2840	7527	3918	5563
ACCGCCTGAATAGATTAAGTAGAC	AT5G31999.1	1580	AT4G06547.1	trans	100nt	Distributed	2070	1311	1867	2901	181	740
ACCGCCTGAATAGATTAAGTAGAC	AT5G31999.1	1580	AT2G06760.1	trans	HC	Distributed	2070	267	1672	3614	1965	3344
ACCGCTCGGCCATCAACTTTGGA	AT3G30416.1	1894	AT5G39770.1	trans	100nt	Distributed	5515	1769	1967	3819	1203	1402
ACCGGAAACTCACCAATAAACTCT	AT3G30413.1	4784	AT2G06460.1	trans	100nt	Distributed	4969	4650	4945	1043	166	461
ACCGGAACGAGATCATTGGCC	AT1G03410.1	185	AT1G03420.1	cis	HC	Distributed	2652	1	1020	1076	1	1020
ACCGGAACGAGATCATTGGCC	AT1G03410.1	185	AT5G28913.1	trans	HC	Distributed	2652	43	854	908	1	824
ACCGGAGAAGAGATGTCGTGAAAG	AT3G31915.1	77	AT3G31910.1	cis	100nt	Distributed	720	34	194	1580	115	275
ACCGGAGCCAACCAACGCAAACTG	AT5G49465.1	466	AT2G34655.1	trans	HC	Site-specific	2350	1	537	910	26	561
ACCGGTAAGATTGCATCCATGGGC	AT1G41797.1	513	AT2G21460.1	trans	100nt	Distributed	3471	1	1092	6154	1191	2295
ACCGGTAAGATTGCATCCATGGGC	AT1G41797.1	513	AT3G29600.1	trans	HC	Distributed	3471	351	706	495	33	396
ACCGGTAAGATTGCATCCATGGGC	AT1G41797.1	513	AT3G30816.1	trans	100nt	Distributed	3471	488	689	1029	438	639
ACCGGTAAGATTGCATCCATGGGC	AT1G41797.1	513	AT4G05300.1	trans	100nt	Distributed	3471	489	759	1164	724	1004
ACCGGTAAGATTGCATCCATGGGC	AT1G41797.1	513	AT3G33189.1	trans	HC	Distributed	3471	1	763	952	1	763
ACCGGTAAGATTGCATCCATGGGC	AT1G41797.1	513	AT5G28110.1	trans	100nt	Distributed	3471	488	746	1482	871	1128
ACCGGTAAGATTGCATCCATGGGC	AT1G41797.1	513	AT3G47240.1	trans	100nt	Distributed	3471	264	567	720	417	720
ACCGGTAAGATTGCATCCATGGGC	AT1G41797.1	513	AT5G29060.2	trans	100nt	Distributed	3471	269	645	1068	692	1068
ACCGGTAAGATTGCATCCATGGGC	AT1G41797.1	513	AT5G32481.1	trans	100nt	Distributed	3471	1	1558	4731	451	2017
ACCGGTAAGATTGCATCCATGGGC	AT1G41797.1	513	AT5G32540.1	trans	100nt	Distributed	3471	6	1473	3828	1117	2583
ACCGGTAAGATTGCATCCATGGGC	AT1G41797.1	513	AT4G08095.1	trans	100nt	Distributed	3471	1	585	3483	789	1376
ACCGGTAAGATTGCATCCATGGGC	AT1G41797.1	513	AT2G01029.1	trans	100nt	Distributed	3471	1	1558	10188	5870	7432
ACCGGTAAGATTGCATCCATGGGC	AT1G41797.1	513	AT2G01040.1	trans	HC	Distributed	3471	1	1471	1704	46	1520
ACCGGTAAGATTGCATCCATGGGC	AT1G41797.1	513	AT3G31945.1	trans	100nt	Distributed	3471	6	1120	6811	1	1131
ACCGGTAAGATTGCATCCATGGGC	AT1G41797.1	513	AT5G28120.1	trans	100nt	Distributed	3471	488	746	1521	871	1128
ACCGGTAAGATTGCATCCATGGGC	AT1G41797.1	513	AT4G06496.1	trans	HC	Distributed	3471	272	1457	1158	1	1158
ACCGGTAAGATTGCATCCATGGGC	AT1G41797.1	513	AT4G06495.1	trans	HC	Distributed	3471	161	1064	1215	319	1215
ACCGGTAAGATTGCATCCATGGGC	AT1G41797.1	513	AT2G06860.1	trans	100nt	Distributed	3471	489	746	2817	2365	2627
ACCGGTAAGATTGCATCCATGGGC	AT1G41797.1	513	AT5G31873.1	trans	100nt	Distributed	3471	488	746	816	277	534
ACCTAATCTGTCTTCTCTGGA	AT1G05560.1	535	AT1G05562.1	cis	HC	Distributed	1650	1	1273	1288	1	1273
ACCTATCGTCTCAATGCCTCGTCC	AT3G60950.1	1979	AT3G60955.1	cis	100nt	Site-specific	2420	1859	2420	2834	2171	2732
ACCTCGCTCACACTCGGGACAGCC	AT3G41762.1	105	AT1G33860.2	trans	100nt	Distributed	560	53	206	666	55	208
ACCTCGTCGCCGAAGAGAATGGGC	AT2G01008.1	762	AT5G10340.1	trans	100nt	Distributed	1239	736	873	1338	1	139
ACCTGATACTCGACCACCCAGTTA	AT5G35052.1	1208	AT5G33381.1	trans	100nt	Distributed	3636	640	1547	5292	613	1500
ACCTGATACTCGACCACCCAGTTA	AT5G35052.1	1208	AT3G30416.1	trans	100nt	Distributed	3636	201	1557	5515	4123	5481
ACCTGATACTCGACCACCCAGTTA	AT5G35052.1	1208	AT5G33434.1	trans	100nt	Distributed	3636	1198	1547	4455	2239	2574
ACCTGATATCTCGGAACTGACCT	AT5G33533.1	1727	AT5G33381.1	trans	100nt	Distributed	7678	1537	2028	5292	3284	3799
ACCTGATATCTCGGAACTGACCT	AT5G33533.1	1727	AT4G06642.1	trans	100nt	Distributed	7678	1538	2030	4584	259	771
ACCTGATATCTCGGAACTGACCT	AT5G33533.1	1727	AT5G34665.1	trans	100nt	Distributed	7678	1536	2033	4713	3109	3632
ACCTGCATCAACAACACAATGAGA	AT3G30803.1	1390	AT3G32195.1	trans	100nt	Distributed	1926	1128	1926	4765	2922	3722
ACCTGCATCAACAACACAATGAGA	AT3G30803.1	1390	AT4G05585.1	trans	100nt	Distributed	1926	1124	1926	8949	593	1389
ACCTGCATCAACAACACAATGAGA	AT3G30803.1	1390	AT2G12850.1	trans	100nt	Distributed	1926	1127	1926	2777	1512	2328
ACCTGCATCAACAACACAATGAGA	AT3G30803.1	1390	AT3G31630.1	trans	100nt	Distributed	1926	1124	1926	7288	1451	2252
ACCTGGCCTCTTTATGAACGCGGG	AT1G41797.1	1434	AT5G32481.1	trans	100nt	Distributed	3471	1	1558	4731	451	2017
ACCTGGCCTCTTTATGAACGCGGG	AT1G41797.1	1434	AT2G01029.1	trans	100nt	Distributed	3471	1	1558	10188	5870	7432
ACCTGGCCTCTTTATGAACGCGGG	AT1G41797.1	1434	AT2G12385.1	trans	100nt	Distributed	3471	669	1471	3234	1269	2096
ACCTGGCCTCTTTATGAACGCGGG	AT1G41797.1	1434	AT2G01040.1	trans	HC	Distributed	3471	1	1471	1704	46	1520
ACCTGGCCTCTTTATGAACGCGGG	AT1G41797.1	1434	AT4G06496.1	trans	HC	Distributed	3471	272	1457	1158	1	1158
ACCTGGCCTCTTTATGAACGCGGG	AT1G41797.1	1434	AT5G32540.1	trans	100nt	Distributed	3471	6	1473	3828	1117	2583
ACCTGTCACTCGACCACACCCAGT	AT5G35142.1	2081	AT3G32023.1	trans	100nt	Distributed	2793	1991	2338	1137	780	1127
ACCTGTCACTCGACCACACCCAGT	AT5G35142.1	2081	AT5G33381.1	trans	100nt	Distributed	2793	1456	2345	5292	606	1483
ACCTGTCACTCGACCACACCCAGT	AT5G35142.1	2081	AT3G30416.1	trans	100nt	Distributed	2793	1136	2338	5515	4133	5361
ACCTGTCACTCGACCACACCCAGT	AT5G35142.1	2081	AT3G31360.1	trans	100nt	Distributed	2793	1994	2339	1011	664	1011
ACGAAAATGGGATCTCTAGGGAAG	AT1G47860.1	8143	AT5G14840.1	trans	100nt	Distributed	9594	8119	8806	2410	46	776
ACGAAAATGGGATCTCTAGGGAAG	AT1G47860.1	8143	AT3G06437.1	trans	100nt	Distributed	9594	8119	8314	1459	401	593
ACGAAAATGGGATCTCTAGGGAAG	AT1G47860.1	8143	AT4G20690.1	trans	100nt	Distributed	9594	8119	8308	417	199	388
ACGAAAATGGGATCTCTAGGGAAG	AT1G47860.1	8143	AT3G06433.1	trans	100nt	Distributed	9594	8119	8314	3444	2110	2302
ACGAAACTGCGAATAACTCAACCA	AT4G03710.1	2074	AT3G31367.1	trans	100nt	Distributed	3984	1643	2407	2778	2016	2778
ACGAAACTGCGAATAACTCAACCA	AT4G03710.1	2074	AT2G12835.1	trans	100nt	Distributed	3984	1767	2407	2109	1157	1806
ACGAAACTGCGAATAACTCAACCA	AT4G03710.1	2074	AT3G31630.1	trans	100nt	Distributed	3984	1249	2408	7288	1093	2248
ACGAAACTGCGAATAACTCAACCA	AT4G03710.1	2074	AT2G12850.1	trans	100nt	Distributed	3984	1249	2407	2777	1157	2327
ACGAAACTGCGAATAACTCAACCA	AT4G03710.1	2074	AT3G33595.1	trans	100nt	Distributed	3984	1249	2407	6618	3362	4514
ACGAAACTGCGAATAACTCAACCA	AT4G03710.1	2074	AT2G12740.1	trans	100nt	Distributed	3984	1765	2407	4559	3931	4559
ACGAAACTGCGAATAACTCAACCA	AT4G03710.1	2074	AT2G12820.1	trans	100nt	Distributed	3984	1773	2407	2043	1198	1841
ACGAAACTGCGAATAACTCAACCA	AT4G03710.1	2074	AT3G32195.1	trans	100nt	Distributed	3984	1249	2407	4765	2565	3722
ACGAAACTGCGAATAACTCAACCA	AT4G03710.1	2074	AT4G05585.1	trans	100nt	Distributed	3984	1249	2407	8949	7240	8389
ACGAAGAGAGGATGATTTAGGAAC	AT2G12850.1	2090	AT4G07915.1	trans	100nt	Site-specific	2777	1156	2310	3816	1497	2627
ACGAAGAGAGGATGATTTAGGAAC	AT2G12850.1	2090	AT3G30803.1	trans	100nt	Site-specific	2777	1512	2328	1926	1127	1926
ACGAAGAGAGGATGATTTAGGAAC	AT2G12850.1	2090	AT4G03710.1	trans	100nt	Site-specific	2777	1157	2327	3984	1249	2407
ACGAGAGTGGATTGACCCGGTTTT	AT5G28263.1	13497	AT3G30330.1	trans	100nt	Distributed	15195	12549	13988	5037	2111	3525
ACGAGAGTGGATTGACCCGGTTTT	AT5G28263.1	13497	AT3G30587.1	trans	HC	Distributed	15195	12321	13986	2664	810	2459
ACGAGAGTGGATTGACCCGGTTTT	AT5G28263.1	13497	AT2G10230.1	trans	100nt	Distributed	15195	13456	13988	2577	2064	2576
ACGAGGAGTTGGACGAGCTGA	AT2G10735.1	2129	AT5G45573.1	trans	100nt	Site-specific	2422	2022	2157	588	453	587
ACGAGGAGTTGGACGAGCTGA	AT2G10735.1	2129	AT3G60176.1	trans	HC	Site-specific	2422	1723	2278	1010	458	1010
ACGAGGATGACTGGACCTAACGAT	AT3G43870.1	472	AT4G06487.1	trans	HC	Site-specific	564	268	564	5940	1150	1444
ACGATCACACTTTATCTTTACCTG	AT3G30803.1	1371	AT4G05585.1	trans	100nt	Distributed	1926	1124	1926	8949	593	1389
ACGATCACACTTTATCTTTACCTG	AT3G30803.1	1371	AT2G12850.1	trans	100nt	Distributed	1926	1127	1926	2777	1512	2328
ACGATCACACTTTATCTTTACCTG	AT3G30803.1	1371	AT3G31630.1	trans	100nt	Distributed	1926	1124	1926	7288	1451	2252
ACGATCACACTTTATCTTTACCTG	AT3G30803.1	1371	AT3G32195.1	trans	100nt	Distributed	1926	1128	1926	4765	2922	3722
ACGATTCACCATTAGATTAGGATT	AT5G28641.1	1649	AT4G08120.1	trans	100nt	Site-specific	3907	998	1709	2221	1458	2180
ACGCCACCGGAAAAGTAGATTC	AT2G16020.1	140	AT2G16018.1	cis	HC	Site-specific	231	1	231	988	120	350
ACGCCACCGGAAAAGTAGATTCAT	AT2G16020.1	140	AT2G16018.1	cis	HC	Site-specific	231	1	231	988	120	350
ACGCCGGACGTCTATGATCGAATC	AT3G30330.1	2755	AT1G37999.1	trans	100nt	Site-specific	5037	2111	3525	3924	453	1861
ACGCCGGACGTCTATGATCGAATC	AT3G30330.1	2755	AT5G28263.1	trans	100nt	Site-specific	5037	2111	3525	15195	12549	13988
ACGCCGGACGTCTATGATCGAATC	AT3G30330.1	2755	AT2G06810.1	trans	100nt	Site-specific	5037	2111	3208	2265	606	1721
ACGCCGGACGTCTATGATCGAATC	AT3G30330.1	2755	AT2G10190.1	trans	100nt	Site-specific	5037	2108	3475	6574	3891	5227
ACGCCGGACGTCTATGATCGAATC	AT3G30330.1	2755	AT5G32345.1	trans	100nt	Site-specific	5037	2396	3525	9717	3085	4215
ACGCCGGACGTCTATGATCGAATC	AT3G30330.1	2755	AT5G31032.1	trans	HC	Site-specific	5037	2111	3713	2949	674	2293
ACGCCGGACGTCTATGATCGAATC	AT3G30330.1	2755	AT4G06540.1	trans	100nt	Site-specific	5037	2279	3525	3495	88	1348
ACGCCGGACGTCTATGATCGAATC	AT3G30330.1	2755	AT5G34728.1	trans	100nt	Site-specific	5037	2664	2794	2178	2034	2169
ACGCCGGACGTCTATGATCGAATC	AT3G30330.1	2755	AT3G31359.1	trans	100nt	Site-specific	5037	2662	3522	5943	5083	5941
ACGCTGAAAGCAGACTCTGATGCT	AT1G37057.1	1746	AT1G42110.1	trans	100nt	Site-specific	3132	1482	2249	2137	1366	2137
ACGCTGAAAGCAGACTCTGATGCT	AT1G37057.1	1746	AT5G26233.1	trans	HC	Site-specific	3132	1514	2111	788	69	653
ACGCTGAAAGCAGACTCTGATGCT	AT1G37057.1	1746	AT1G46192.1	trans	100nt	Site-specific	3132	1544	2233	4767	4081	4767
ACGCTGAAAGCAGACTCTGATGCT	AT1G37057.1	1746	AT2G15940.1	trans	100nt	Site-specific	3132	1644	2249	1881	1274	1881
ACGGAAATGTCTGGGCTCAAATTC	AT1G36550.1	1001	AT3G33085.1	trans	100nt	Site-specific	1062	912	1062	1022	872	1022
ACGGAAATGTCTGGGCTCAAATTC	AT1G36550.1	1001	AT2G06335.1	trans	100nt	Site-specific	1062	917	1062	972	827	972
ACGGAAATGTCTGGGCTCAAATTC	AT1G36550.1	1001	AT2G09820.1	trans	100nt	Site-specific	1062	853	1062	4208	2185	2394
ACGGAAATGTCTGGGCTCAAATTC	AT1G36550.1	1001	AT1G37405.1	trans	100nt	Site-specific	1062	853	1062	5961	773	982
ACGGAAATGTCTGGGCTCAAATTC	AT1G36550.1	1001	AT5G32400.2	trans	100nt	Site-specific	1062	924	1062	1008	870	1008
ACGGAAATGTCTGGGCTCAAATTC	AT1G36550.1	1001	AT3G33197.1	trans	100nt	Site-specific	1062	853	1062	3120	887	1096
ACGGAAATGTCTGGGCTCAAATTC	AT1G36550.1	1001	AT2G12780.1	trans	100nt	Site-specific	1062	853	1062	2817	1862	2071
ACGGAAATGTCTGGGCTCAAATTC	AT1G36550.1	1001	AT3G33154.1	trans	100nt	Site-specific	1062	853	1062	3432	1746	1955
ACGGAAATGTCTGGGCTCAAATTC	AT1G36550.1	1001	AT1G42300.1	trans	100nt	Site-specific	1062	902	1062	1052	892	1052
ACGGAAATGTCTGGGCTCAAATTC	AT1G36550.1	1001	AT4G07893.1	trans	100nt	Site-specific	1062	853	1062	1785	893	1102
ACGGAAATGTCTGGGCTCAAATTC	AT1G36550.1	1001	AT2G10820.1	trans	100nt	Site-specific	1062	853	1062	5712	1396	1605
ACGGAAATGTCTGGGCTCAAATTC	AT1G36550.1	1001	AT3G30838.1	trans	100nt	Site-specific	1062	853	1062	5902	3960	4169
ACGGACTGCCCAGACTCCCTCAAC	AT3G41762.1	428	AT2G01008.1	trans	100nt	Distributed	560	206	461	1239	302	557
ACGGACTGCCCAGACTCCCTCAAC	AT3G41762.1	428	AT3G43160.1	trans	100nt	Distributed	560	212	445	888	444	683
ACGGATCCGGATACTCCAAAAAAC	AT1G32225.1	438	AT1G45165.1	trans	100nt	Site-specific	512	325	489	532	122	286
ACGGCCGAGGGAAAAGTTGATATT	AT2G15940.1	1316	AT1G37057.1	trans	100nt	Site-specific	1881	1274	1881	3132	1644	2249
ACGGTTGGCTCGGTGCAAAGCATC	AT5G39770.1	1230	AT3G30416.1	trans	100nt	Distributed	3819	1203	1402	5515	1769	1967
ACGTCCGGGACTGGGTCTCACAGA	AT2G21460.1	2819	AT4G04655.1	trans	100nt	Distributed	6154	1196	2840	7527	3918	5563
ACGTGATTGTCGCTGCCCAGAAGG	AT1G47660.1	344	AT3G32383.1	trans	100nt	Site-specific	828	1	371	3867	2450	2796
ACTACTCAGACAACATGCTCAAAG	AT5G33434.1	3175	AT1G41890.1	trans	100nt	Distributed	4455	2703	3327	3829	1052	1691
ACTACTCAGACAACATGCTCAAAG	AT5G33434.1	3175	AT5G28692.1	trans	100nt	Distributed	4455	2703	3245	5016	2042	2581
ACTACTCAGACATCATAACAG	AT3G30416.1	5007	AT4G06678.1	trans	HC	Distributed	5515	4874	5498	987	390	987
ACTACTCAGACATCATAACAG	AT3G30416.1	5007	AT5G35052.1	trans	100nt	Distributed	5515	4123	5481	3636	201	1557
ACTACTCAGACATCATAACAG	AT3G30416.1	5007	AT2G09820.1	trans	100nt	Distributed	5515	4133	5504	4208	1621	2971
ACTACTCAGACATCATAACAG	AT3G30416.1	5007	AT5G31302.1	trans	HC	Distributed	5515	4133	5515	2373	258	1636
ACTACTCAGACATCATAACAG	AT3G30416.1	5007	AT5G31702.1	trans	100nt	Distributed	5515	4854	5102	2619	831	1073
ACTACTCAGACATCATAACAG	AT3G30416.1	5007	AT4G07650.1	trans	HC	Distributed	5515	4728	5498	1479	731	1479
ACTACTCAGACATCATAACAG	AT3G30416.1	5007	AT4G06622.1	trans	HC	Distributed	5515	4774	5503	1398	679	1398
ACTACTCAGACATCATAACAG	AT3G30416.1	5007	AT1G37405.1	trans	100nt	Distributed	5515	4133	5445	5961	254	1561
ACTACTCAGACATCATAACAG	AT3G30416.1	5007	AT3G30838.1	trans	100nt	Distributed	5515	4163	5509	5902	3375	4717
ACTACTCAGACATCATAACAG	AT3G30416.1	5007	AT5G35142.1	trans	100nt	Distributed	5515	4133	5361	2793	1136	2338
ACTACTCAGACATCATAACAG	AT3G30416.1	5007	AT3G43307.1	trans	100nt	Distributed	5515	4132	5509	2969	315	1663
ACTACTCAGACATCATAACAG	AT3G30416.1	5007	AT3G30665.1	trans	HC	Distributed	5515	4763	5503	914	196	914
ACTACTCAGACATCATAACAG	AT3G30416.1	5007	AT3G33197.1	trans	100nt	Distributed	5515	4133	5494	3120	303	1659
ACTACTCAGACATCATAACAG	AT3G30416.1	5007	AT4G06607.1	trans	HC	Distributed	5515	4774	5509	1380	650	1380
ACTACTCAGACATCATAACAG	AT3G30416.1	5007	AT3G30746.1	trans	100nt	Distributed	5515	4772	5482	2289	1599	2289
ACTACTCAGACATCATAACAG	AT3G30416.1	5007	AT2G12780.1	trans	100nt	Distributed	5515	4133	5494	2817	1299	2651
ACTACTCAGACATCATAACAG	AT3G30416.1	5007	AT2G10820.1	trans	100nt	Distributed	5515	4477	5509	5712	827	1838
ACTACTCAGACATCATAACAG	AT3G30416.1	5007	AT2G06335.1	trans	HC	Distributed	5515	4775	5504	972	247	972
ACTACTCAGACATCATAACAG	AT3G30416.1	5007	AT1G42300.1	trans	HC	Distributed	5515	4760	5515	1052	315	1052
ACTACTCAGACATCATAACAG	AT3G30416.1	5007	AT4G07893.1	trans	HC	Distributed	5515	4424	5501	1785	322	1389
ACTACTCAGACATCATAACAG	AT3G30416.1	5007	AT5G30852.1	trans	HC	Distributed	5515	4765	5501	1314	589	1314
ACTACTCAGACATCATAACAG	AT3G30416.1	5007	AT5G32400.2	trans	HC	Distributed	5515	4782	5506	1008	291	1008
ACTACTCAGACATCATAACAG	AT3G30416.1	5007	AT3G33085.1	trans	HC	Distributed	5515	4770	5515	1022	279	1022
ACTACTCAGACATCATAACAG	AT3G30416.1	5007	AT1G38360.1	trans	100nt	Distributed	5515	4133	5510	8397	3971	5350
ACTACTCAGACATCATAACAG	AT3G30416.1	5007	AT3G33154.1	trans	100nt	Distributed	5515	4133	5487	3432	1196	2533
ACTACTCAGACATCATAACAG	AT3G30416.1	5007	AT1G40101.1	trans	100nt	Distributed	5515	4548	5510	12954	799	1757
ACTACTCAGACATCATAACAG	AT3G30416.1	5007	AT5G32473.1	trans	100nt	Distributed	5515	4772	5192	1481	1062	1481
ACTACTCAGACATCATAACAGAAA	AT3G30416.1	5007	AT1G42300.1	trans	HC	Distributed	5515	4760	5515	1052	315	1052
ACTACTCAGACATCATAACAGAAA	AT3G30416.1	5007	AT3G30838.1	trans	100nt	Distributed	5515	4163	5509	5902	3375	4717
ACTACTCAGACATCATAACAGAAA	AT3G30416.1	5007	AT4G06607.1	trans	HC	Distributed	5515	4774	5509	1380	650	1380
ACTACTCAGACATCATAACAGAAA	AT3G30416.1	5007	AT5G30852.1	trans	HC	Distributed	5515	4765	5501	1314	589	1314
ACTACTCAGACATCATAACAGAAA	AT3G30416.1	5007	AT2G09820.1	trans	100nt	Distributed	5515	4133	5504	4208	1621	2971
ACTACTCAGACATCATAACAGAAA	AT3G30416.1	5007	AT1G38360.1	trans	100nt	Distributed	5515	4133	5510	8397	3971	5350
ACTACTCAGACATCATAACAGAAA	AT3G30416.1	5007	AT3G33154.1	trans	100nt	Distributed	5515	4133	5487	3432	1196	2533
ACTACTCAGACATCATAACAGAAA	AT3G30416.1	5007	AT2G10820.1	trans	100nt	Distributed	5515	4477	5509	5712	827	1838
ACTACTCAGACATCATAACAGAAA	AT3G30416.1	5007	AT3G30746.1	trans	100nt	Distributed	5515	4772	5482	2289	1599	2289
ACTACTCAGACATCATAACAGAAA	AT3G30416.1	5007	AT2G12780.1	trans	100nt	Distributed	5515	4133	5494	2817	1299	2651
ACTACTCAGACATCATAACAGAAA	AT3G30416.1	5007	AT5G31702.1	trans	100nt	Distributed	5515	4854	5102	2619	831	1073
ACTACTCAGACATCATAACAGAAA	AT3G30416.1	5007	AT2G06335.1	trans	HC	Distributed	5515	4775	5504	972	247	972
ACTACTCAGACATCATAACAGAAA	AT3G30416.1	5007	AT1G37405.1	trans	100nt	Distributed	5515	4133	5445	5961	254	1561
ACTACTCAGACATCATAACAGAAA	AT3G30416.1	5007	AT4G06678.1	trans	HC	Distributed	5515	4874	5498	987	390	987
ACTACTCAGACATCATAACAGAAA	AT3G30416.1	5007	AT5G31302.1	trans	HC	Distributed	5515	4133	5515	2373	258	1636
ACTACTCAGACATCATAACAGAAA	AT3G30416.1	5007	AT4G07650.1	trans	HC	Distributed	5515	4728	5498	1479	731	1479
ACTACTCAGACATCATAACAGAAA	AT3G30416.1	5007	AT3G30665.1	trans	HC	Distributed	5515	4763	5503	914	196	914
ACTACTCAGACATCATAACAGAAA	AT3G30416.1	5007	AT3G43307.1	trans	100nt	Distributed	5515	4132	5509	2969	315	1663
ACTACTCAGACATCATAACAGAAA	AT3G30416.1	5007	AT4G07893.1	trans	HC	Distributed	5515	4424	5501	1785	322	1389
ACTACTCAGACATCATAACAGAAA	AT3G30416.1	5007	AT5G32400.2	trans	HC	Distributed	5515	4782	5506	1008	291	1008
ACTACTCAGACATCATAACAGAAA	AT3G30416.1	5007	AT1G40101.1	trans	100nt	Distributed	5515	4548	5510	12954	799	1757
ACTACTCAGACATCATAACAGAAA	AT3G30416.1	5007	AT5G35052.1	trans	100nt	Distributed	5515	4123	5481	3636	201	1557
ACTACTCAGACATCATAACAGAAA	AT3G30416.1	5007	AT4G06622.1	trans	HC	Distributed	5515	4774	5503	1398	679	1398
ACTACTCAGACATCATAACAGAAA	AT3G30416.1	5007	AT3G33085.1	trans	HC	Distributed	5515	4770	5515	1022	279	1022
ACTACTCAGACATCATAACAGAAA	AT3G30416.1	5007	AT5G35142.1	trans	100nt	Distributed	5515	4133	5361	2793	1136	2338
ACTACTCAGACATCATAACAGAAA	AT3G30416.1	5007	AT3G33197.1	trans	100nt	Distributed	5515	4133	5494	3120	303	1659
ACTACTCAGACATCATAACAGAAA	AT3G30416.1	5007	AT5G32473.1	trans	100nt	Distributed	5515	4772	5192	1481	1062	1481
ACTACTCTAACCCATCCTCAGA	AT3G30416.1	4976	AT1G38360.1	trans	100nt	Distributed	5515	4133	5510	8397	3971	5350
ACTACTCTAACCCATCCTCAGA	AT3G30416.1	4976	AT1G42300.1	trans	HC	Distributed	5515	4760	5515	1052	315	1052
ACTACTCTAACCCATCCTCAGA	AT3G30416.1	4976	AT1G40101.1	trans	100nt	Distributed	5515	4548	5510	12954	799	1757
ACTACTCTAACCCATCCTCAGA	AT3G30416.1	4976	AT4G07893.1	trans	HC	Distributed	5515	4424	5501	1785	322	1389
ACTACTCTAACCCATCCTCAGA	AT3G30416.1	4976	AT5G35142.1	trans	100nt	Distributed	5515	4133	5361	2793	1136	2338
ACTACTCTAACCCATCCTCAGA	AT3G30416.1	4976	AT4G06678.1	trans	HC	Distributed	5515	4874	5498	987	390	987
ACTACTCTAACCCATCCTCAGA	AT3G30416.1	4976	AT5G30852.1	trans	HC	Distributed	5515	4765	5501	1314	589	1314
ACTACTCTAACCCATCCTCAGA	AT3G30416.1	4976	AT5G35052.1	trans	100nt	Distributed	5515	4123	5481	3636	201	1557
ACTACTCTAACCCATCCTCAGA	AT3G30416.1	4976	AT2G12780.1	trans	100nt	Distributed	5515	4133	5494	2817	1299	2651
ACTACTCTAACCCATCCTCAGA	AT3G30416.1	4976	AT4G06607.1	trans	HC	Distributed	5515	4774	5509	1380	650	1380
ACTACTCTAACCCATCCTCAGA	AT3G30416.1	4976	AT3G33197.1	trans	100nt	Distributed	5515	4133	5494	3120	303	1659
ACTACTCTAACCCATCCTCAGA	AT3G30416.1	4976	AT2G10820.1	trans	100nt	Distributed	5515	4477	5509	5712	827	1838
ACTACTCTAACCCATCCTCAGA	AT3G30416.1	4976	AT3G30838.1	trans	100nt	Distributed	5515	4163	5509	5902	3375	4717
ACTACTCTAACCCATCCTCAGA	AT3G30416.1	4976	AT2G06335.1	trans	HC	Distributed	5515	4775	5504	972	247	972
ACTACTCTAACCCATCCTCAGA	AT3G30416.1	4976	AT5G32400.2	trans	HC	Distributed	5515	4782	5506	1008	291	1008
ACTACTCTAACCCATCCTCAGA	AT3G30416.1	4976	AT3G30665.1	trans	HC	Distributed	5515	4763	5503	914	196	914
ACTACTCTAACCCATCCTCAGA	AT3G30416.1	4976	AT3G43307.1	trans	100nt	Distributed	5515	4132	5509	2969	315	1663
ACTACTCTAACCCATCCTCAGA	AT3G30416.1	4976	AT3G33154.1	trans	100nt	Distributed	5515	4133	5487	3432	1196	2533
ACTACTCTAACCCATCCTCAGA	AT3G30416.1	4976	AT5G31302.1	trans	HC	Distributed	5515	4133	5515	2373	258	1636
ACTACTCTAACCCATCCTCAGA	AT3G30416.1	4976	AT4G07650.1	trans	HC	Distributed	5515	4728	5498	1479	731	1479
ACTACTCTAACCCATCCTCAGA	AT3G30416.1	4976	AT5G31702.1	trans	100nt	Distributed	5515	4854	5102	2619	831	1073
ACTACTCTAACCCATCCTCAGA	AT3G30416.1	4976	AT3G30746.1	trans	100nt	Distributed	5515	4772	5482	2289	1599	2289
ACTACTCTAACCCATCCTCAGA	AT3G30416.1	4976	AT3G33085.1	trans	HC	Distributed	5515	4770	5515	1022	279	1022
ACTACTCTAACCCATCCTCAGA	AT3G30416.1	4976	AT2G09820.1	trans	100nt	Distributed	5515	4133	5504	4208	1621	2971
ACTACTCTAACCCATCCTCAGA	AT3G30416.1	4976	AT1G37405.1	trans	100nt	Distributed	5515	4133	5445	5961	254	1561
ACTACTCTAACCCATCCTCAGA	AT3G30416.1	4976	AT4G06622.1	trans	HC	Distributed	5515	4774	5503	1398	679	1398
ACTACTCTAACCCATCCTCAGA	AT3G30416.1	4976	AT5G32473.1	trans	100nt	Distributed	5515	4772	5192	1481	1062	1481
ACTACTCTAACCCATCCTCAGAAA	AT3G30416.1	4976	AT5G32473.1	trans	100nt	Distributed	5515	4772	5192	1481	1062	1481
ACTACTCTAACCCATCCTCAGAAA	AT3G30416.1	4976	AT1G37405.1	trans	100nt	Distributed	5515	4133	5445	5961	254	1561
ACTACTCTAACCCATCCTCAGAAA	AT3G30416.1	4976	AT3G30746.1	trans	100nt	Distributed	5515	4772	5482	2289	1599	2289
ACTACTCTAACCCATCCTCAGAAA	AT3G30416.1	4976	AT2G06335.1	trans	HC	Distributed	5515	4775	5504	972	247	972
ACTACTCTAACCCATCCTCAGAAA	AT3G30416.1	4976	AT5G31702.1	trans	100nt	Distributed	5515	4854	5102	2619	831	1073
ACTACTCTAACCCATCCTCAGAAA	AT3G30416.1	4976	AT3G30838.1	trans	100nt	Distributed	5515	4163	5509	5902	3375	4717
ACTACTCTAACCCATCCTCAGAAA	AT3G30416.1	4976	AT3G30665.1	trans	HC	Distributed	5515	4763	5503	914	196	914
ACTACTCTAACCCATCCTCAGAAA	AT3G30416.1	4976	AT2G12780.1	trans	100nt	Distributed	5515	4133	5494	2817	1299	2651
ACTACTCTAACCCATCCTCAGAAA	AT3G30416.1	4976	AT3G33154.1	trans	100nt	Distributed	5515	4133	5487	3432	1196	2533
ACTACTCTAACCCATCCTCAGAAA	AT3G30416.1	4976	AT4G06678.1	trans	HC	Distributed	5515	4874	5498	987	390	987
ACTACTCTAACCCATCCTCAGAAA	AT3G30416.1	4976	AT3G33085.1	trans	HC	Distributed	5515	4770	5515	1022	279	1022
ACTACTCTAACCCATCCTCAGAAA	AT3G30416.1	4976	AT1G42300.1	trans	HC	Distributed	5515	4760	5515	1052	315	1052
ACTACTCTAACCCATCCTCAGAAA	AT3G30416.1	4976	AT2G09820.1	trans	100nt	Distributed	5515	4133	5504	4208	1621	2971
ACTACTCTAACCCATCCTCAGAAA	AT3G30416.1	4976	AT4G07893.1	trans	HC	Distributed	5515	4424	5501	1785	322	1389
ACTACTCTAACCCATCCTCAGAAA	AT3G30416.1	4976	AT5G31302.1	trans	HC	Distributed	5515	4133	5515	2373	258	1636
ACTACTCTAACCCATCCTCAGAAA	AT3G30416.1	4976	AT5G32400.2	trans	HC	Distributed	5515	4782	5506	1008	291	1008
ACTACTCTAACCCATCCTCAGAAA	AT3G30416.1	4976	AT4G07650.1	trans	HC	Distributed	5515	4728	5498	1479	731	1479
ACTACTCTAACCCATCCTCAGAAA	AT3G30416.1	4976	AT1G40101.1	trans	100nt	Distributed	5515	4548	5510	12954	799	1757
ACTACTCTAACCCATCCTCAGAAA	AT3G30416.1	4976	AT1G38360.1	trans	100nt	Distributed	5515	4133	5510	8397	3971	5350
ACTACTCTAACCCATCCTCAGAAA	AT3G30416.1	4976	AT5G35052.1	trans	100nt	Distributed	5515	4123	5481	3636	201	1557
ACTACTCTAACCCATCCTCAGAAA	AT3G30416.1	4976	AT5G30852.1	trans	HC	Distributed	5515	4765	5501	1314	589	1314
ACTACTCTAACCCATCCTCAGAAA	AT3G30416.1	4976	AT4G06607.1	trans	HC	Distributed	5515	4774	5509	1380	650	1380
ACTACTCTAACCCATCCTCAGAAA	AT3G30416.1	4976	AT5G35142.1	trans	100nt	Distributed	5515	4133	5361	2793	1136	2338
ACTACTCTAACCCATCCTCAGAAA	AT3G30416.1	4976	AT2G10820.1	trans	100nt	Distributed	5515	4477	5509	5712	827	1838
ACTACTCTAACCCATCCTCAGAAA	AT3G30416.1	4976	AT3G43307.1	trans	100nt	Distributed	5515	4132	5509	2969	315	1663
[truncated: 5,298 more rows]

## Sheet: Root
Supplementry Table 4C: The nat-siRNAs reported by NATpare in the A. thaliana root library
[truncated: 12,060 more rows]

[truncated: 1 more sheets: Seedling]
