# Supplementary material for: NATpare: a pipeline for high-throughput prediction and functional analysis of nat-siRNAs
Source: Nucleic Acids Res. 2020 May 28;48(12):6481–90. doi: 10.1093/nar/gkaa448 (PMC7337908; doi:10.1093/nar/gkaa448)
Supplement: gkaa448_Supplemental_Files [file gkaa448_supplemental_files.zip › SupplementaryTable5.csv]

PAREsnip2 parameters for target prediction (default but with no additional filtering)
Parameter
Allow MM at position 10	No
Allow MM at position 11	No
Max # adjacent MM in CR	1
Max # MM in CR	2
Max score	4
Max # MM	4
Max # G:U	4
Max # adjacent MM	2
