# Supplementary material for: NATpare: a pipeline for high-throughput prediction and functional analysis of nat-siRNAs
Source: Nucleic Acids Res. 2020 May 28;48(12):6481–90. doi: 10.1093/nar/gkaa448 (PMC7337908; doi:10.1093/nar/gkaa448)
Supplement: gkaa448_Supplemental_Files [file gkaa448_supplemental_files.zip › SupplementaryTable6.xlsx]

## Sheet: Flower
Supplementry Table 6A: The PAREsnip2 predicted targets for the nat-siRNAs reported by NATpare in the A. thaliana flower library
Short Read ID	Gene ID	Cleavage Position	Duplex	Alignment Score	Duplex MFE	Perfect MFE	MFE Ratio
>AGAGAAGGAGAAGGAGCAGAATC	AT3G54840.1 | Symbols: ARA6, ATRABF1, ARA-6, ATRAB5C | Ras-related small GTP-binding family protein | chr3:20318412-20321001 FORWARD LENGTH=2590	63	5' AGAGAAGGAGAAGGAGCAGAATC '3 | |||||o|||||o||||o ||| 3' CTTCTTCT-TCTTCTTCTTCTTCGTTCTAGCAG '5	4	-26.5	-42.8	0.619159
>AGAGAAGGAGAAGGAGCAGAATC	AT4G21190.1 | Symbols: emb1417 | Pentatricopeptide repeat (PPR) superfamily protein | chr4:11292192-11294009 REVERSE LENGTH=1818	204	5' AGAGAAGGAGAAGGAGCAGAATC '3 | |||||o|||||o|| ||||o| 3' CTTCTTCT-TCTTCTTCTTCTTCTTCTTGGGTC '5	4	-25.9	-42.8	0.60514
>CTCGACCTCTCTTCTTCTGCT	AT5G02490.1 | Symbols: | Heat shock protein 70 (Hsp 70) family protein | chr5:550035-552647 REVERSE LENGTH=2613	2011	5' CTCGACCTCTCTTCTTCTGCT '3 |||||||| ||||||| |||| 3' AGAACCGGAGCTGGA-AGAAGAACACGAGGAGT '5	3	-26.9	-39.7	0.677582
>GGTGGCGGAAATGGAGGAGGC	AT3G45140.1 | Symbols: LOX2, ATLOX2 | lipoxygenase 2 | chr3:16525410-16529352 FORWARD LENGTH=3943	2793	5' GGTGGCGGAAATGGAGGAGGC '3 ||o||||||||| |||| || 3' GGTACCACATCGCCTTTAC-TCCTACGTTTTCG '5	4	-27.9	-45.6	0.611842
>AGAGAAGGAGAAGGAGCAGAATC	AT1G55960.1 | Symbols: | Polyketide cyclase/dehydrase and lipid transport superfamily protein | chr1:20927643-20930017 REVERSE LENGTH=2375	356	5' AGAGAAGGAGAAGGAGCAGAATC '3 | |||||o||||||||||||| 3' CTTCTTCT-TCTTCTTCTTCCTCGTCTTCACTT '5	4	-32.9	-42.8	0.768692
>AGATCTGCTGCCGTCGTCGAGAGT	AT1G53480.1 | Symbols: ATMRD1, MRD1 | mto 1 responding down 1 | chr1:19963214-19964712 REVERSE LENGTH=1499	892	5' AGATCTGCTGCCGTCGTCGAGAGT '3 |||||||||||||||||||||||| 3' AGGTGGTCTAGACGACGGCAGCAGCTCTCAGT '5	0	-49	-49	1

## Sheet: Leaf
Supplementry Table 6B: The PAREsnip2 predicted targets for the nat-siRNAs reported by NATpare in the A. thaliana leaf library
Short Read ID	Gene ID	Cleavage Position	Duplex	Alignment Score	Duplex MFE	Perfect MFE	MFE Ratio
>GAGAGAGAGAGAGGATTTGGTTCT	AT5G54500.2 | Symbols: FQR1 | flavodoxin-like quinone reductase 1 | chr5:22124511-22126504 FORWARD LENGTH=1994	91	5' GAGAGAGAGAGAG-GATTTGGTTCT '3 ||||||||||||| ||| | |||| 3' CTCTCTCTCTCTCTCTCTCTCTACAACAAGTT '5	4	-30.7	-44	0.697727
>ACACTTGATCTTAGCCAAAAGGC	AT5G61455.1 | Symbols: U2.7 | U2.7; snRNA | chr5:24713264-24714094 REVERSE LENGTH=831	517	5' ACACTTGATCTTAGCCAAAAGGC '3 ||||||||||||||||||||||| 3' CTATGATGTGAACTAGAATCGGTTTTCCGGCT '5	0	-39.6	-39.6	1
>AGAAGGAGAAGGAGCAGAATCGTT	AT1G40125.1 | Symbols: | transposable element gene | chr1:15214280-15215365 FORWARD LENGTH=1086	110	5' AGAAGGAGAAGGAGCAGAATCGTT '3 |||||o|||||o|| ||||||| | 3' TCTTCTTCTTCTTCTTCTTC-TCTTAGCTAAAT '5	4	-28.9	-43.3	0.667436
>GAGAGAGAGAGAGGATTTGGTTCT	AT3G25585.2 | Symbols: AAPT2, ATAAPT2 | aminoalcoholphosphotransferase | chr3:9295373-9298746 FORWARD LENGTH=3374	36	5' GAGAGAGAGAGAGGATTTGGTTCT '3 ||||||||||||| |||||| | 3' CTCTCTCTCTCTCTCTCTCGATAACCAATAAC '5	4	-31.2	-44	0.709091
>ACACTTGATCTTAGCCAAAAGGCC	AT3G56705.1 | Symbols: U2.6 | U2.6; snRNA | chr3:21004259-21004809 FORWARD LENGTH=551	260	5' ACACTTGATCTTAGCCAAAAGGCC '3 |||||||||||||||||||||||| 3' CTATGATGTGAACTAGAATCGGTTTTCCGGCT '5	0	-42.9	-42.9	1
>ACACTTGATCTTAGCCAAAAGGCC	AT3G56825.1 | Symbols: U2.4 | U2.4; snRNA | chr3:21041727-21042609 REVERSE LENGTH=883	620	5' ACACTTGATCTTAGCCAAAAGGCC '3 |||||||||||||||||||||||| 3' CTATGATGTGAACTAGAATCGGTTTTCCGGCT '5	0	-42.9	-42.9	1
>AGAAGGAGAAGGAGCAGAATCGTT	AT3G30670.1 | Symbols: | transposable element gene | chr3:12227087-12227956 REVERSE LENGTH=870	275	5' AGAAGGAGAAGGAGCAGAATCGTT '3 |||||o|||||o|| ||||||| | 3' TCTTCTTCTTCTTCTTCTTC-TCTTAGCTAAAT '5	4	-28.9	-43.3	0.667436
>ACACTTGATCTTAGCCAAAAGGCC	AT3G57645.1 | Symbols: U2.2 | U2.2; snRNA | chr3:21346342-21347204 FORWARD LENGTH=863	425	5' ACACTTGATCTTAGCCAAAAGGCC '3 |||||||||||||||||||||||| 3' CTATGATGTGAACTAGAATCGGTTTTCCGGCT '5	0	-42.9	-42.9	1
>GAGAGAGAGAGAGGATTTGGTTCT	AT4G16630.1 | Symbols: | DEA(D/H)-box RNA helicase family protein | chr4:9361984-9366748 REVERSE LENGTH=4765	4074	5' GAGAGAGAGAGAG-GATTTGGTTCT '3 ||||||||||||| ||| || ||| 3' CTCTCTCTCTCTCTCTCTCACTACACATAGAG '5	4	-30.7	-44	0.697727
>AGAAGGAGAAGGAGCAGAATCGTT	AT3G54840.1 | Symbols: ARA6, ATRABF1, ARA-6, ATRAB5C | Ras-related small GTP-binding family protein | chr3:20318412-20321001 FORWARD LENGTH=2590	61	5' AGAAGGAGAAGGAGCAGAATCGTT '3 |||||o|||||o||||o |||||o 3' TCTTCTTCTTCTTCTTCTTCGTTCTAGCAGTT '5	4	-31.2	-43.3	0.720554
>ACACTTGATCTTAGCCAAAAGGCC	AT5G61455.1 | Symbols: U2.7 | U2.7; snRNA | chr5:24713264-24714094 REVERSE LENGTH=831	517	5' ACACTTGATCTTAGCCAAAAGGCC '3 |||||||||||||||||||||||| 3' CTATGATGTGAACTAGAATCGGTTTTCCGGCT '5	0	-42.9	-42.9	1
>GAGAGAGAGAGAGGATTTGGTTCT	AT1G68670.1 | Symbols: | myb-like transcription factor family protein | chr1:25782029-25784076 FORWARD LENGTH=2048	144	5' GAGAGAGAGAGAGGATTTGGTTCT '3 |||||||||||||| |||o| | | 3' CTCTCTCTCTCTCTCTCTCCCAAATCCAAAAA '5	3.5	-31.7	-44	0.720455
>GAGGGATGGTATCGGATAT	AT3G19010.1 | Symbols: | 2-oxoglutarate (2OG) and Fe(II)-dependent oxygenase superfamily protein | chr3:6556197-6557938 REVERSE LENGTH=1742	1447	5' GAGGGATGGTATCGGATAT '3 ||o|o|||||||||o ||| 3' GTTGTTCTTCTTACCATAGCTCATAGAGAGAG '5	3.5	-21.7	-34	0.638235
>GAGAGAGAGAGAGGATTTGGTTCT	AT3G30330.1 | Symbols: | transposable element gene | chr3:11936237-11941273 REVERSE LENGTH=5037	4123	5' GAGAGAGAGAGAGGATTTGGTTCT '3 |||||||||||||o|||| oo| o 3' CTCTCTCTCTCTCTCTCTCTTAAA-TGACGTAG '5	4	-28.9	-44	0.656818
>GAGAGAGAGAGAGGATTTGGTTCT	AT5G10670.1 | Symbols: | transposable element gene | chr5:3372087-3372838 REVERSE LENGTH=752	646	5' GAGAGAGAGAGAGGATTTGGTTCT '3 |||||||||||||||||||||||| 3' CTCTCTCTCTCTCTCTCTCCTAAACCAAGAGC '5	0	-44	-44	1
>GAGAGAAAAGGAGAAGGAGC	AT1G64770.3 | Symbols: NDF2 | NDH-dependent cyclic electron flow 1 | chr1:24057063-24059561 FORWARD LENGTH=2499	438	5' GAGAGAAAAGGAGAAGGAGC '3 ||||| ||||||||||o|o 3' TTACCACCTCTC-TTTCCTCTTCTTTTCTATTC '5	4	-24.4	-36.5	0.668493
>GAGAGAGAGAGAGGATTTGGTTCT	AT3G62650.2 | Symbols: | unknown protein; BEST Arabidopsis thaliana protein match is: unknown protein (TAIR:AT2G47485.1); Has 35333 Blast hits to 34131 proteins in 2444 species: Archae - 798; Bacteria - 22429; Metazoa - 974; Fungi - 991; Plants - 531; Viruses - 0; Other Eukaryotes - 9610 (source: NCBI BLink). | chr3:23168061-23169187 FORWARD LENGTH=1127	397	5' GAGAGAGAGAGAGGATTTGGTTCT '3 |||||||||||||o||| |||| 3' CTCTCTCTCTCTCTCTCTCTTAA-CCAACCCTA '5	3.5	-33	-44	0.75
>ACACTTGATCTTAGCCAAAAGGC	AT5G09585.1 | Symbols: U2.5 | U2.5; snRNA | chr5:2974555-2975306 FORWARD LENGTH=752	483	5' ACACTTGATCTTAGCCAAAAGGC '3 ||||||||||||||||||||||| 3' CTATGATGTGAACTAGAATCGGTTTTCCGGCT '5	0	-39.6	-39.6	1
>ACACTTGATCTTAGCCAAAAGGCC	AT5G09585.1 | Symbols: U2.5 | U2.5; snRNA | chr5:2974555-2975306 FORWARD LENGTH=752	483	5' ACACTTGATCTTAGCCAAAAGGCC '3 |||||||||||||||||||||||| 3' CTATGATGTGAACTAGAATCGGTTTTCCGGCT '5	0	-42.9	-42.9	1
>ACACTTGATCTTAGCCAAAAGGC	AT3G56825.1 | Symbols: U2.4 | U2.4; snRNA | chr3:21041727-21042609 REVERSE LENGTH=883	620	5' ACACTTGATCTTAGCCAAAAGGC '3 ||||||||||||||||||||||| 3' CTATGATGTGAACTAGAATCGGTTTTCCGGCT '5	0	-39.6	-39.6	1
>GAGAGAAAAGGAGAAGGAGC	AT4G34720.1 | Symbols: AVA-P1, VHA-C1, ATVHA-C1 | ATPase, F0/V0 complex, subunit C protein | chr4:16567824-16569295 REVERSE LENGTH=1472	1227	5' GAGAGAAAAGGAGAA-GGAGC '3 o|o|||||||||||| |o|| 3' GTGGCCTTTTCTTTTCCTCTTACTTCTATCCG '5	4	-23.2	-36.5	0.635616
>AAAGAGAGAGAAGGAGAAGGACC	AT5G06980.4 | Symbols: | unknown protein; FUNCTIONS IN: molecular_function unknown; INVOLVED IN: response to karrikin; LOCATED IN: cellular_component unknown; EXPRESSED IN: 21 plant structures; EXPRESSED DURING: 11 growth stages; BEST Arabidopsis thaliana protein match is: unknown protein (TAIR:AT3G12320.1). | chr5:2167468-2169348 FORWARD LENGTH=1881	136	5' AAAGAGAGAGAAGGAGAAGGACC '3 |||||||||||||o o|||o| | 3' TCCTCCTTTCTCTCTCTTCTGTTTCTTCGTTC '5	3.5	-25.1	-42.6	0.589202
>GAGAGAGAGAGAGGATTTGGTTCT	AT5G54500.2 | Symbols: FQR1 | flavodoxin-like quinone reductase 1 | chr5:22124511-22126504 FORWARD LENGTH=1994	89	5' GAGAGAGAGAGAGGATTTGGTTCT '3 ||||||||||||| || | |||| 3' CTCTCTCTCTCTCTCTCTC-TACAACAAGTTGC '5	4	-27.7	-44	0.629545
>ACACTTGATCTTAGCCAAAAGGCC	AT3G57765.1 | Symbols: U2.3 | U2.3; snRNA | chr3:21397262-21398132 REVERSE LENGTH=871	540	5' ACACTTGATCTTAGCCAAAAGGCC '3 |||||||||||||||||||||||| 3' CTATGATGTGAACTAGAATCGGTTTTCCGGCT '5	0	-42.9	-42.9	1
>ACACTTGATCTTAGCCAAAAGGC	AT3G56705.1 | Symbols: U2.6 | U2.6; snRNA | chr3:21004259-21004809 FORWARD LENGTH=551	260	5' ACACTTGATCTTAGCCAAAAGGC '3 ||||||||||||||||||||||| 3' CTATGATGTGAACTAGAATCGGTTTTCCGGCT '5	0	-39.6	-39.6	1
>ACCCACCCCCCTATATAGCTTAAT	AT2G01008.1 | Symbols: | FUNCTIONS IN: molecular_function unknown; INVOLVED IN: biological_process unknown; LOCATED IN: cellular_component unknown; BEST Arabidopsis thaliana protein match is: maternal effect embryo arrest 38 (TAIR:AT3G43160.1). | chr2:1025-2810 FORWARD LENGTH=1786	849	5' ACCCACCCCCCTATATAGCTTAAT '3 |||||||||||||||||||||||| 3' GAGTTGTGGGTGGGGGGATATATCGAATTATC '5	0	-44.5	-44.5	1
>GAGAGAGAGAGAGGATTTGGTTCT	AT1G28280.1 | Symbols: | VQ motif-containing protein | chr1:9886077-9887478 REVERSE LENGTH=1402	19	5' GAGAGAGAGAGAGGATTTG-GTTCT '3 |||||||||||||o| o|| ||| | 3' CTCTCTCTCTCTCTCTCTCTTTGACACAAAAC '5	4	-29.6	-44	0.672727
>GAGAGAGAGAGAGGATTTGGTTCT	AT3G31005.1 | Symbols: | Pseudogene of AT1G66520; PDE194 (PIGMENT DEFECTIVE 194); formyltetrahydrofolate deformylase/ hydroxymethyl-, formyl- and related transferase | chr3:12662598-12670958 REVERSE LENGTH=8361	470	5' GAGAGAGAGAGAGGATTTGGTTCT '3 |||||||||||||o|o ||| | | 3' CTCTCTCTCTCTCTCTCTCTTGCACCCA-ATTC '5	4	-31.6	-44	0.718182
>GAGAGAGAGAGAGGATTTGGTTCT	AT3G62650.2 | Symbols: | unknown protein; BEST Arabidopsis thaliana protein match is: unknown protein (TAIR:AT2G47485.1); Has 35333 Blast hits to 34131 proteins in 2444 species: Archae - 798; Bacteria - 22429; Metazoa - 974; Fungi - 991; Plants - 531; Viruses - 0; Other Eukaryotes - 9610 (source: NCBI BLink). | chr3:23168061-23169187 FORWARD LENGTH=1127	399	5' GAGAGAGAGAGAG-GATTTGGTTCT '3 ||||||||||||| || |||||| 3' CTCTCTCTCTCTCTCTCTCTCTTAACCAACCC '5	4	-33.1	-44	0.752273
>ACACTTGATCTTAGCCAAAAGGC	AT3G57765.1 | Symbols: U2.3 | U2.3; snRNA | chr3:21397262-21398132 REVERSE LENGTH=871	540	5' ACACTTGATCTTAGCCAAAAGGC '3 ||||||||||||||||||||||| 3' CTATGATGTGAACTAGAATCGGTTTTCCGGCT '5	0	-39.6	-39.6	1
>ACACTTGATCTTAGCCAAAAGGC	AT3G57645.1 | Symbols: U2.2 | U2.2; snRNA | chr3:21346342-21347204 FORWARD LENGTH=863	425	5' ACACTTGATCTTAGCCAAAAGGC '3 ||||||||||||||||||||||| 3' CTATGATGTGAACTAGAATCGGTTTTCCGGCT '5	0	-39.6	-39.6	1

## Sheet: Root
Supplementry Table 6C: The PAREsnip2 predicted targets for the nat-siRNAs reported by NATpare in the A. thaliana root library
Short Read ID	Gene ID	Cleavage Position	Duplex	Alignment Score	Duplex MFE	Perfect MFE	MFE Ratio
>ATCTAGTTTTATTCTGCAGACACT	AT5G20830.1 | Symbols: SUS1, ASUS1, atsus1 | sucrose synthase 1 | chr5:7050226-7054120 REVERSE LENGTH=3895	3588	5' ATCTAGTTTTATTCTGCAGACACT '3 |||| |||||||||| ||o||||o 3' TTCCTCTAGAACAAAATAAGAAGTTTGTGGCC '5	4	-23.4	-37.3	0.627346
>GAGAGAGAGAGAGGATTTGGTTC	AT1G80510.1 | Symbols: | Transmembrane amino acid transporter family protein | chr1:30272849-30274793 FORWARD LENGTH=1945	118	5' GAGAGAGAGAGAGGATTTGGTTC '3 |||||||||||||o ||| ||| 3' CTCTCTCTCTCTCTCTCTCTCTAAC-AAGTTTA '5	3.5	-27.5	-42.4	0.648585
>GAGAGAGAGAGAGGATTTGGTTC	AT1G28280.1 | Symbols: | VQ motif-containing protein | chr1:9886077-9887478 REVERSE LENGTH=1402	19	5' GAGAGAGAGAGAGGATTTG-GTTC '3 |||||||||||||o| o|| ||| 3' CTCTCTCTCTCTCTCTCTCTTTGACACAAAAC '5	4	-29.6	-42.4	0.698113
>GAGAGAGAGAGAGGATTTGGTTC	AT3G30330.1 | Symbols: | transposable element gene | chr3:11936237-11941273 REVERSE LENGTH=5037	4123	5' GAGAGAGAGAGAGGATTTGGTTC '3 |||||||||||||o||||o | | 3' CTCTCTCTCTCTCTCTCTCTTAAATGACGTAG '5	3	-30.4	-42.4	0.716981
>AGAGAGAGAGAGGATTTGGTTCTC	AT5G10670.1 | Symbols: | transposable element gene | chr5:3372087-3372838 REVERSE LENGTH=752	645	5' AGAGAGAGAGAGGATTTGGTTCTC '3 |||||||||||||||||||||||| 3' TCTCTCTCTCTCTCTCTCCTAAACCAAGAGCT '5	0	-44	-44	1
>AAAAAGAGAGAGAAGGAGAAGGAC	AT3G62650.2 | Symbols: | unknown protein; BEST Arabidopsis thaliana protein match is: unknown protein (TAIR:AT2G47485.1); Has 35333 Blast hits to 34131 proteins in 2444 species: Archae - 798; Bacteria - 22429; Metazoa - 974; Fungi - 991; Plants - 531; Viruses - 0; Other Eukaryotes - 9610 (source: NCBI BLink). | chr3:23168061-23169187 FORWARD LENGTH=1127	422	5' AAAAAGAGAGAGAAGGAGAAGGAC '3 ||||||||||||| o|||| o|| 3' CCTTAATTTTTCTCTCTCTCTCTCTCTCTCTC '5	4	-26.9	-41.1	0.654501
>GAGAGAGAGAGAGGATTTGGTTC	AT4G34390.1 | Symbols: XLG2 | extra-large GTP-binding protein 2 | chr4:16441179-16445005 FORWARD LENGTH=3827	3025	5' GAGAGAGAGAGAGGATTTGGTTC '3 |||||||||||||| | o|||| 3' CTCTCTCTCTCTCTCTCTCC-CATTCAAGTTGC '5	3.5	-31.4	-42.4	0.740566
>TCCGCGGTAATTGAGAATTCTGTT	AT5G28442.1 | Symbols: | BEST Arabidopsis thaliana protein match is: Quinoprotein amine dehydrogenase, beta chain-like; RIC1-like guanyl-nucleotide exchange factor (TAIR:AT5G28350.1). | chr5:10368385-10369186 REVERSE LENGTH=802	749	5' TCCGCGGTAATTGAGAATTCTGTT '3 ||||||||||| |||||||||||| 3' TGTGGCAGGCGCCATTATCTCTTAAGACAACA '5	2	-35.9	-40.1	0.895262
>AAGAGTAGAGAGATGAGACAG	AT2G40110.1 | Symbols: | Yippee family putative zinc-binding protein | chr2:16747940-16749545 FORWARD LENGTH=1606	1434	5' AAGAGTAGAGAGATGAGACAG '3 |||o|||||||| |||| || 3' TTTAGTCTCTTATCTCTCT-CTCTCTCTACTAA '5	4	-23.3	-36.4	0.64011
>GAAGAAGAAGAACGTCTGTACGGA	AT1G24190.1 | Symbols: SIN3, ATSIN3, SNL3 | SIN3-like 3 | chr1:8563558-8570505 REVERSE LENGTH=6948	89	5' GAAGAAGAAGAACGTCTGTACGGA '3 |||||||||||| ||||o | |o| 3' CTTCTTCTTCTTCTTCTT-CAGATCTTCTTCTT '5	4	-22.2	-42.1	0.527316
>AACACCCACCCCCCTATATAGCTT	AT3G43160.1 | Symbols: MEE38 | maternal effect embryo arrest 38 | chr3:15166561-15168225 FORWARD LENGTH=1665	1063	5' AACACCCACCCCCCTATATAGCTT '3 ||||||||||||| |||||||||| 3' AGGGAGTTGTGGGTGGGGG-ATATATCGAAATA '5	1	-39.8	-46.4	0.857759
>GAGGGATGGTATCGGATATC	AT3G19010.1 | Symbols: | 2-oxoglutarate (2OG) and Fe(II)-dependent oxygenase superfamily protein | chr3:6556197-6557938 REVERSE LENGTH=1742	1447	5' GAGGGATGGTATCGGATATC '3 ||o|o|||||||||o |||| 3' GTTGTTCTTCTTACCATAGCTCATAGAGAGAG '5	3.5	-24.1	-36.9	0.653117
>GAGAGAGAGAGAGGATTTGGTTC	AT5G54500.2 | Symbols: FQR1 | flavodoxin-like quinone reductase 1 | chr5:22124511-22126504 FORWARD LENGTH=1994	89	5' GAGAGAGAGAGAGGATTTGGTTC '3 ||||||||||||| || | |||| 3' CTCTCTCTCTCTCTCTCTC-TACAACAAGTTGC '5	3	-26.5	-42.4	0.625
>GAGAGAGAGAGAGGATTTGGTTCT	AT3G62650.2 | Symbols: | unknown protein; BEST Arabidopsis thaliana protein match is: unknown protein (TAIR:AT2G47485.1); Has 35333 Blast hits to 34131 proteins in 2444 species: Archae - 798; Bacteria - 22429; Metazoa - 974; Fungi - 991; Plants - 531; Viruses - 0; Other Eukaryotes - 9610 (source: NCBI BLink). | chr3:23168061-23169187 FORWARD LENGTH=1127	399	5' GAGAGAGAGAGAG-GATTTGGTTCT '3 ||||||||||||| || |||||| 3' CTCTCTCTCTCTCTCTCTCTCTTAACCAACCC '5	4	-33.1	-44	0.752273
>AGCGGAGGAGCATTGGTCGGA	AT3G11410.1 | Symbols: ATPP2CA, AHG3, PP2CA | protein phosphatase 2CA | chr3:3583883-3585790 REVERSE LENGTH=1908	275	5' AGCGGAGGAGCATTGGTCGGA '3 |||||||||||| o|| |||| 3' AAAAGTTCGCCTCCTCGTTGCC-GCCTCAGTCG '5	3.5	-35	-44	0.795455
>GAGAGAGAGAGAGGATTTGGTTCT	AT1G28280.1 | Symbols: | VQ motif-containing protein | chr1:9886077-9887478 REVERSE LENGTH=1402	19	5' GAGAGAGAGAGAGGATTTG-GTTCT '3 |||||||||||||o| o|| ||| | 3' CTCTCTCTCTCTCTCTCTCTTTGACACAAAAC '5	4	-29.6	-44	0.672727
>CTAAACCCAACAAGAGAACTACT	AT3G51730.1 | Symbols: | saposin B domain-containing protein | chr3:19186666-19188691 FORWARD LENGTH=2026	341	5' CTAAACCCAACAAGAGAACTACT '3 | |||||||||||||||| o|| 3' GGTTCTAG-TTTGGGTTGTTCTCTTCGTGTTTC '5	3.5	-27.1	-37.4	0.724599
>AGAGAGAGAAGGAGAAGGAGC	AT5G04850.2 | Symbols: VPS60.2 | SNF7 family protein | chr5:1408019-1409893 REVERSE LENGTH=1875	168	5' AGAGAGAGA-AGGAGAAGGAGC '3 ||||||||| ||||| ||||o| 3' CTCTCTCTCTCTCTCTCCTCCTCCTTGGGCTA '5	3.5	-31.1	-40.8	0.762255
>AGTCCGTATGAGTCTTTGGCT	AT4G32150.1 | Symbols: VAMP711, ATVAMP711 | vesicle-associated membrane protein 711 | chr4:15526113-15527879 REVERSE LENGTH=1767	751	5' AGTCCGTATGAGTCTTTGGCT '3 ||||||||o||o|||o||| | 3' CGGTATTCAGGCATGCTTAGAGACC-ACTTATA '5	3.5	-30.8	-37.9	0.812665
>AGAGGAGAATGAAGAAGAGGA	AT4G11150.1 | Symbols: TUF, emb2448, TUFF, VHA-E1 | vacuolar ATP synthase subunit E1 | chr4:6799935-6801932 FORWARD LENGTH=1998	1927	5' AGAGGA-GAATGAAGAAGAGGA '3 ||||| |||||||o||o|||| 3' TGTAAGCTCCTCCTTACTTTTTTTCCTTAAGC '5	4	-28.1	-36.8	0.763587
>GAGAGAGAGAGAGGATTTGGTTC	AT4G16630.1 | Symbols: | DEA(D/H)-box RNA helicase family protein | chr4:9361984-9366748 REVERSE LENGTH=4765	4074	5' GAGAGAGAGAGAG-GATTTGGTTC '3 ||||||||||||| ||| || || 3' CTCTCTCTCTCTCTCTCTCACTACACATAGAG '5	4	-29.1	-42.4	0.686321
>TCCGGTGAAGAAGCTGCCGCC	AT1G15750.1 | Symbols: WSIP1, TPL | Transducin family protein / WD-40 repeat family protein | chr1:5414817-5420630 REVERSE LENGTH=5814	4109	5' TCCGGTGAAGAAGCTGCCGCC '3 ||||o||||||||| |||| 3' ACGACTCC-GCCATTTCTTCGACAGCGGATGTG '5	4	-31.4	-45.3	0.693157
>AGAGGAGAATGAAGAAGAGGA	AT4G34720.1 | Symbols: AVA-P1, VHA-C1, ATVHA-C1 | ATPase, F0/V0 complex, subunit C protein | chr4:16567824-16569295 REVERSE LENGTH=1472	1221	5' AGAGGAGAATGAAGAAGAGGA '3 |o||||||||||||| ||| 3' TTTTCTTTTCCTCTTACTTCT-ATCCGCCAAAA '5	4	-26.5	-36.8	0.720109
>GAGAAGGAGAAGGAGCAGAATCGT	AT3G54840.1 | Symbols: ARA6, ATRABF1, ARA-6, ATRAB5C | Ras-related small GTP-binding family protein | chr3:20318412-20321001 FORWARD LENGTH=2590	62	5' GAGAAGGAGAAGGAGCAGAATCGT '3 o|||||o|||||o||||o ||||| 3' TTCTTCTTCTTCTTCTTCTTCGTTCTAGCAGT '5	4	-31.2	-45.3	0.688742
>GAGAGAGAGAGAGGATTTGGTTC	AT3G62650.2 | Symbols: | unknown protein; BEST Arabidopsis thaliana protein match is: unknown protein (TAIR:AT2G47485.1); Has 35333 Blast hits to 34131 proteins in 2444 species: Archae - 798; Bacteria - 22429; Metazoa - 974; Fungi - 991; Plants - 531; Viruses - 0; Other Eukaryotes - 9610 (source: NCBI BLink). | chr3:23168061-23169187 FORWARD LENGTH=1127	397	5' GAGAGAGAGAGAGGATTTGGTTC '3 |||||||||||||o||| |||| 3' CTCTCTCTCTCTCTCTCTCTTAA-CCAACCCTA '5	2.5	-33	-42.4	0.778302
>AGAGAGAGAAGGAGAAGGAGC	AT1G26630.1 | Symbols: FBR12, ATELF5A-2, ELF5A-2 | Eukaryotic translation initiation factor 5A-1 (eIF-5A 1) protein | chr1:9205836-9207383 FORWARD LENGTH=1548	52	5' AGAGAGAGAAG-GAGAAGGAGC '3 ||||||||||| ||| |oo||| 3' TTGGATTCTCTCTCTTCACTCGTTTTCGCTAC '5	4	-26.7	-40.8	0.654412
>GAGAGAGAGAGAGGATTTGGTTC	AT1G22540.1 | Symbols: | Major facilitator superfamily protein | chr1:7964042-7966436 FORWARD LENGTH=2395	632	5' GAGAGAGAGAGAGGATTTGGTTC '3 |||||||||||||o o|| || | 3' CTCTCTCTCTCTCTCTCTCTCGAAGCATGGTG '5	4	-27.6	-42.4	0.650943
>GAGAGAGAGAGGATTTGGTTCTC	AT5G10670.1 | Symbols: | transposable element gene | chr5:3372087-3372838 REVERSE LENGTH=752	644	5' GAGAGAGAGAGGATTTGGTTCTC '3 ||||||||||||||||||||||| 3' CTCTCTCTCTCTCTCTCCTAAACCAAGAGCTT '5	0	-42.4	-42.4	1
>GAGAGAGAGAGAGGATTTGGTTC	AT1G61320.1 | Symbols: | FBD / Leucine Rich Repeat domains containing protein | chr1:22617370-22619853 FORWARD LENGTH=2484	1952	5' GAGAGAGAGAGAG-GATTTGGTTC '3 ||||||||||||| ||o||o || 3' CTCTCTCTCTCTCTCTCTCTCTGAATGTAGCT '5	4	-29.1	-42.4	0.686321
>GAGAGAGAGAGAGGATTTGGTTCT	AT5G54500.2 | Symbols: FQR1 | flavodoxin-like quinone reductase 1 | chr5:22124511-22126504 FORWARD LENGTH=1994	89	5' GAGAGAGAGAGAGGATTTGGTTCT '3 ||||||||||||| || | |||| 3' CTCTCTCTCTCTCTCTCTC-TACAACAAGTTGC '5	4	-27.7	-44	0.629545
>AGAGGAGAATGAAGAAGAGGA	AT3G52930.1 | Symbols: | Aldolase superfamily protein | chr3:19626748-19629073 REVERSE LENGTH=2326	1799	5' AGAGGAGAATGAAGAAGAGGA '3 |o||||o||||||||| |oo| 3' TTAGGTTTTCCTTTTACTTCTT-TTTTGTGAAT '5	4	-20.2	-36.8	0.548913
>GAGAGAGAGAGAGGATTTGGTTCT	AT3G31005.1 | Symbols: | Pseudogene of AT1G66520; PDE194 (PIGMENT DEFECTIVE 194); formyltetrahydrofolate deformylase/ hydroxymethyl-, formyl- and related transferase | chr3:12662598-12670958 REVERSE LENGTH=8361	470	5' GAGAGAGAGAGAGGATTTGGTTCT '3 |||||||||||||o|o ||| | | 3' CTCTCTCTCTCTCTCTCTCTTGCACCCA-ATTC '5	4	-31.6	-44	0.718182
>AACAGTAGAGTAAACAAAGAATT	AT5G19990.1 | Symbols: RPT6A, ATSUG1 | regulatory particle triple-A ATPase 6A | chr5:6752006-6755080 FORWARD LENGTH=3075	2941	5' AACAGTAGAGTAAACAAAGAATT '3 |||||||o|||||| |||| || 3' TGTTGTTTGTCATTTCATTTCTTTCAGAAAGG '5	4	-18.6	-31.1	0.598071
>AGAGAGAGAGAGGATTTGGTTCTC	AT1G32190.1 | Symbols: | alpha/beta-Hydrolases superfamily protein | chr1:11592955-11595982 REVERSE LENGTH=3028	129	5' AGAGAGAGAGAGGATTTGGTTCTC '3 ||||||||||||| |o||||| | 3' TGTCTCTCTCTCTCTCTCCGAGACCAATACAC '5	3.5	-32.5	-44	0.738636
>AAGATCAGGAGGGATACTGAAACC	AT4G13940.1 | Symbols: HOG1, EMB1395, SAHH1, MEE58, ATSAHH1 | S-adenosyl-L-homocysteine hydrolase | chr4:8054862-8057139 FORWARD LENGTH=2278	2026	5' AAGATCAGGAGGGATACTGAAACC '3 ||o||||o|||||| ||| ||||| 3' GTTTTATTTTAGTTCTCCCTTTGA-TTTGGTTT '5	4	-28.2	-43.8	0.643836
>AGAGAGAAGGAGAAGGAGCAGAAT	AT5G18650.1 | Symbols: | CHY-type/CTCHY-type/RING-type Zinc finger protein | chr5:6217912-6220702 FORWARD LENGTH=2791	288	5' AGAGAGAAGGAGAAGGAGCAGAAT '3 ||||||||||||||oo|| |o| | 3' TCTCTCTCTCTCTTCCTCTTTTTCATTTGACA '5	3.5	-28.6	-44.4	0.644144
>AGAGGAGAATGAAGAAGAGGA	AT5G24105.1 | Symbols: AGP41 | arabinogalactan protein 41 | chr5:8151924-8152867 FORWARD LENGTH=944	52	5' AGAGGAGAATGAAGAAGAGGA '3 ||||||o||||||o||||o|| 3' TTCTTCTCTCCTTTTACTTTTTCTTCTTTAGT '5	2	-28.9	-36.8	0.785326
>GAGAGAGAGAGAGGATTTGGTTCT	AT5G54500.2 | Symbols: FQR1 | flavodoxin-like quinone reductase 1 | chr5:22124511-22126504 FORWARD LENGTH=1994	91	5' GAGAGAGAGAGAG-GATTTGGTTCT '3 ||||||||||||| ||| | |||| 3' CTCTCTCTCTCTCTCTCTCTCTACAACAAGTT '5	4	-30.7	-44	0.697727
>GAGAGAGAGAGAGGATTTGGTTC	AT5G10670.1 | Symbols: | transposable element gene | chr5:3372087-3372838 REVERSE LENGTH=752	646	5' GAGAGAGAGAGAGGATTTGGTTC '3 ||||||||||||||||||||||| 3' CTCTCTCTCTCTCTCTCTCCTAAACCAAGAGC '5	0	-42.4	-42.4	1
>AAAAGAGAGAGAAGGAGAAGGAGC	AT1G20693.1 | Symbols: HMGB2, HMG BETA 1, NFD2, NFD02 | high mobility group B2 | chr1:7176775-7178820 FORWARD LENGTH=2046	159	5' AAAAGAGAGAGA-AGGAGAAGGAGC '3 |||||||||||| ||o|||||||o 3' CCCTGCTTTTCTCTCTCTCTCTTCTTCCTTAA '5	4	-33	-43.5	0.758621
>AAAGAGAGAAAAGGAGAAGGAGC	AT5G60390.1 | Symbols: | GTP binding Elongation factor Tu family protein | chr5:24288658-24291020 FORWARD LENGTH=2363	2097	5' AAAGAGAGAAAAGGAGAAGGAGC '3 |||||||o|||||o|o|||| | 3' TCTTTATTTCTCTTTTTTCTTTTTCCGAGTTT '5	4	-25.2	-39.9	0.631579
>AACACCCACCCCCCTATATAGCTT	AT3G43160.1 | Symbols: MEE38 | maternal effect embryo arrest 38 | chr3:15166561-15168225 FORWARD LENGTH=1665	1064	5' AACACCCACCCCCCTATATAGCTT '3 |||||||| ||||||||||||||| 3' GAGGGAGTTGTGGGT-GGGGGATATATCGAAAT '5	2	-39.7	-46.4	0.855603
>GAGAGAGAGAGAGGATTTGGTTCT	AT4G16630.1 | Symbols: | DEA(D/H)-box RNA helicase family protein | chr4:9361984-9366748 REVERSE LENGTH=4765	4074	5' GAGAGAGAGAGAG-GATTTGGTTCT '3 ||||||||||||| ||| || ||| 3' CTCTCTCTCTCTCTCTCTCACTACACATAGAG '5	4	-30.7	-44	0.697727
>GAGAGAGAGAGAGGATTTGGTTCT	AT3G62650.2 | Symbols: | unknown protein; BEST Arabidopsis thaliana protein match is: unknown protein (TAIR:AT2G47485.1); Has 35333 Blast hits to 34131 proteins in 2444 species: Archae - 798; Bacteria - 22429; Metazoa - 974; Fungi - 991; Plants - 531; Viruses - 0; Other Eukaryotes - 9610 (source: NCBI BLink). | chr3:23168061-23169187 FORWARD LENGTH=1127	397	5' GAGAGAGAGAGAGGATTTGGTTCT '3 |||||||||||||o||| |||| 3' CTCTCTCTCTCTCTCTCTCTTAA-CCAACCCTA '5	3.5	-33	-44	0.75
>GAGAGAGAGAGAGGATTTGGTTC	AT5G40330.1 | Symbols: MYB23, ATMYB23, ATMYBRTF | myb domain protein 23 | chr5:16127725-16129655 FORWARD LENGTH=1931	21	5' GAGAGAGAGAGAGGATTTGGTTC '3 |||||||||||||o| |||o| 3' CTCTCTCTCTCTCTCTCTCTTTCACCGACTCA '5	4	-32.8	-42.4	0.773585
>AGATCTGCTGCCGTCGTCGAGAGT	AT1G53480.1 | Symbols: ATMRD1, MRD1 | mto 1 responding down 1 | chr1:19963214-19964712 REVERSE LENGTH=1499	892	5' AGATCTGCTGCCGTCGTCGAGAGT '3 |||||||||||||||||||||||| 3' AGGTGGTCTAGACGACGGCAGCAGCTCTCAGT '5	0	-49	-49	1
>GAGAGAGAGAGAGGATTTGGTTC	AT5G58130.1 | Symbols: ROS3 | RNA-binding (RRM/RBD/RNP motifs) family protein | chr5:23521049-23523797 REVERSE LENGTH=2749	256	5' GAGAGAGAGAGAG-GATTTGGTTC '3 ||||||||||||| |||o oo||| 3' CTCTCTCTCTCTCTCTCTCTCTAGCTTAAGTG '5	3.5	-30.5	-42.4	0.71934
>AGAAGGAGAAGGAGCAGAATCGTT	AT3G54840.1 | Symbols: ARA6, ATRABF1, ARA-6, ATRAB5C | Ras-related small GTP-binding family protein | chr3:20318412-20321001 FORWARD LENGTH=2590	61	5' AGAAGGAGAAGGAGCAGAATCGTT '3 |||||o|||||o||||o |||||o 3' TCTTCTTCTTCTTCTTCTTCGTTCTAGCAGTT '5	4	-31.2	-43.3	0.720554
>GAGAGAGAGAGAGGATTTGGTTC	AT1G80510.1 | Symbols: | Transmembrane amino acid transporter family protein | chr1:30272849-30274793 FORWARD LENGTH=1945	120	5' GAGAGAGAGAGAG-GATTTGGTTC '3 ||||||||||||| || | |||| 3' CTCTCTCTCTCTCTCTCTCTCTCTAACAAGTT '5	4	-30.2	-42.4	0.712264
>ATTCCAAACATGTAAAGACTTG	AT4G30080.1 | Symbols: ARF16 | auxin response factor 16 | chr4:14703201-14706336 REVERSE LENGTH=3136	2700	5' ATTCCAAACATGT-AAAGACTTG '3 ||||||||||||| | ||| || 3' AAAAACTAAGGTTTGTACAGTCTCTCAAAGGC '5	4	-18	-31.6	0.56962
>GAGAGAGAGAGAGGATTTGGTTCT	AT5G10670.1 | Symbols: | transposable element gene | chr5:3372087-3372838 REVERSE LENGTH=752	646	5' GAGAGAGAGAGAGGATTTGGTTCT '3 |||||||||||||||||||||||| 3' CTCTCTCTCTCTCTCTCTCCTAAACCAAGAGC '5	0	-44	-44	1
>GAGAGAGAGAGAGGATTTGGTTCT	AT3G25585.2 | Symbols: AAPT2, ATAAPT2 | aminoalcoholphosphotransferase | chr3:9295373-9298746 FORWARD LENGTH=3374	36	5' GAGAGAGAGAGAGGATTTGGTTCT '3 ||||||||||||| |||||| | 3' CTCTCTCTCTCTCTCTCTCGATAACCAATAAC '5	4	-31.2	-44	0.709091
>AGAAGGAGAAGGAGCAGAATCGTT	AT1G40125.1 | Symbols: | transposable element gene | chr1:15214280-15215365 FORWARD LENGTH=1086	110	5' AGAAGGAGAAGGAGCAGAATCGTT '3 |||||o|||||o|| ||||||| | 3' TCTTCTTCTTCTTCTTCTTC-TCTTAGCTAAAT '5	4	-28.9	-43.3	0.667436
>AGAGAGAGAGAGGATTTGGTTCTC	AT2G23450.2 | Symbols: | Protein kinase superfamily protein | chr2:9988754-9991695 REVERSE LENGTH=2942	261	5' AGAGAGAGAGAGGATTTGGTTC-TC '3 ||||||||||||o| o||o||| || 3' TGTCTCTCTCTCTCTCTCTTTGACTAAGGAGG '5	4	-31.7	-44	0.720455
>GAGAGAGAGAGAGGATTTGGTTC	AT5G54500.2 | Symbols: FQR1 | flavodoxin-like quinone reductase 1 | chr5:22124511-22126504 FORWARD LENGTH=1994	91	5' GAGAGAGAGAGAG-GATTTGGTTC '3 ||||||||||||| ||| | |||| 3' CTCTCTCTCTCTCTCTCTCTCTACAACAAGTT '5	3	-29.5	-42.4	0.695755
>TCCACAGTTTCCACGTCGAGGC	AT1G70490.1 | Symbols: ATARFA1D, ARFA1D | Ras-related small GTP-binding family protein | chr1:26563924-26565810 REVERSE LENGTH=1887	913	5' TCCACAGTTTCCACGTCGAGGC '3 ||||||||||||||o| ||oo| 3' AACATAAGGTGTCAAAGGTGTAACTTTGGACA '5	2.5	-31.2	-44.2	0.705882
>GAGAGAGAGAGAGGATTTGGTTC	AT1G68670.1 | Symbols: | myb-like transcription factor family protein | chr1:25782029-25784076 FORWARD LENGTH=2048	144	5' GAGAGAGAGAGAGGATTTGGTTC '3 |||||||||||||| |||o| | 3' CTCTCTCTCTCTCTCTCTCCCAAATCCAAAAA '5	3.5	-31.1	-42.4	0.733491
>AGAGAGAGAAGGAGAAGGAGC	AT4G20150.1 | Symbols: | unknown protein; FUNCTIONS IN: molecular_function unknown; INVOLVED IN: biological_process unknown; LOCATED IN: mitochondrion, plasma membrane, mitochondrial respiratory chain complex I, respiratory chain complex I; EXPRESSED IN: 24 plant structures; EXPRESSED DURING: 15 growth stages; Has 30201 Blast hits to 17322 proteins in 780 species: Archae - 12; Bacteria - 1396; Me…	1172	5' AGAGAGAGAAGGAGAAGGAGC '3 |o|||||||||||||o|o| 3' GACTTCAG-TTTCTCTTCCTCTTCTTTGCGAAT '5	4	-29.1	-40.8	0.713235
>GAGAGAGAGAGAGGATTTGGTTCT	AT3G30330.1 | Symbols: | transposable element gene | chr3:11936237-11941273 REVERSE LENGTH=5037	4123	5' GAGAGAGAGAGAGGATTTGGTTCT '3 |||||||||||||o|||| oo| o 3' CTCTCTCTCTCTCTCTCTCTTAAA-TGACGTAG '5	4	-28.9	-44	0.656818
>GAGAGAGAGAGAGGATTTGGTTC	AT4G09640.1 | Symbols: | Protein of unknown function (DUF803) | chr4:6088213-6090888 REVERSE LENGTH=2676	1254	5' GAGAGAGAGAGAGGATTTGGTTC '3 |||||||||||||| |||| o| 3' CTCTCTCTCTCTCTCTCTCC-AAACATGGTCCA '5	3.5	-30.5	-42.4	0.71934
>GAGAGAGAGAGAGGATTTGGTTC	AT3G31005.1 | Symbols: | Pseudogene of AT1G66520; PDE194 (PIGMENT DEFECTIVE 194); formyltetrahydrofolate deformylase/ hydroxymethyl-, formyl- and related transferase | chr3:12662598-12670958 REVERSE LENGTH=8361	470	5' GAGAGAGAGAGAGGAT-TTGGTTC '3 |||||||||||||o|o | |||| 3' CTCTCTCTCTCTCTCTCTCTTGCACCCAATTC '5	4	-30.8	-42.4	0.726415
>GTTGAGGATGATTGCGGTTCGT	AT2G45960.3 | Symbols: PIP1B, TMP-A, ATHH2, PIP1;2 | plasma membrane intrinsic protein 1B | chr2:18910295-18911982 FORWARD LENGTH=1688	1192	5' GTTGAGGATGATTGCGGTTCGT '3 |||||o|||||||||o|o|| o 3' CAGGAACAACTTCTACTAACGTCGAG-GTTCTG '5	3.5	-32.1	-39.7	0.808564
>GAGAGAGAGAGAGGATTTGGTTC	AT5G58130.1 | Symbols: ROS3 | RNA-binding (RRM/RBD/RNP motifs) family protein | chr5:23521049-23523797 REVERSE LENGTH=2749	254	5' GAGAGAGAGAGAGGATTTGGTTC '3 ||||||||||||| ||o oo||| 3' CTCTCTCTCTCTCTCTCTC-TAGCTTAAGTGAG '5	3.5	-27.4	-42.4	0.646226
>GAGAGAGAGAGAGGATTTGGTTC	AT3G62650.2 | Symbols: | unknown protein; BEST Arabidopsis thaliana protein match is: unknown protein (TAIR:AT2G47485.1); Has 35333 Blast hits to 34131 proteins in 2444 species: Archae - 798; Bacteria - 22429; Metazoa - 974; Fungi - 991; Plants - 531; Viruses - 0; Other Eukaryotes - 9610 (source: NCBI BLink). | chr3:23168061-23169187 FORWARD LENGTH=1127	399	5' GAGAGAGAGAGAG-GATTTGGTTC '3 ||||||||||||| || |||||| 3' CTCTCTCTCTCTCTCTCTCTCTTAACCAACCC '5	3	-33.1	-42.4	0.78066
>AGAAGGAGAAGGAGCAGAATCGTT	AT3G30670.1 | Symbols: | transposable element gene | chr3:12227087-12227956 REVERSE LENGTH=870	275	5' AGAAGGAGAAGGAGCAGAATCGTT '3 |||||o|||||o|| ||||||| | 3' TCTTCTTCTTCTTCTTCTTC-TCTTAGCTAAAT '5	4	-28.9	-43.3	0.667436
>ATTCTTGGTTTTGTTGGTTGAATT	AT3G61050.1 | Symbols: NTMC2TYPE4, NTMC2T4 | Calcium-dependent lipid-binding (CaLB domain) family protein | chr3:22597227-22601412 FORWARD LENGTH=4186	2318	5' ATTCTTGGTTTTG-TTGGTTGAATT '3 ||||||||||||| o||||||| | 3' ATTAGTTAAGAACCAAAACCGACCAACTCTAG '5	3.5	-28.1	-33.7	0.833828
>AGAGAGAGAGAGGATTTGGTTCTC	AT1G68670.1 | Symbols: | myb-like transcription factor family protein | chr1:25782029-25784076 FORWARD LENGTH=2048	143	5' AGAGAGAGAGAGGATTT-GGTTCTC '3 ||||||||||||| ||| |||| | 3' TCTCTCTCTCTCTCTCTCCCAAATCCAAAAAC '5	4	-29.3	-44	0.665909
>GAGAGAGAGAGAGGATTTGGTTC	AT1G61320.1 | Symbols: | FBD / Leucine Rich Repeat domains containing protein | chr1:22617370-22619853 FORWARD LENGTH=2484	1950	5' GAGAGAGAGAGAGGATTTGGTTC '3 ||||||||||||| |o||o || 3' CTCTCTCTCTCTCTCTCTC-TGAATGTAGCTAG '5	4	-26	-42.4	0.613208
>GAGAGAGAGAGAGGATTTGGTTC	AT1G26100.1 | Symbols: | Cytochrome b561/ferric reductase transmembrane protein family | chr1:9022542-9024081 REVERSE LENGTH=1540	311	5' GAGAGAGAGAGAGGATTTGGTTC '3 ||||||||||||||| | ||| 3' CTCTCTCTCTCTCTCTCTCCTTTA-GAAGTTTT '5	4	-29.6	-42.4	0.698113
>GAGAGAGAGAGAGGATTTGGTTC	AT3G25585.2 | Symbols: AAPT2, ATAAPT2 | aminoalcoholphosphotransferase | chr3:9295373-9298746 FORWARD LENGTH=3374	36	5' GAGAGAGAGAGAGGATTTGGTTC '3 ||||||||||||| |||||| 3' CTCTCTCTCTCTCTCTCTCGATAACCAATAAC '5	4	-31.2	-42.4	0.735849
>GAGAGAGAGAGAGGATTTGGTTCT	AT1G68670.1 | Symbols: | myb-like transcription factor family protein | chr1:25782029-25784076 FORWARD LENGTH=2048	144	5' GAGAGAGAGAGAGGATTTGGTTCT '3 |||||||||||||| |||o| | | 3' CTCTCTCTCTCTCTCTCTCCCAAATCCAAAAA '5	3.5	-31.7	-44	0.720455

## Sheet: Seedling
Supplementry Table 6D: The PAREsnip2 predicted targets for the nat-siRNAs reported by NATpare in the A. thaliana seedling library
Short Read ID	Gene ID	Cleavage Position	Duplex	Alignment Score	Duplex MFE	Perfect MFE	MFE Ratio
>GAGAGAGAGAGAGGATTTGGTTC	AT1G22540.1 | Symbols: | Major facilitator superfamily protein | chr1:7964042-7966436 FORWARD LENGTH=2395	632	5' GAGAGAGAGAGAGGATTTGGTTC '3 |||||||||||||o o|| || | 3' CTCTCTCTCTCTCTCTCTCTCGAAGCATGGTG '5	4	-27.6	-42.4	0.650943
>GAGAGAGAGAGAGGATTTGGTTCT	AT5G10670.1 | Symbols: | transposable element gene | chr5:3372087-3372838 REVERSE LENGTH=752	646	5' GAGAGAGAGAGAGGATTTGGTTCT '3 |||||||||||||||||||||||| 3' CTCTCTCTCTCTCTCTCTCCTAAACCAAGAGC '5	0	-44	-44	1
>GAGAGAGAGAGAGGATTTGGTTC	AT4G09640.1 | Symbols: | Protein of unknown function (DUF803) | chr4:6088213-6090888 REVERSE LENGTH=2676	1254	5' GAGAGAGAGAGAGGATTTGGTTC '3 |||||||||||||| |||| o| 3' CTCTCTCTCTCTCTCTCTCC-AAACATGGTCCA '5	3.5	-30.5	-42.4	0.71934
>GAGAGAGAGAGAGGATTTGGTTCT	AT1G28280.1 | Symbols: | VQ motif-containing protein | chr1:9886077-9887478 REVERSE LENGTH=1402	19	5' GAGAGAGAGAGAGGATTTG-GTTCT '3 |||||||||||||o| o|| ||| | 3' CTCTCTCTCTCTCTCTCTCTTTGACACAAAAC '5	4	-29.6	-44	0.672727
>GAGAGAGAGAGAGGATTTGGTTC	AT3G30330.1 | Symbols: | transposable element gene | chr3:11936237-11941273 REVERSE LENGTH=5037	4123	5' GAGAGAGAGAGAGGATTTGGTTC '3 |||||||||||||o||||o | | 3' CTCTCTCTCTCTCTCTCTCTTAAATGACGTAG '5	3	-30.4	-42.4	0.716981
>GAGAGAGAGAGAGGATTTGGTTCT	AT3G25585.2 | Symbols: AAPT2, ATAAPT2 | aminoalcoholphosphotransferase | chr3:9295373-9298746 FORWARD LENGTH=3374	36	5' GAGAGAGAGAGAGGATTTGGTTCT '3 ||||||||||||| |||||| | 3' CTCTCTCTCTCTCTCTCTCGATAACCAATAAC '5	4	-31.2	-44	0.709091
>GAGAGAGAGAGAGGATTTGGTTC	AT5G54500.2 | Symbols: FQR1 | flavodoxin-like quinone reductase 1 | chr5:22124511-22126504 FORWARD LENGTH=1994	91	5' GAGAGAGAGAGAG-GATTTGGTTC '3 ||||||||||||| ||| | |||| 3' CTCTCTCTCTCTCTCTCTCTCTACAACAAGTT '5	3	-29.5	-42.4	0.695755
>CGAGAGAAGAAGGTGTAGTCTC	AT1G02205.3 | Symbols: CER1 | Fatty acid hydroxylase superfamily | chr1:418748-422258 FORWARD LENGTH=3511	3329	5' CGAGAGAAGAAGGTGTAGTCTC '3 ||||||||||||| o| || o| 3' GTTTAGGCTCTCTTCTTCCCTA-CACGGTGTGA '5	4	-23.8	-40.4	0.589109
>GAGAGAGAGAGAGGATTTGGTTC	AT1G61320.1 | Symbols: | FBD / Leucine Rich Repeat domains containing protein | chr1:22617370-22619853 FORWARD LENGTH=2484	1950	5' GAGAGAGAGAGAGGATTTGGTTC '3 ||||||||||||| |o||o || 3' CTCTCTCTCTCTCTCTCTC-TGAATGTAGCTAG '5	4	-26	-42.4	0.613208
>AAATGCGGAATCTGAATAACT	AT3G28900.1 | Symbols: | Ribosomal protein L34e superfamily protein | chr3:10902647-10904458 REVERSE LENGTH=1812	1314	5' AAATGCGGAATCTGAATAACT '3 |||||||||||||| | || 3' CCAGAGTTTACGCCTTAGACGTCTT-TTGTTTG '5	4	-21.8	-30.9	0.705502
>GAGAGAGAGAGAGGATTTGGTTC	AT4G16630.1 | Symbols: | DEA(D/H)-box RNA helicase family protein | chr4:9361984-9366748 REVERSE LENGTH=4765	4074	5' GAGAGAGAGAGAG-GATTTGGTTC '3 ||||||||||||| ||| || || 3' CTCTCTCTCTCTCTCTCTCACTACACATAGAG '5	4	-29.1	-42.4	0.686321
>GAGAGAGAGAGAGGATTTGGTTC	AT5G10670.1 | Symbols: | transposable element gene | chr5:3372087-3372838 REVERSE LENGTH=752	646	5' GAGAGAGAGAGAGGATTTGGTTC '3 ||||||||||||||||||||||| 3' CTCTCTCTCTCTCTCTCTCCTAAACCAAGAGC '5	0	-42.4	-42.4	1
>GAGAGAGAGAGAGGATTTGGTTC	AT5G58130.1 | Symbols: ROS3 | RNA-binding (RRM/RBD/RNP motifs) family protein | chr5:23521049-23523797 REVERSE LENGTH=2749	256	5' GAGAGAGAGAGAG-GATTTGGTTC '3 ||||||||||||| |||o oo||| 3' CTCTCTCTCTCTCTCTCTCTCTAGCTTAAGTG '5	3.5	-30.5	-42.4	0.71934
>GAGAGAGAGAGAGGATTTGGTTCT	AT5G54500.2 | Symbols: FQR1 | flavodoxin-like quinone reductase 1 | chr5:22124511-22126504 FORWARD LENGTH=1994	89	5' GAGAGAGAGAGAGGATTTGGTTCT '3 ||||||||||||| || | |||| 3' CTCTCTCTCTCTCTCTCTC-TACAACAAGTTGC '5	4	-27.7	-44	0.629545
>GAGAGAGAGAGAGGATTTGGTTCT	AT1G68670.1 | Symbols: | myb-like transcription factor family protein | chr1:25782029-25784076 FORWARD LENGTH=2048	144	5' GAGAGAGAGAGAGGATTTGGTTCT '3 |||||||||||||| |||o| | | 3' CTCTCTCTCTCTCTCTCTCCCAAATCCAAAAA '5	3.5	-31.7	-44	0.720455
>GAGAGAGAGAGAGGATTTGGTTCT	AT5G54500.2 | Symbols: FQR1 | flavodoxin-like quinone reductase 1 | chr5:22124511-22126504 FORWARD LENGTH=1994	91	5' GAGAGAGAGAGAG-GATTTGGTTCT '3 ||||||||||||| ||| | |||| 3' CTCTCTCTCTCTCTCTCTCTCTACAACAAGTT '5	4	-30.7	-44	0.697727
>GAGAGAGAGAGAGGATTTGGTTC	AT5G58130.1 | Symbols: ROS3 | RNA-binding (RRM/RBD/RNP motifs) family protein | chr5:23521049-23523797 REVERSE LENGTH=2749	254	5' GAGAGAGAGAGAGGATTTGGTTC '3 ||||||||||||| ||o oo||| 3' CTCTCTCTCTCTCTCTCTC-TAGCTTAAGTGAG '5	3.5	-27.4	-42.4	0.646226
>GAGAGAGAGAGAGGATTTGGTTCT	AT4G16630.1 | Symbols: | DEA(D/H)-box RNA helicase family protein | chr4:9361984-9366748 REVERSE LENGTH=4765	4074	5' GAGAGAGAGAGAG-GATTTGGTTCT '3 ||||||||||||| ||| || ||| 3' CTCTCTCTCTCTCTCTCTCACTACACATAGAG '5	4	-30.7	-44	0.697727
>AGAAGGAGAAGGAGCAGAATCGTT	AT3G54840.1 | Symbols: ARA6, ATRABF1, ARA-6, ATRAB5C | Ras-related small GTP-binding family protein | chr3:20318412-20321001 FORWARD LENGTH=2590	61	5' AGAAGGAGAAGGAGCAGAATCGTT '3 |||||o|||||o||||o |||||o 3' TCTTCTTCTTCTTCTTCTTCGTTCTAGCAGTT '5	4	-31.2	-43.3	0.720554
>GAGAGAGAGAGAGGATTTGGTTC	AT1G28280.1 | Symbols: | VQ motif-containing protein | chr1:9886077-9887478 REVERSE LENGTH=1402	19	5' GAGAGAGAGAGAGGATTTG-GTTC '3 |||||||||||||o| o|| ||| 3' CTCTCTCTCTCTCTCTCTCTTTGACACAAAAC '5	4	-29.6	-42.4	0.698113
>GAAGAAGAAGAACGTCTGTACGGA	AT1G24190.1 | Symbols: SIN3, ATSIN3, SNL3 | SIN3-like 3 | chr1:8563558-8570505 REVERSE LENGTH=6948	89	5' GAAGAAGAAGAACGTCTGTACGGA '3 |||||||||||| ||||o | |o| 3' CTTCTTCTTCTTCTTCTT-CAGATCTTCTTCTT '5	4	-22.2	-42.1	0.527316
>GAGAGAGAGAGAGGATTTGGTTC	AT1G80510.1 | Symbols: | Transmembrane amino acid transporter family protein | chr1:30272849-30274793 FORWARD LENGTH=1945	120	5' GAGAGAGAGAGAG-GATTTGGTTC '3 ||||||||||||| || | |||| 3' CTCTCTCTCTCTCTCTCTCTCTCTAACAAGTT '5	4	-30.2	-42.4	0.712264
>GAGAGAGAGAGAGGATTTGGTTC	AT5G40330.1 | Symbols: MYB23, ATMYB23, ATMYBRTF | myb domain protein 23 | chr5:16127725-16129655 FORWARD LENGTH=1931	21	5' GAGAGAGAGAGAGGATTTGGTTC '3 |||||||||||||o| |||o| 3' CTCTCTCTCTCTCTCTCTCTTTCACCGACTCA '5	4	-32.8	-42.4	0.773585
>AGAAGGAGAAGGAGCAGAATCGTT	AT3G30670.1 | Symbols: | transposable element gene | chr3:12227087-12227956 REVERSE LENGTH=870	275	5' AGAAGGAGAAGGAGCAGAATCGTT '3 |||||o|||||o|| ||||||| | 3' TCTTCTTCTTCTTCTTCTTC-TCTTAGCTAAAT '5	4	-28.9	-43.3	0.667436
>GAGAGAGAGAGAGGATTTGGTTCT	AT3G30330.1 | Symbols: | transposable element gene | chr3:11936237-11941273 REVERSE LENGTH=5037	4123	5' GAGAGAGAGAGAGGATTTGGTTCT '3 |||||||||||||o|||| oo| o 3' CTCTCTCTCTCTCTCTCTCTTAAA-TGACGTAG '5	4	-28.9	-44	0.656818
>GAGAGAGAGAGAGGATTTGGTTC	AT1G26100.1 | Symbols: | Cytochrome b561/ferric reductase transmembrane protein family | chr1:9022542-9024081 REVERSE LENGTH=1540	311	5' GAGAGAGAGAGAGGATTTGGTTC '3 ||||||||||||||| | ||| 3' CTCTCTCTCTCTCTCTCTCCTTTA-GAAGTTTT '5	4	-29.6	-42.4	0.698113
>GAGAGAGAGAGAGGATTTGGTTC	AT5G54500.2 | Symbols: FQR1 | flavodoxin-like quinone reductase 1 | chr5:22124511-22126504 FORWARD LENGTH=1994	89	5' GAGAGAGAGAGAGGATTTGGTTC '3 ||||||||||||| || | |||| 3' CTCTCTCTCTCTCTCTCTC-TACAACAAGTTGC '5	3	-26.5	-42.4	0.625
>GAGAGAGAGAGAGGATTTGGTTCT	AT3G62650.2 | Symbols: | unknown protein; BEST Arabidopsis thaliana protein match is: unknown protein (TAIR:AT2G47485.1); Has 35333 Blast hits to 34131 proteins in 2444 species: Archae - 798; Bacteria - 22429; Metazoa - 974; Fungi - 991; Plants - 531; Viruses - 0; Other Eukaryotes - 9610 (source: NCBI BLink). | chr3:23168061-23169187 FORWARD LENGTH=1127	399	5' GAGAGAGAGAGAG-GATTTGGTTCT '3 ||||||||||||| || |||||| 3' CTCTCTCTCTCTCTCTCTCTCTTAACCAACCC '5	4	-33.1	-44	0.752273
>AACACCCACCCCCCTATATAGCTT	AT3G43160.1 | Symbols: MEE38 | maternal effect embryo arrest 38 | chr3:15166561-15168225 FORWARD LENGTH=1665	1064	5' AACACCCACCCCCCTATATAGCTT '3 |||||||| ||||||||||||||| 3' GAGGGAGTTGTGGGT-GGGGGATATATCGAAAT '5	2	-39.7	-46.4	0.855603
>GAGAGAGAGAGAGGATTTGGTTC	AT3G31005.1 | Symbols: | Pseudogene of AT1G66520; PDE194 (PIGMENT DEFECTIVE 194); formyltetrahydrofolate deformylase/ hydroxymethyl-, formyl- and related transferase | chr3:12662598-12670958 REVERSE LENGTH=8361	470	5' GAGAGAGAGAGAGGAT-TTGGTTC '3 |||||||||||||o|o | |||| 3' CTCTCTCTCTCTCTCTCTCTTGCACCCAATTC '5	4	-30.8	-42.4	0.726415
>GAGAGAGAGAGAGGATTTGGTTC	AT3G62650.2 | Symbols: | unknown protein; BEST Arabidopsis thaliana protein match is: unknown protein (TAIR:AT2G47485.1); Has 35333 Blast hits to 34131 proteins in 2444 species: Archae - 798; Bacteria - 22429; Metazoa - 974; Fungi - 991; Plants - 531; Viruses - 0; Other Eukaryotes - 9610 (source: NCBI BLink). | chr3:23168061-23169187 FORWARD LENGTH=1127	397	5' GAGAGAGAGAGAGGATTTGGTTC '3 |||||||||||||o||| |||| 3' CTCTCTCTCTCTCTCTCTCTTAA-CCAACCCTA '5	2.5	-33	-42.4	0.778302
>GAGAGAGAGAGAGGATTTGGTTC	AT3G25585.2 | Symbols: AAPT2, ATAAPT2 | aminoalcoholphosphotransferase | chr3:9295373-9298746 FORWARD LENGTH=3374	36	5' GAGAGAGAGAGAGGATTTGGTTC '3 ||||||||||||| |||||| 3' CTCTCTCTCTCTCTCTCTCGATAACCAATAAC '5	4	-31.2	-42.4	0.735849
>GAGAGAGAGAGAGGATTTGGTTC	AT3G62650.2 | Symbols: | unknown protein; BEST Arabidopsis thaliana protein match is: unknown protein (TAIR:AT2G47485.1); Has 35333 Blast hits to 34131 proteins in 2444 species: Archae - 798; Bacteria - 22429; Metazoa - 974; Fungi - 991; Plants - 531; Viruses - 0; Other Eukaryotes - 9610 (source: NCBI BLink). | chr3:23168061-23169187 FORWARD LENGTH=1127	399	5' GAGAGAGAGAGAG-GATTTGGTTC '3 ||||||||||||| || |||||| 3' CTCTCTCTCTCTCTCTCTCTCTTAACCAACCC '5	3	-33.1	-42.4	0.78066
>GAGAGAGAGAGAGGATTTGGTTCT	AT3G31005.1 | Symbols: | Pseudogene of AT1G66520; PDE194 (PIGMENT DEFECTIVE 194); formyltetrahydrofolate deformylase/ hydroxymethyl-, formyl- and related transferase | chr3:12662598-12670958 REVERSE LENGTH=8361	470	5' GAGAGAGAGAGAGGATTTGGTTCT '3 |||||||||||||o|o ||| | | 3' CTCTCTCTCTCTCTCTCTCTTGCACCCA-ATTC '5	4	-31.6	-44	0.718182
>GAGAGAGAGAGAGGATTTGGTTC	AT1G68670.1 | Symbols: | myb-like transcription factor family protein | chr1:25782029-25784076 FORWARD LENGTH=2048	144	5' GAGAGAGAGAGAGGATTTGGTTC '3 |||||||||||||| |||o| | 3' CTCTCTCTCTCTCTCTCTCCCAAATCCAAAAA '5	3.5	-31.1	-42.4	0.733491
>GAGAGAGAGAGAGGATTTGGTTCT	AT3G62650.2 | Symbols: | unknown protein; BEST Arabidopsis thaliana protein match is: unknown protein (TAIR:AT2G47485.1); Has 35333 Blast hits to 34131 proteins in 2444 species: Archae - 798; Bacteria - 22429; Metazoa - 974; Fungi - 991; Plants - 531; Viruses - 0; Other Eukaryotes - 9610 (source: NCBI BLink). | chr3:23168061-23169187 FORWARD LENGTH=1127	397	5' GAGAGAGAGAGAGGATTTGGTTCT '3 |||||||||||||o||| |||| 3' CTCTCTCTCTCTCTCTCTCTTAA-CCAACCCTA '5	3.5	-33	-44	0.75
>AAATAAGAGAAAGTTCTGGACGGA	ATCG01130.1 | Symbols: YCF1.2 | Ycf1 protein | chrC:123884-129244 REVERSE LENGTH=5361	4269	5' AAATAAGAGAAAGTTCTGGACGGA '3 ||||||||o||| |||o||| o|| 3' TGATCTTTTATTCTTTTT-AAGGCCTTTCTTTT '5	4	-21.4	-38.6	0.554404
>AGAAGGAGAAGGAGCAGAATCGTT	AT1G40125.1 | Symbols: | transposable element gene | chr1:15214280-15215365 FORWARD LENGTH=1086	110	5' AGAAGGAGAAGGAGCAGAATCGTT '3 |||||o|||||o|| ||||||| | 3' TCTTCTTCTTCTTCTTCTTC-TCTTAGCTAAAT '5	4	-28.9	-43.3	0.667436
>GAGAGAGAGAGAGGATTTGGTTC	AT4G34390.1 | Symbols: XLG2 | extra-large GTP-binding protein 2 | chr4:16441179-16445005 FORWARD LENGTH=3827	3025	5' GAGAGAGAGAGAGGATTTGGTTC '3 |||||||||||||| | o|||| 3' CTCTCTCTCTCTCTCTCTCC-CATTCAAGTTGC '5	3.5	-31.4	-42.4	0.740566
>GAGAGAGAGAGAGGATTTGGTTC	AT1G80510.1 | Symbols: | Transmembrane amino acid transporter family protein | chr1:30272849-30274793 FORWARD LENGTH=1945	118	5' GAGAGAGAGAGAGGATTTGGTTC '3 |||||||||||||o ||| ||| 3' CTCTCTCTCTCTCTCTCTCTCTAAC-AAGTTTA '5	3.5	-27.5	-42.4	0.648585
>AGAGAAGGGGAAAGAATGGATCTC	AT5G19290.1 | Symbols: | alpha/beta-Hydrolases superfamily protein | chr5:6494055-6495284 FORWARD LENGTH=1230	22	5' AGAGAAGGGGAAAGAA-TGGATCTC '3 |||||||||||||||| |||| | 3' TCCAACTCTCTTCCCCTTTCTTTTCCTACACT '5	4	-32.8	-43.8	0.748858
